# Supplementary material for: The alteration of N6-methyladenosine (m6A) modification at the transcriptome-wide level in response of heat stress in bovine mammary epithelial cells
Source: BMC Genomics. 2022 Dec 14;23:829. doi: 10.1186/s12864-022-09067-6 (PMC9749357; doi:10.1186/s12864-022-09067-6)
Supplement: Supplementary file 1 — Additional file 1. m6A peaks in H and NH groups. [file 12864_2022_9067_MOESM1_ESM.xlsx]

## Sheet: H
M6A peaks in H group.
chr	chromStart	chromEnd	name	score	strand	thickStart	thickEnd	itemRgb	blockCount	blockSizes	blockStarts	lg.p	lg.fdr	fold_enrchment	Name	Description
NC_037328.1	1000492	1001152	RCAN1	1e-165	+	1000492	1001152	0	1	660,	0	-165	-163	2.08	--	gnl|BL_ORD_ID|341561 sp|P53805|RCAN1_HUMAN Calcipressin-1 OS=Homo sapiens OX=9606 GN=RCAN1 PE=1 SV=4//9.49567e-138
NC_037328.1	1942992	1943320	CRYZL1	1e-22	+	1942992	1943320	0	1	328,	0	-22	-20.8	21.1	--	gnl|BL_ORD_ID|335396 sp|Q59A28|QORL1_BOVIN Quinone oxidoreductase-like protein 1 OS=Bos taurus OX=9913 GN=CRYZL1 PE=2 SV=1//1.73081e-21
NC_037328.1	2011673	2012031	GART	1.6e-84	+	2011673	2012031	0	1	358,	0	-83.8	-82.1	5.13	--	gnl|BL_ORD_ID|326550 sp|Q59A32|PUR2_BOVIN Trifunctional purine biosynthetic protein adenosine-3 OS=Bos taurus OX=9913 GN=GART PE=2 SV=1//0
NC_037328.1	2028885	2030564	DNAJC28	1.3e-98	+	2028885	2030564	0	1	1679,	0	-97.9	-96.1	15.1	--	gnl|BL_ORD_ID|99936 sp|Q9NX36|DJC28_HUMAN DnaJ homolog subfamily C member 28 OS=Homo sapiens OX=9606 GN=DNAJC28 PE=1 SV=2//0
NC_037328.1	2030833	2030924	DNAJC28	1.3e-07	+	2030833	2030924	0	1	91,	0	-6.89	-5.98	5.28	--	gnl|BL_ORD_ID|99936 sp|Q9NX36|DJC28_HUMAN DnaJ homolog subfamily C member 28 OS=Homo sapiens OX=9606 GN=DNAJC28 PE=1 SV=2//0
NC_037328.1	2916227	2916407	SYNJ1	4.9e-07	+	2916227	2916407	0	1	180,	0	-6.31	-5.41	13	--	gnl|BL_ORD_ID|457733 sp|O43426|SYNJ1_HUMAN Synaptojanin-1 OS=Homo sapiens OX=9606 GN=SYNJ1 PE=1 SV=2//0
NC_037328.1	2916466	2916646	SYNJ1	0.00062	+	2916466	2916646	0	1	180,	0	-3.21	-2.44	3.46	--	gnl|BL_ORD_ID|457733 sp|O43426|SYNJ1_HUMAN Synaptojanin-1 OS=Homo sapiens OX=9606 GN=SYNJ1 PE=1 SV=2//0
NC_037328.1	3179770	3179981	URB1	6.3e-13	+	3179770	3179981	0	1	211,	0	-12.2	-11.1	4.08	--	gnl|BL_ORD_ID|272570 sp|O60287|NPA1P_HUMAN Nucleolar pre-ribosomal-associated protein 1 OS=Homo sapiens OX=9606 GN=URB1 PE=1 SV=4//0
NC_037328.1	3821539	3822169	SCAF4	2.5e-85	+	3821539	3822169	0	1	630,	0	-84.6	-82.9	4.49	--	gnl|BL_ORD_ID|433708 sp|O95104|SFR15_HUMAN Splicing factor, arginine/serine-rich 15 OS=Homo sapiens OX=9606 GN=SCAF4 PE=1 SV=3//3.57579e-38
NC_037328.1	4429451	4429662	TIAM1	8.7e-05	+	4429451	4429662	0	1	211,	0	-4.06	-3.24	3.8	--	gnl|BL_ORD_ID|472416 sp|Q13009|TIAM1_HUMAN T-lymphoma invasion and metastasis-inducing protein 1 OS=Homo sapiens OX=9606 GN=TIAM1 PE=1 SV=2//0
NC_037328.1	7127400	7127918	CCT8	6.3e-17	+	7127400	7127918	0	2	14,194,	0,324	-16.2	-15.1	3.03	--	gnl|BL_ORD_ID|466817 sp|Q3ZCI9|TCPQ_BOVIN T-complex protein 1 subunit theta OS=Bos taurus OX=9913 GN=CCT8 PE=1 SV=3//0
NC_037328.1	7158557	7158707	RWDD2B	2.2e-06	+	7158557	7158707	0	1	150,	0	-5.66	-4.78	17.8	--	gnl|BL_ORD_ID|424857 sp|Q5R9U9|RWD2B_PONAB RWD domain-containing protein 2B OS=Pongo abelii OX=9601 GN=RWDD2B PE=2 SV=1//0
NC_037328.1	7170666	7170935	RWDD2B	5e-22	+	7170666	7170935	0	1	269,	0	-21.3	-20.1	4.1	--	gnl|BL_ORD_ID|424857 sp|Q5R9U9|RWD2B_PONAB RWD domain-containing protein 2B OS=Pongo abelii OX=9601 GN=RWDD2B PE=2 SV=1//0
NC_037328.1	9591262	9591652	ADAMTS1	3e-10	+	9591262	9591652	0	1	390,	0	-9.52	-8.54	33.4	--	gnl|BL_ORD_ID|39248 sp|P97857|ATS1_MOUSE A disintegrin and metalloproteinase with thrombospondin motifs 1 OS=Mus musculus OX=10090 GN=Adamts1 PE=1 SV=4//0
NC_037328.1	9591891	9591982	ADAMTS1	0.003	+	9591891	9591982	0	1	91,	0	-2.53	-1.8	10.4	--	gnl|BL_ORD_ID|39248 sp|P97857|ATS1_MOUSE A disintegrin and metalloproteinase with thrombospondin motifs 1 OS=Mus musculus OX=10090 GN=Adamts1 PE=1 SV=4//0
NC_037328.1	10362844	10400711	APP	2e-67	+	10362844	10400711	0	2	99,171,	0,37696	-66.7	-65.1	2.18	--	gnl|BL_ORD_ID|3071 sp|P79307|A4_PIG Amyloid-beta A4 protein OS=Sus scrofa OX=9823 GN=APP PE=2 SV=2//5.47299e-122
NC_037328.1	10543958	10544198	APP	2.5e-14	+	10543958	10544198	0	1	240,	0	-13.6	-12.6	1.47	--	gnl|BL_ORD_ID|3071 sp|P79307|A4_PIG Amyloid-beta A4 protein OS=Sus scrofa OX=9823 GN=APP PE=2 SV=2//5.47299e-122
NC_037328.1	10691341	10691638	ATP5PF	4e-30	+	10691341	10691638	0	1	297,	0	-29.4	-28.1	7.87	--	gnl|BL_ORD_ID|32308 sp|P02721|ATP5J_BOVIN ATP synthase-coupling factor 6, mitochondrial OS=Bos taurus OX=9913 GN=ATP5J PE=1 SV=2//3.29468e-72
NC_037328.1	19253258	19253528	C1H21orf91	1.1e-05	+	19253258	19253528	0	1	270,	0	-4.95	-4.1	18.5	--	gnl|BL_ORD_ID|122812 sp|Q9NYK6|EURL_HUMAN Protein EURL homolog OS=Homo sapiens OX=9606 GN=EURL PE=1 SV=3//0
NC_037328.1	22189778	22189959	NRIP1	2.2e-07	+	22189778	22189959	0	1	181,	0	-6.65	-5.75	8.16	--	gnl|BL_ORD_ID|275027 sp|P48552|NRIP1_HUMAN Nuclear receptor-interacting protein 1 OS=Homo sapiens OX=9606 GN=NRIP1 PE=1 SV=2//0
NC_037328.1	22190048	22190498	NRIP1	4e-21	+	22190048	22190498	0	1	450,	0	-20.4	-19.2	19.8	--	gnl|BL_ORD_ID|275027 sp|P48552|NRIP1_HUMAN Nuclear receptor-interacting protein 1 OS=Homo sapiens OX=9606 GN=NRIP1 PE=1 SV=2//0
NC_037328.1	22190617	22190978	NRIP1	2.5e-26	+	22190617	22190978	0	1	361,	0	-25.6	-24.3	6.85	--	gnl|BL_ORD_ID|275027 sp|P48552|NRIP1_HUMAN Nuclear receptor-interacting protein 1 OS=Homo sapiens OX=9606 GN=NRIP1 PE=1 SV=2//0
NC_037328.1	22191366	22193525	NRIP1	1e-107	+	22191366	22193525	0	1	2159,	0	-107	-105	18.4	--	gnl|BL_ORD_ID|275027 sp|P48552|NRIP1_HUMAN Nuclear receptor-interacting protein 1 OS=Homo sapiens OX=9606 GN=NRIP1 PE=1 SV=2//0
NC_037328.1	22194244	22194454	NRIP1	2e-22	+	22194244	22194454	0	1	210,	0	-21.7	-20.5	3.02	--	gnl|BL_ORD_ID|275027 sp|P48552|NRIP1_HUMAN Nuclear receptor-interacting protein 1 OS=Homo sapiens OX=9606 GN=NRIP1 PE=1 SV=2//0
NC_037328.1	22196401	22196612	NRIP1	5e-18	+	22196401	22196612	0	1	211,	0	-17.3	-16.2	2.6	--	gnl|BL_ORD_ID|275027 sp|P48552|NRIP1_HUMAN Nuclear receptor-interacting protein 1 OS=Homo sapiens OX=9606 GN=NRIP1 PE=1 SV=2//0
NC_037328.1	22792802	22793762	HSPA13	1e-124	+	22792802	22793762	0	1	960,	0	-124	-122	8.74	--	gnl|BL_ORD_ID|182324 sp|Q2TBX4|HSP13_BOVIN Heat shock 70 kDa protein 13 OS=Bos taurus OX=9913 GN=HSPA13 PE=2 SV=1//0
NC_037328.1	36145338	36145548	ZNF654	9.1e-09	+	36145338	36145548	0	1	210,	0	-8.04	-7.1	7.04	--	gnl|BL_ORD_ID|556076 sp|Q8IZM8|ZN654_HUMAN Zinc finger protein 654 OS=Homo sapiens OX=9606 GN=ZNF654 PE=2 SV=3//0
NC_037328.1	36145727	36146416	ZNF654	5e-22	+	36145727	36146416	0	1	689,	0	-21.3	-20.1	7.56	--	gnl|BL_ORD_ID|556076 sp|Q8IZM8|ZN654_HUMAN Zinc finger protein 654 OS=Homo sapiens OX=9606 GN=ZNF654 PE=2 SV=3//0
NC_037328.1	36161730	36162540	C1H3orf38	1e-134	+	36161730	36162540	0	1	810,	0	-134	-132	8.66	--	gnl|BL_ORD_ID|54470 sp|Q0VCL9|CC038_BOVIN Uncharacterized protein C3orf38 homolog OS=Bos taurus OX=9913 PE=2 SV=2//0
NC_037328.1	38352540	38352991	ARL13B	2e-25	+	38352540	38352991	0	1	451,	0	-24.7	-23.4	7.14	--	gnl|BL_ORD_ID|20139 sp|Q3SXY8|AR13B_HUMAN ADP-ribosylation factor-like protein 13B OS=Homo sapiens OX=9606 GN=ARL13B PE=1 SV=1//0
NC_037328.1	38419194	38419462	NSUN3	7.9e-19	+	38419194	38419462	0	1	268,	0	-18.1	-17	22.2	--	gnl|BL_ORD_ID|276153 sp|Q0P5D8|NSUN3_BOVIN tRNA (cytosine(34)-C(5))-methyltransferase, mitochondrial OS=Bos taurus OX=9913 GN=NSUN3 PE=2 SV=1//0
NC_037328.1	42016983	42017303	LOC101905242	1.6e-43	+	42016983	42017303	0	1	320,	0	-42.8	-41.4	2.15	--	gnl|BL_ORD_ID|18522 sp|D3ZQX4|APC15_RAT Anaphase-promoting complex subunit 15 OS=Rattus norvegicus OX=10116 GN=Anapc15 PE=3 SV=1//7.51316e-44
NC_037328.1	42128272	42129231	CRYBG3	3e-06	+	42128272	42129231	0	1	959,	0	-5.53	-4.66	16.3	--	gnl|BL_ORD_ID|77446 sp|Q68DQ2|CRBG3_HUMAN Very large A-kinase anchor protein OS=Homo sapiens OX=9606 GN=CRYBG3 PE=1 SV=3//0
NC_037328.1	42130278	42130429	CRYBG3	0.00018	+	42130278	42130429	0	1	151,	0	-3.75	-2.95	8.53	--	gnl|BL_ORD_ID|77446 sp|Q68DQ2|CRBG3_HUMAN Very large A-kinase anchor protein OS=Homo sapiens OX=9606 GN=CRYBG3 PE=1 SV=3//0
NC_037328.1	42196013	42196194	CRYBG3	1.8e-10	+	42196013	42196194	0	1	181,	0	-9.74	-8.75	5.78	--	gnl|BL_ORD_ID|77446 sp|Q68DQ2|CRBG3_HUMAN Very large A-kinase anchor protein OS=Homo sapiens OX=9606 GN=CRYBG3 PE=1 SV=3//0
NC_037328.1	44610505	44610714	TBC1D23	7.9e-13	+	44610505	44610714	0	1	209,	0	-12.1	-11.1	4.97	--	gnl|BL_ORD_ID|465965 sp|Q9NUY8|TBC23_HUMAN TBC1 domain family member 23 OS=Homo sapiens OX=9606 GN=TBC1D23 PE=1 SV=3//0
NC_037328.1	44637344	44637494	NIT2	0.00027	+	44637344	44637494	0	1	150,	0	-3.57	-2.78	3.95	--	gnl|BL_ORD_ID|270501 sp|Q2T9R6|NIT2_BOVIN Omega-amidase NIT2 OS=Bos taurus OX=9913 GN=NIT2 PE=2 SV=1//6.53479e-155
NC_037328.1	44727993	44728232	LNP1	2e-12	+	44727993	44728232	0	1	239,	0	-11.7	-10.6	3.29	--	gnl|BL_ORD_ID|219302 sp|A1A4G5|LNP1_HUMAN Leukemia NUP98 fusion partner 1 OS=Homo sapiens OX=9606 GN=LNP1 PE=2 SV=1//3.00594e-48
NC_037328.1	45991206	45991771	TRMT10C	1e-180	+	45991206	45991771	0	1	565,	0	-180	-177	9.73	--	gnl|BL_ORD_ID|474630 sp|Q2KI45|TM10C_BOVIN tRNA methyltransferase 10 homolog C OS=Bos taurus OX=9913 GN=TRMT10C PE=2 SV=2//0
NC_037328.1	45992186	45992365	TRMT10C	0.00011	+	45992186	45992365	0	1	179,	0	-3.97	-3.16	2.35	--	gnl|BL_ORD_ID|474630 sp|Q2KI45|TM10C_BOVIN tRNA methyltransferase 10 homolog C OS=Bos taurus OX=9913 GN=TRMT10C PE=2 SV=2//0
NC_037328.1	46002021	46007035	PCNP	0.0015	+	46002021	46007035	0	2	70,21,	0,4993	-2.81	-2.07	2.27	--	gnl|BL_ORD_ID|295320 sp|Q32PF3|PCNP_BOVIN PEST proteolytic signal-containing nuclear protein OS=Bos taurus OX=9913 GN=PCNP PE=2 SV=1//1.5591e-84
NC_037328.1	46016707	46016857	PCNP	1.3e-06	+	46016707	46016857	0	1	150,	0	-5.88	-5	2.97	--	gnl|BL_ORD_ID|295320 sp|Q32PF3|PCNP_BOVIN PEST proteolytic signal-containing nuclear protein OS=Bos taurus OX=9913 GN=PCNP PE=2 SV=1//1.5591e-84
NC_037328.1	46091587	46091857	CEP97	8.1e-08	+	46091587	46091857	0	1	270,	0	-7.09	-6.17	4.45	--	gnl|BL_ORD_ID|59290 sp|Q8IW35|CEP97_HUMAN Centrosomal protein of 97 kDa OS=Homo sapiens OX=9606 GN=CEP97 PE=1 SV=1//0
NC_037328.1	46144258	46144679	NXPE3	7.9e-27	+	46144258	46144679	0	1	421,	0	-26.1	-24.9	9.16	--	gnl|BL_ORD_ID|283194 sp|A2VDP6|NXPE3_BOVIN NXPE family member 3 OS=Bos taurus OX=9913 GN=NXPE3 PE=2 SV=1//0
NC_037328.1	46164596	46165226	NXPE3	1e-112	+	46164596	46165226	0	1	630,	0	-112	-110	9.51	--	gnl|BL_ORD_ID|283194 sp|A2VDP6|NXPE3_BOVIN NXPE family member 3 OS=Bos taurus OX=9913 GN=NXPE3 PE=2 SV=1//0
NC_037328.1	46194048	46194229	NFKBIZ	1.1e-05	+	46194048	46194229	0	1	181,	0	-4.94	-4.09	2.32	--	gnl|BL_ORD_ID|190815 sp|Q9BE45|IKBZ_BOVIN NF-kappa-B inhibitor zeta OS=Bos taurus OX=9913 GN=NFKBIZ PE=2 SV=2//0
NC_037328.1	49930987	49931527	ALCAM	1.3e-40	+	49930987	49931527	0	1	540,	0	-39.9	-38.5	7.85	--	gnl|BL_ORD_ID|56967 sp|Q9BH13|CD166_BOVIN CD166 antigen OS=Bos taurus OX=9913 GN=ALCAM PE=2 SV=1//0
NC_037328.1	50157986	50159659	ALCAM	1.3e-09	+	50157986	50159659	0	2	85,36,	0,1637	-8.9	-7.93	2.2	--	gnl|BL_ORD_ID|56967 sp|Q9BH13|CD166_BOVIN CD166 antigen OS=Bos taurus OX=9913 GN=ALCAM PE=2 SV=1//0
NC_037328.1	50161603	50161873	ALCAM	2.5e-64	+	50161603	50161873	0	1	270,	0	-63.6	-62	1.75	--	gnl|BL_ORD_ID|56967 sp|Q9BH13|CD166_BOVIN CD166 antigen OS=Bos taurus OX=9913 GN=ALCAM PE=2 SV=1//0
NC_037328.1	52394613	52394764	BBX	7.6e-06	+	52394613	52394764	0	1	151,	0	-5.12	-4.27	5.78	--	gnl|BL_ORD_ID|41410 sp|Q8WY36|BBX_HUMAN HMG box transcription factor BBX OS=Homo sapiens OX=9606 GN=BBX PE=1 SV=1//0
NC_037328.1	52395332	52396574	BBX	1.8e-08	+	52395332	52396574	0	2	239,2,	0,1240	-7.75	-6.82	3.92	--	gnl|BL_ORD_ID|41410 sp|Q8WY36|BBX_HUMAN HMG box transcription factor BBX OS=Homo sapiens OX=9606 GN=BBX PE=1 SV=1//0
NC_037328.1	52426402	52426553	BBX	1.2e-06	+	52426402	52426553	0	1	151,	0	-5.91	-5.03	2.73	--	gnl|BL_ORD_ID|41410 sp|Q8WY36|BBX_HUMAN HMG box transcription factor BBX OS=Homo sapiens OX=9606 GN=BBX PE=1 SV=1//0
NC_037328.1	53111536	53111777	HHLA2	8.1e-07	+	53111536	53111777	0	1	241,	0	-6.09	-5.2	20	--	gnl|BL_ORD_ID|172444 sp|Q9UM44|HHLA2_HUMAN HERV-H LTR-associating protein 2 OS=Homo sapiens OX=9606 GN=HHLA2 PE=1 SV=1//4.20935e-144
NC_037328.1	55939442	55939712	NECTIN3	3.2e-22	+	55939442	55939712	0	1	270,	0	-21.5	-20.3	5.77	--	gnl|BL_ORD_ID|267453 sp|Q9NQS3|NECT3_HUMAN Nectin-3 OS=Homo sapiens OX=9606 GN=NECTIN3 PE=1 SV=1//0
NC_037328.1	55963168	55963798	NECTIN3	0	+	55963168	55963798	0	1	630,	0	-308	-305	13.3	--	gnl|BL_ORD_ID|267453 sp|Q9NQS3|NECT3_HUMAN Nectin-3 OS=Homo sapiens OX=9606 GN=NECTIN3 PE=1 SV=1//0
NC_037328.1	56477572	56477992	PLCXD2	6.3e-17	+	56477572	56477992	0	1	420,	0	-16.2	-15.1	8.62	--	gnl|BL_ORD_ID|306446 sp|B2RXA1|PLCX2_MOUSE PI-PLC X domain-containing protein 2 OS=Mus musculus OX=10090 GN=Plcxd2 PE=2 SV=1//0
NC_037328.1	56478081	56478172	PLCXD2	0.0015	+	56478081	56478172	0	1	91,	0	-2.82	-2.07	2.75	--	gnl|BL_ORD_ID|306446 sp|B2RXA1|PLCX2_MOUSE PI-PLC X domain-containing protein 2 OS=Mus musculus OX=10090 GN=Plcxd2 PE=2 SV=1//0
NC_037328.1	56617375	56636372	PHLDB2	1e-18	+	56617375	56636372	0	2	13,257,	0,18740	-18	-16.9	3.1	--	gnl|BL_ORD_ID|303273 sp|Q86SQ0|PHLB2_HUMAN Pleckstrin homology-like domain family B member 2 OS=Homo sapiens OX=9606 GN=PHLDB2 PE=1 SV=2//0
NC_037328.1	56636789	56659493	PHLDB2	1e-126	+	56636789	56659493	0	2	675,14,	0,22690	-126	-124	13.8	--	gnl|BL_ORD_ID|303273 sp|Q86SQ0|PHLB2_HUMAN Pleckstrin homology-like domain family B member 2 OS=Homo sapiens OX=9606 GN=PHLDB2 PE=1 SV=2//0
NC_037328.1	56659701	56668616	PHLDB2	1.3e-08	+	56659701	56668616	0	2	162,48,	0,8867	-7.9	-6.96	1.8	--	gnl|BL_ORD_ID|303273 sp|Q86SQ0|PHLB2_HUMAN Pleckstrin homology-like domain family B member 2 OS=Homo sapiens OX=9606 GN=PHLDB2 PE=1 SV=2//0
NC_037328.1	56726734	56727662	PHLDB2	0	+	56726734	56727662	0	1	928,	0	-538	#NAME?	16.1	--	gnl|BL_ORD_ID|303273 sp|Q86SQ0|PHLB2_HUMAN Pleckstrin homology-like domain family B member 2 OS=Homo sapiens OX=9606 GN=PHLDB2 PE=1 SV=2//0
NC_037328.1	56727960	56728380	PHLDB2	3.2e-24	+	56727960	56728380	0	1	420,	0	-23.5	-22.3	11.7	--	gnl|BL_ORD_ID|303273 sp|Q86SQ0|PHLB2_HUMAN Pleckstrin homology-like domain family B member 2 OS=Homo sapiens OX=9606 GN=PHLDB2 PE=1 SV=2//0
NC_037328.1	57134115	57134266	CD200	1.4e-06	+	57134115	57134266	0	1	151,	0	-5.85	-4.97	21.5	--	gnl|BL_ORD_ID|288747 sp|Q5RAL8|OX2G_PONAB OX-2 membrane glycoprotein OS=Pongo abelii OX=9601 GN=CD200 PE=2 SV=1//8.59618e-125
NC_037328.1	57148069	57148489	CD200	4.9e-07	+	57148069	57148489	0	1	420,	0	-6.31	-5.41	21.5	--	gnl|BL_ORD_ID|288747 sp|Q5RAL8|OX2G_PONAB OX-2 membrane glycoprotein OS=Pongo abelii OX=9601 GN=CD200 PE=2 SV=1//8.59618e-125
NC_037328.1	57360512	57360872	SLC35A5	1e-37	+	57360512	57360872	0	1	360,	0	-37	-35.6	4.24	--	gnl|BL_ORD_ID|425583 sp|A6QPI1|S35A5_BOVIN Probable UDP-sugar transporter protein SLC35A5 OS=Bos taurus OX=9913 GN=SLC35A5 PE=2 SV=1//5.26069e-71
NC_037328.1	58399579	58399730	LOC112447302	4.2e-05	+	58399579	58399730	0	1	151,	0	-4.38	-3.55	9.64	--	-//-
NC_037328.1	58401147	58401298	LOC112447302	2.8e-05	+	58401147	58401298	0	1	151,	0	-4.56	-3.73	5.04	--	-//-
NC_037328.1	58624821	58625062	ZDHHC23	8.7e-09	+	58624821	58625062	0	1	241,	0	-8.06	-7.12	5.12	--	gnl|BL_ORD_ID|554878 sp|Q76IC6|ZDH23_RAT Palmitoyltransferase ZDHHC23 OS=Rattus norvegicus OX=10116 GN=Zdhhc23 PE=1 SV=2//0
NC_037328.1	58760014	58760581	QTRT2	3.2e-61	+	58760014	58760581	0	1	567,	0	-60.5	-58.9	23.2	--	gnl|BL_ORD_ID|335577 sp|Q9H974|QTRT2_HUMAN Queuine tRNA-ribosyltransferase accessory subunit 2 OS=Homo sapiens OX=9606 GN=QTRT2 PE=1 SV=1//0
NC_037328.1	64189257	64189498	ARHGAP31	4.9e-05	+	64189257	64189498	0	1	241,	0	-4.31	-3.49	4.24	--	gnl|BL_ORD_ID|349203 sp|Q2M1Z3|RHG31_HUMAN Rho GTPase-activating protein 31 OS=Homo sapiens OX=9606 GN=ARHGAP31 PE=1 SV=2//0
NC_037328.1	64199264	64199474	ARHGAP31	1.6e-06	+	64199264	64199474	0	1	210,	0	-5.79	-4.91	2.4	--	gnl|BL_ORD_ID|349203 sp|Q2M1Z3|RHG31_HUMAN Rho GTPase-activating protein 31 OS=Homo sapiens OX=9606 GN=ARHGAP31 PE=1 SV=2//0
NC_037328.1	64199832	64199983	ARHGAP31	2.8e-05	+	64199832	64199983	0	1	151,	0	-4.56	-3.73	4.08	--	gnl|BL_ORD_ID|349203 sp|Q2M1Z3|RHG31_HUMAN Rho GTPase-activating protein 31 OS=Homo sapiens OX=9606 GN=ARHGAP31 PE=1 SV=2//0
NC_037328.1	64200341	64200970	ARHGAP31	7.6e-06	+	64200341	64200970	0	1	629,	0	-5.12	-4.27	2.83	--	gnl|BL_ORD_ID|349203 sp|Q2M1Z3|RHG31_HUMAN Rho GTPase-activating protein 31 OS=Homo sapiens OX=9606 GN=ARHGAP31 PE=1 SV=2//0
NC_037328.1	64202854	64202945	ARHGAP31	0.00035	+	64202854	64202945	0	1	91,	0	-3.46	-2.68	3.43	--	gnl|BL_ORD_ID|349203 sp|Q2M1Z3|RHG31_HUMAN Rho GTPase-activating protein 31 OS=Homo sapiens OX=9606 GN=ARHGAP31 PE=1 SV=2//0
NC_037328.1	64203363	64203633	ARHGAP31	1e-10	+	64203363	64203633	0	1	270,	0	-10	-9.03	4.82	--	gnl|BL_ORD_ID|349203 sp|Q2M1Z3|RHG31_HUMAN Rho GTPase-activating protein 31 OS=Homo sapiens OX=9606 GN=ARHGAP31 PE=1 SV=2//0
NC_037328.1	64204171	64204351	ARHGAP31	4.9e-06	+	64204171	64204351	0	1	180,	0	-5.31	-4.44	3.37	--	gnl|BL_ORD_ID|349203 sp|Q2M1Z3|RHG31_HUMAN Rho GTPase-activating protein 31 OS=Homo sapiens OX=9606 GN=ARHGAP31 PE=1 SV=2//0
NC_037328.1	64204859	64204980	ARHGAP31	1.5e-05	+	64204859	64204980	0	1	121,	0	-4.82	-3.97	2.45	--	gnl|BL_ORD_ID|349203 sp|Q2M1Z3|RHG31_HUMAN Rho GTPase-activating protein 31 OS=Homo sapiens OX=9606 GN=ARHGAP31 PE=1 SV=2//0
NC_037328.1	64268351	64268531	POGLUT1	0.00011	+	64268351	64268531	0	1	180,	0	-3.96	-3.15	8.9	--	gnl|BL_ORD_ID|302392 sp|Q5E9Q1|PGLT1_BOVIN Protein O-glucosyltransferase 1 OS=Bos taurus OX=9913 GN=POGLUT1 PE=2 SV=1//0
NC_037328.1	64268620	64268710	POGLUT1	0.00019	+	64268620	64268710	0	1	90,	0	-3.71	-2.92	4.2	--	gnl|BL_ORD_ID|302392 sp|Q5E9Q1|PGLT1_BOVIN Protein O-glucosyltransferase 1 OS=Bos taurus OX=9913 GN=POGLUT1 PE=2 SV=1//0
NC_037328.1	64292606	64295095	TIMMDC1	1.3e-94	+	64292606	64295095	0	2	1,298,	0,2191	-93.9	-92.2	14.9	--	gnl|BL_ORD_ID|472473 sp|Q9NPL8|TIDC1_HUMAN Complex I assembly factor TIMMDC1, mitochondrial OS=Homo sapiens OX=9606 GN=TIMMDC1 PE=1 SV=2//7.32644e-40
NC_037328.1	64340922	64341102	ADPRH	3.2e-11	+	64340922	64341102	0	1	180,	0	-10.5	-9.47	3.22	--	gnl|BL_ORD_ID|11086 sp|Q32KR8|ADPRH_BOVIN [Protein ADP-ribosylarginine] hydrolase OS=Bos taurus OX=9913 GN=ADPRH PE=2 SV=1//0
NC_037328.1	64911843	64912023	LOC112447305	8.9e-05	+	64911843	64912023	0	1	180,	0	-4.05	-3.24	15.6	--	-//-
NC_037328.1	65438978	65439278	GTF2E1	2.8e-08	+	65438978	65439278	0	1	300,	0	-7.55	-6.61	2.57	--	gnl|BL_ORD_ID|462980 sp|A6QLI8|T2EA_BOVIN General transcription factor IIE subunit 1 OS=Bos taurus OX=9913 GN=GTF2E1 PE=2 SV=1//0
NC_037328.1	65461296	65466250	GTF2E1	3.9e-08	+	65461296	65466250	0	2	91,179,	0,4775	-7.41	-6.49	2.53	--	gnl|BL_ORD_ID|462980 sp|A6QLI8|T2EA_BOVIN General transcription factor IIE subunit 1 OS=Bos taurus OX=9913 GN=GTF2E1 PE=2 SV=1//0
NC_037328.1	66992959	66993050	DTX3L	0.00028	+	66992959	66993050	0	1	91,	0	-3.56	-2.77	3.52	--	gnl|BL_ORD_ID|108021 sp|Q8TDB6|DTX3L_HUMAN E3 ubiquitin-protein ligase DTX3L OS=Homo sapiens OX=9606 GN=DTX3L PE=1 SV=1//0
NC_037328.1	66993349	66993530	DTX3L	0.00026	+	66993349	66993530	0	1	181,	0	-3.58	-2.79	3.03	--	gnl|BL_ORD_ID|108021 sp|Q8TDB6|DTX3L_HUMAN E3 ubiquitin-protein ligase DTX3L OS=Homo sapiens OX=9606 GN=DTX3L PE=1 SV=1//0
NC_037328.1	66993858	66994189	DTX3L	3.2e-18	+	66993858	66994189	0	1	331,	0	-17.5	-16.4	5.06	--	gnl|BL_ORD_ID|108021 sp|Q8TDB6|DTX3L_HUMAN E3 ubiquitin-protein ligase DTX3L OS=Homo sapiens OX=9606 GN=DTX3L PE=1 SV=1//0
NC_037328.1	66994861	66995902	DTX3L	1e-10	+	66994861	66995902	0	2	141,40,	0,1001	-10	-9.04	3.64	--	gnl|BL_ORD_ID|108021 sp|Q8TDB6|DTX3L_HUMAN E3 ubiquitin-protein ligase DTX3L OS=Homo sapiens OX=9606 GN=DTX3L PE=1 SV=1//0
NC_037328.1	67030655	67031285	PARP14	3.2e-46	+	67030655	67031285	0	1	630,	0	-45.5	-44.1	10.7	--	gnl|BL_ORD_ID|293265 sp|Q460N5|PAR14_HUMAN Poly [ADP-ribose] polymerase 14 OS=Homo sapiens OX=9606 GN=PARP14 PE=1 SV=3//0
NC_037328.1	67031404	67031765	PARP14	2e-23	+	67031404	67031765	0	1	361,	0	-22.7	-21.5	9.71	--	gnl|BL_ORD_ID|293265 sp|Q460N5|PAR14_HUMAN Poly [ADP-ribose] polymerase 14 OS=Homo sapiens OX=9606 GN=PARP14 PE=1 SV=3//0
NC_037328.1	67031884	67032305	PARP14	6.3e-24	+	67031884	67032305	0	1	421,	0	-23.2	-22	5.49	--	gnl|BL_ORD_ID|293265 sp|Q460N5|PAR14_HUMAN Poly [ADP-ribose] polymerase 14 OS=Homo sapiens OX=9606 GN=PARP14 PE=1 SV=3//0
NC_037328.1	67032364	67032665	PARP14	3.2e-22	+	67032364	67032665	0	1	301,	0	-21.5	-20.3	4.09	--	gnl|BL_ORD_ID|293265 sp|Q460N5|PAR14_HUMAN Poly [ADP-ribose] polymerase 14 OS=Homo sapiens OX=9606 GN=PARP14 PE=1 SV=3//0
NC_037328.1	67045879	67049520	PARP14	6.3e-61	+	67045879	67049520	0	2	2,599,	0,3042	-60.2	-58.6	8.31	--	gnl|BL_ORD_ID|293265 sp|Q460N5|PAR14_HUMAN Poly [ADP-ribose] polymerase 14 OS=Homo sapiens OX=9606 GN=PARP14 PE=1 SV=3//0
NC_037328.1	67058353	67058444	PARP14	7.6e-06	+	67058353	67058444	0	1	91,	0	-5.12	-4.26	7.79	--	gnl|BL_ORD_ID|293265 sp|Q460N5|PAR14_HUMAN Poly [ADP-ribose] polymerase 14 OS=Homo sapiens OX=9606 GN=PARP14 PE=1 SV=3//0
NC_037328.1	67636380	67637010	SEC22A	6.3e-55	+	67636380	67637010	0	1	630,	0	-54.2	-52.6	7.37	--	gnl|BL_ORD_ID|427516 sp|Q8BH47|SC22A_MOUSE Vesicle-trafficking protein SEC22a OS=Mus musculus OX=10090 GN=Sec22a PE=2 SV=1//0
NC_037328.1	69119644	69119735	KALRN	0.0049	+	69119644	69119735	0	1	91,	0	-2.31	-1.6	9.64	--	gnl|BL_ORD_ID|201465 sp|O60229|KALRN_HUMAN Kalirin OS=Homo sapiens OX=9606 GN=KALRN PE=1 SV=2//0
NC_037328.1	68567475	68567566	LOC112447313	0.00063	+	68567475	68567566	0	1	91,	0	-3.2	-2.43	3.83	--	-//-
NC_037328.1	68568075	68568166	LOC112447313	0.00011	+	68568075	68568166	0	1	91,	0	-3.94	-3.13	14.1	--	-//-
NC_037328.1	68568734	68568915	LOC112447313	6.8e-05	+	68568734	68568915	0	1	181,	0	-4.17	-3.35	9.27	--	-//-
NC_037328.1	69147895	69148309	UMPS	6.3e-78	+	69147895	69148309	0	1	414,	0	-77.2	-75.5	4.33	--	gnl|BL_ORD_ID|495253 sp|P31754|UMPS_BOVIN Uridine 5&apos;-monophosphate synthase OS=Bos taurus OX=9913 GN=UMPS PE=2 SV=1//0
NC_037328.1	69177402	69177876	UMPS	1e-109	+	69177402	69177876	0	1	474,	0	-109	-107	6.83	--	gnl|BL_ORD_ID|495253 sp|P31754|UMPS_BOVIN Uridine 5&apos;-monophosphate synthase OS=Bos taurus OX=9913 GN=UMPS PE=2 SV=1//0
NC_037328.1	70225617	70225738	IQCG	4e-06	+	70225617	70225738	0	1	121,	0	-5.4	-4.53	20	--	gnl|BL_ORD_ID|195043 sp|Q2T9V2|IQCG_BOVIN IQ domain-containing protein G OS=Bos taurus OX=9913 GN=IQCG PE=2 SV=1//0
NC_037328.1	70410646	70410797	RUBCN	9.8e-06	+	70410646	70410797	0	1	151,	0	-5.01	-4.16	10.8	--	gnl|BL_ORD_ID|422224 sp|Q92622|RUBIC_HUMAN Run domain Beclin-1-interacting and cysteine-rich domain-containing protein OS=Homo sapiens OX=9606 GN=RUBCN PE=1 SV=4//0
NC_037328.1	70432940	70433241	RUBCN	2e-20	+	70432940	70433241	0	1	301,	0	-19.7	-18.5	9.27	--	gnl|BL_ORD_ID|422224 sp|Q92622|RUBIC_HUMAN Run domain Beclin-1-interacting and cysteine-rich domain-containing protein OS=Homo sapiens OX=9606 GN=RUBCN PE=1 SV=4//0
NC_037328.1	71111551	71111759	FBXO45	2.5e-07	+	71111551	71111759	0	1	208,	0	-6.6	-5.7	10.4	--	gnl|BL_ORD_ID|129656 sp|P0C2W1|FBSP1_HUMAN F-box/SPRY domain-containing protein 1 OS=Homo sapiens OX=9606 GN=FBXO45 PE=1 SV=1//0
NC_037328.1	71342343	71342673	PAK2	1e-155	+	71342343	71342673	0	1	330,	0	-155	-153	28.7	--	gnl|BL_ORD_ID|291070 sp|Q64303|PAK2_RAT Serine/threonine-protein kinase PAK 2 OS=Rattus norvegicus OX=10116 GN=Pak2 PE=1 SV=1//0
NC_037328.1	71343990	71344440	PAK2	1e-120	+	71343990	71344440	0	1	450,	0	-120	-118	14.6	--	gnl|BL_ORD_ID|291070 sp|Q64303|PAK2_RAT Serine/threonine-protein kinase PAK 2 OS=Rattus norvegicus OX=10116 GN=Pak2 PE=1 SV=1//0
NC_037328.1	71371646	71379367	SENP5	1e-16	+	71371646	71379367	0	2	794,16,	0,7705	-16	-14.8	19.5	--	gnl|BL_ORD_ID|432398 sp|Q96HI0|SENP5_HUMAN Sentrin-specific protease 5 OS=Homo sapiens OX=9606 GN=SENP5 PE=1 SV=3//0
NC_037328.1	71410976	71411366	NCBP2-AS2	1e-162	+	71410976	71411366	0	1	390,	0	-162	-160	9.13	--	gnl|BL_ORD_ID|264466 sp|Q69YL0|NCAS2_HUMAN Uncharacterized protein NCBP2-AS2 OS=Homo sapiens OX=9606 GN=NCBP2-AS2 PE=1 SV=1//2.8679e-14
NC_037328.1	72111812	72117996	PPP1R2	1.6e-21	+	72111812	72117996	0	3	26,168,101,	0,4340,6083	-20.8	-19.6	8.77	--	gnl|BL_ORD_ID|194799 sp|Q3SZX2|IPP2_BOVIN Protein phosphatase inhibitor 2 OS=Bos taurus OX=9913 GN=PPP1R2 PE=2 SV=1//3.80062e-130
NC_037328.1	72497766	72498544	XXYLT1	1.6e-79	+	72497766	72498544	0	1	778,	0	-78.8	-77.1	12.3	--	gnl|BL_ORD_ID|512130 sp|Q8NBI6|XXLT1_HUMAN Xyloside xylosyltransferase 1 OS=Homo sapiens OX=9606 GN=XXYLT1 PE=1 SV=1//0
NC_037328.1	72498723	72499052	XXYLT1	1e-31	+	72498723	72499052	0	1	329,	0	-31	-29.7	3.39	--	gnl|BL_ORD_ID|512130 sp|Q8NBI6|XXLT1_HUMAN Xyloside xylosyltransferase 1 OS=Homo sapiens OX=9606 GN=XXYLT1 PE=1 SV=1//0
NC_037328.1	72886853	72892648	LSG1	1e-207	+	72886853	72892648	0	3	6,396,17,	0,4939,5778	-207	-205	6.06	--	gnl|BL_ORD_ID|223579 sp|Q2YDM7|LSG1_BOVIN Large subunit GTPase 1 homolog OS=Bos taurus OX=9913 GN=LSG1 PE=2 SV=1//0
NC_037328.1	72899564	72899923	LSG1	1e-225	+	72899564	72899923	0	1	359,	0	-225	-223	5.6	--	gnl|BL_ORD_ID|223579 sp|Q2YDM7|LSG1_BOVIN Large subunit GTPase 1 homolog OS=Bos taurus OX=9913 GN=LSG1 PE=2 SV=1//0
NC_037328.1	72923509	72923660	TMEM44	4.2e-06	+	72923509	72923660	0	1	151,	0	-5.38	-4.52	4.87	--	gnl|BL_ORD_ID|475563 sp|Q2T9K0|TMM44_HUMAN Transmembrane protein 44 OS=Homo sapiens OX=9606 GN=TMEM44 PE=1 SV=3//1.1328e-13
NC_037328.1	72924169	72924260	TMEM44	3.2e-05	+	72924169	72924260	0	1	91,	0	-4.5	-3.67	17.1	--	gnl|BL_ORD_ID|475563 sp|Q2T9K0|TMM44_HUMAN Transmembrane protein 44 OS=Homo sapiens OX=9606 GN=TMEM44 PE=1 SV=3//1.1328e-13
NC_037328.1	72948522	72952053	TMEM44	1e-139	+	72948522	72952053	0	2	9,951,	0,2580	-139	-137	17.9	--	gnl|BL_ORD_ID|475563 sp|Q2T9K0|TMM44_HUMAN Transmembrane protein 44 OS=Homo sapiens OX=9606 GN=TMEM44 PE=1 SV=3//1.1328e-13
NC_037328.1	73126429	73126609	ATP13A3	6.2e-09	+	73126429	73126609	0	1	180,	0	-8.21	-7.26	2.16	--	gnl|BL_ORD_ID|30735 sp|Q9H7F0|AT133_HUMAN Probable cation-transporting ATPase 13A3 OS=Homo sapiens OX=9606 GN=ATP13A3 PE=1 SV=4//0
NC_037328.1	73257432	73258032	LOC101905099	1e-18	+	73257432	73258032	0	1	600,	0	-18	-16.9	22.5	--	-//-
NC_037328.1	74019291	74019681	ATP13A4	5e-15	+	74019291	74019681	0	1	390,	0	-14.3	-13.2	7.91	--	gnl|BL_ORD_ID|30739 sp|Q4VNC1|AT134_HUMAN Probable cation-transporting ATPase 13A4 OS=Homo sapiens OX=9606 GN=ATP13A4 PE=2 SV=3//0
NC_037328.1	74489230	74609365	MB21D2	6.3e-14	+	74489230	74609365	0	2	4,675,	0,119460	-13.2	-12.2	13.7	--	gnl|BL_ORD_ID|226417 sp|Q8IYB1|M21D2_HUMAN Protein MB21D2 OS=Homo sapiens OX=9606 GN=MB21D2 PE=1 SV=3//0
NC_037328.1	76988954	76989135	CLDN1	6.8e-06	+	76988954	76989135	0	1	181,	0	-5.17	-4.32	19.3	--	gnl|BL_ORD_ID|65728 sp|Q6L708|CLD1_BOVIN Claudin-1 OS=Bos taurus OX=9913 GN=CLDN1 PE=2 SV=1//6.87748e-116
NC_037328.1	79194698	79195059	LOC100847122	4e-22	+	79194698	79195059	0	1	361,	0	-21.4	-20.2	3.72	--	-//-
NC_037328.1	79602371	79602731	BCL6	6.3e-22	+	79602371	79602731	0	1	360,	0	-21.2	-20	2.81	--	gnl|BL_ORD_ID|41745 sp|P41182|BCL6_HUMAN B-cell lymphoma 6 protein OS=Homo sapiens OX=9606 GN=BCL6 PE=1 SV=1//0
NC_037328.1	80057259	80057350	MASP1	0.0018	+	80057259	80057350	0	1	91,	0	-2.74	-2	11.1	--	gnl|BL_ORD_ID|228403 sp|P48740|MASP1_HUMAN Mannan-binding lectin serine protease 1 OS=Homo sapiens OX=9606 GN=MASP1 PE=1 SV=3//0
NC_037328.1	80676069	80676219	TBCCD1	1.3e-07	+	80676069	80676219	0	1	150,	0	-6.89	-5.98	2.14	--	gnl|BL_ORD_ID|466024 sp|A4IF93|TBCC1_BOVIN TBCC domain-containing protein 1 OS=Bos taurus OX=9913 GN=TBCCD1 PE=2 SV=1//0
NC_037328.1	80678543	80684886	TBCCD1	3.2e-38	+	80678543	80684886	0	2	387,32,	0,6311	-37.5	-36.1	2.82	--	gnl|BL_ORD_ID|466024 sp|A4IF93|TBCC1_BOVIN TBCC domain-containing protein 1 OS=Bos taurus OX=9913 GN=TBCCD1 PE=2 SV=1//0
NC_037328.1	81192449	81192838	ETV5	4e-20	+	81192449	81192838	0	1	389,	0	-19.4	-18.3	3.11	--	gnl|BL_ORD_ID|122782 sp|P41161|ETV5_HUMAN ETS translocation variant 5 OS=Homo sapiens OX=9606 GN=ETV5 PE=1 SV=1//0
NC_037328.1	81288246	81288426	TRA2B	7.9e-18	+	81288246	81288426	0	1	180,	0	-17.1	-16	2.37	--	gnl|BL_ORD_ID|478949 sp|P62997|TRA2B_RAT Transformer-2 protein homolog beta OS=Rattus norvegicus OX=10116 GN=Tra2b PE=1 SV=1//6.52898e-66
NC_037328.1	81308034	81308124	TRA2B	0.00021	+	81308034	81308124	0	1	90,	0	-3.67	-2.88	1.67	--	gnl|BL_ORD_ID|478949 sp|P62997|TRA2B_RAT Transformer-2 protein homolog beta OS=Rattus norvegicus OX=10116 GN=Tra2b PE=1 SV=1//6.52898e-66
NC_037328.1	81573265	81573475	IGF2BP2	1.4e-09	+	81573265	81573475	0	1	210,	0	-8.85	-7.88	1.53	--	gnl|BL_ORD_ID|188064 sp|Q5RB68|IF2B2_PONAB Insulin-like growth factor 2 mRNA-binding protein 2 OS=Pongo abelii OX=9601 GN=IGF2BP2 PE=2 SV=1//0
NC_037328.1	81696438	81696587	TMEM41A	0.00041	+	81696438	81696587	0	1	149,	0	-3.39	-2.61	13.3	--	gnl|BL_ORD_ID|475170 sp|Q08D99|TM41A_BOVIN Transmembrane protein 41A OS=Bos taurus OX=9913 GN=TMEM41A PE=2 SV=1//8.1271e-176
NC_037328.1	81929497	81929767	EHHADH	6.3e-14	+	81929497	81929767	0	1	270,	0	-13.2	-12.1	10.1	--	gnl|BL_ORD_ID|111366 sp|Q5R5M8|ECHP_PONAB Peroxisomal bifunctional enzyme OS=Pongo abelii OX=9601 GN=EHHADH PE=2 SV=1//1.19957e-18
NC_037328.1	82103959	82104589	C1H3orf70	5e-11	+	82103959	82104589	0	1	630,	0	-10.3	-9.3	28.9	--	gnl|BL_ORD_ID|54483 sp|A7E369|CC070_BOVIN UPF0524 protein C3orf70 homolog OS=Bos taurus OX=9913 PE=2 SV=2//3.10073e-139
NC_037328.1	82120731	82120851	LOC112447474	0.0014	+	82120731	82120851	0	1	120,	0	-2.85	-2.1	9.64	--	-//-
NC_037328.1	82121118	82121238	LOC112447474	0.0046	+	82121118	82121238	0	1	120,	0	-2.34	-1.62	5.93	--	-//-
NC_037328.1	82121326	82121416	LOC112447474	0.00052	+	82121326	82121416	0	1	90,	0	-3.28	-2.51	4.82	--	-//-
NC_037328.1	82820871	82821231	THPO	1.8e-10	+	82820871	82821231	0	1	360,	0	-9.75	-8.77	6.67	--	gnl|BL_ORD_ID|478412 sp|P42705|TPO_CANLF Thrombopoietin OS=Canis lupus familiaris OX=9615 GN=THPO PE=1 SV=1//7.57676e-120
NC_037328.1	82933086	82933236	ALG3	1e-38	+	82933086	82933236	0	1	150,	0	-38	-36.6	9.31	--	gnl|BL_ORD_ID|14082 sp|Q92685|ALG3_HUMAN Dol-P-Man:Man(5)GlcNAc(2)-PP-Dol alpha-1,3-mannosyltransferase OS=Homo sapiens OX=9606 GN=ALG3 PE=1 SV=1//0
NC_037328.1	83013447	83013538	LOC112447506	0.0018	+	83013447	83013538	0	1	91,	0	-2.74	-2	11.1	--	-//-
NC_037328.1	83013656	83013866	LOC112447506	5.2e-05	+	83013656	83013866	0	1	210,	0	-4.28	-3.46	16.3	--	-//-
NC_037328.1	83149723	83150503	ABCC5	5e-76	+	83149723	83150503	0	1	780,	0	-75.3	-73.6	12.6	--	gnl|BL_ORD_ID|248140 sp|O15440|MRP5_HUMAN Multidrug resistance-associated protein 5 OS=Homo sapiens OX=9606 GN=ABCC5 PE=1 SV=2//2.85176e-96
NC_037328.1	83313047	83313377	MAP6D1	2.9e-10	+	83313047	83313377	0	1	330,	0	-9.54	-8.56	3.86	--	gnl|BL_ORD_ID|226843 sp|Q0P591|MA6D1_BOVIN MAP6 domain-containing protein 1 OS=Bos taurus OX=9913 GN=MAP6D1 PE=2 SV=1//7.95718e-66
NC_037328.1	83314063	83314243	MAP6D1	1.7e-08	+	83314063	83314243	0	1	180,	0	-7.76	-6.82	2.48	--	gnl|BL_ORD_ID|226843 sp|Q0P591|MA6D1_BOVIN MAP6 domain-containing protein 1 OS=Bos taurus OX=9913 GN=MAP6D1 PE=2 SV=1//7.95718e-66
NC_037328.1	83315408	83315767	MAP6D1	4e-42	+	83315408	83315767	0	1	359,	0	-41.4	-39.9	9.64	--	gnl|BL_ORD_ID|226843 sp|Q0P591|MA6D1_BOVIN MAP6 domain-containing protein 1 OS=Bos taurus OX=9913 GN=MAP6D1 PE=2 SV=1//7.95718e-66
NC_037328.1	84059176	84059327	DCUN1D1	5.8e-05	+	84059176	84059327	0	1	151,	0	-4.24	-3.42	2.61	--	gnl|BL_ORD_ID|92886 sp|Q96GG9|DCNL1_HUMAN DCN1-like protein 1 OS=Homo sapiens OX=9606 GN=DCUN1D1 PE=1 SV=1//3.29048e-145
NC_037328.1	84073342	84075268	DCUN1D1	1e-111	+	84073342	84075268	0	2	10,621,	0,1305	-111	-109	8.98	--	gnl|BL_ORD_ID|92886 sp|Q96GG9|DCNL1_HUMAN DCN1-like protein 1 OS=Homo sapiens OX=9606 GN=DCUN1D1 PE=1 SV=1//3.29048e-145
NC_037328.1	88044453	88044544	ZMAT3	6.9e-05	+	88044453	88044544	0	1	91,	0	-4.16	-3.34	1.5	--	gnl|BL_ORD_ID|555519 sp|Q0IIC4|ZMAT3_BOVIN Zinc finger matrin-type protein 3 OS=Bos taurus OX=9913 GN=ZMAT3 PE=2 SV=1//4.01929e-165
NC_037328.1	88044633	88044844	ZMAT3	3.2e-11	+	88044633	88044844	0	1	211,	0	-10.5	-9.52	23	--	gnl|BL_ORD_ID|555519 sp|Q0IIC4|ZMAT3_BOVIN Zinc finger matrin-type protein 3 OS=Bos taurus OX=9913 GN=ZMAT3 PE=2 SV=1//4.01929e-165
NC_037328.1	88349911	88350182	PLCXD1	1.3e-49	+	88349911	88350182	0	1	271,	0	-48.9	-47.4	11.9	--	gnl|BL_ORD_ID|306443 sp|Q9NUJ7|PLCX1_HUMAN PI-PLC X domain-containing protein 1 OS=Homo sapiens OX=9606 GN=PLCXD1 PE=2 SV=1//0
NC_037328.1	90030170	90080156	TBL1XR1	0.00093	+	90030170	90080156	0	3	89,22,40,	0,859,49946	-3.03	-2.27	4.63	--	gnl|BL_ORD_ID|466163 sp|Q8BHJ5|TBL1R_MOUSE F-box-like/WD repeat-containing protein TBL1XR1 OS=Mus musculus OX=10090 GN=Tbl1xr1 PE=1 SV=1//0
NC_037328.1	90203601	90203752	TBL1XR1	9.5e-09	+	90203601	90203752	0	1	151,	0	-8.02	-7.08	1.88	--	gnl|BL_ORD_ID|466163 sp|Q8BHJ5|TBL1R_MOUSE F-box-like/WD repeat-containing protein TBL1XR1 OS=Mus musculus OX=10090 GN=Tbl1xr1 PE=1 SV=1//0
NC_037328.1	90203990	90204110	TBL1XR1	4e-15	+	90203990	90204110	0	1	120,	0	-14.4	-13.3	2.9	--	gnl|BL_ORD_ID|466163 sp|Q8BHJ5|TBL1R_MOUSE F-box-like/WD repeat-containing protein TBL1XR1 OS=Mus musculus OX=10090 GN=Tbl1xr1 PE=1 SV=1//0
NC_037328.1	94878977	94879308	NCEH1	1.1e-05	+	94878977	94879308	0	1	331,	0	-4.97	-4.12	12.6	--	gnl|BL_ORD_ID|264611 sp|Q1JQE6|NCEH1_BOVIN Neutral cholesterol ester hydrolase 1 OS=Bos taurus OX=9913 GN=NCEH1 PE=2 SV=2//0
NC_037328.1	95908590	95909010	PLD1	1e-19	+	95908590	95909010	0	1	420,	0	-19	-17.8	6.11	--	gnl|BL_ORD_ID|306467 sp|Q13393|PLD1_HUMAN Phospholipase D1 OS=Homo sapiens OX=9606 GN=PLD1 PE=1 SV=1//0
NC_037328.1	96426753	96427174	TNIK	2.5e-25	+	96426753	96427174	0	1	421,	0	-24.6	-23.4	4.48	--	gnl|BL_ORD_ID|475983 sp|Q9UKE5|TNIK_HUMAN TRAF2 and NCK-interacting protein kinase OS=Homo sapiens OX=9606 GN=TNIK PE=1 SV=1//0
NC_037328.1	96429271	96429362	TNIK	0.0021	+	96429271	96429362	0	1	91,	0	-2.67	-1.94	4.26	--	gnl|BL_ORD_ID|475983 sp|Q9UKE5|TNIK_HUMAN TRAF2 and NCK-interacting protein kinase OS=Homo sapiens OX=9606 GN=TNIK PE=1 SV=1//0
NC_037328.1	97540937	97541147	LRRC31	1.2e-08	+	97540937	97541147	0	1	210,	0	-7.91	-6.96	28.2	--	gnl|BL_ORD_ID|223065 sp|Q6UY01|LRC31_HUMAN Leucine-rich repeat-containing protein 31 OS=Homo sapiens OX=9606 GN=LRRC31 PE=2 SV=1//0
NC_037328.1	97608946	97609096	ACTRT3	2.6e-05	+	97608946	97609096	0	1	150,	0	-4.59	-3.75	10	--	gnl|BL_ORD_ID|9258 sp|Q9BYD9|ACTT3_HUMAN Actin-related protein T3 OS=Homo sapiens OX=9606 GN=ACTRT3 PE=2 SV=1//0
NC_037328.1	97692734	97697231	LOC112447731	0.0011	+	97692734	97697231	0	2	112,8,	0,4489	-2.94	-2.18	7.04	--	-//-
NC_037328.1	98279981	98280102	MECOM	0.0011	+	98279981	98280102	0	1	121,	0	-2.97	-2.22	4.2	--	gnl|BL_ORD_ID|232710 sp|Q03112|MECOM_HUMAN MDS1 and EVI1 complex locus protein OS=Homo sapiens OX=9606 GN=MECOM PE=1 SV=3//0
NC_037328.1	98312038	98312219	MECOM	0.00023	+	98312038	98312219	0	1	181,	0	-3.64	-2.84	2.97	--	gnl|BL_ORD_ID|232710 sp|Q03112|MECOM_HUMAN MDS1 and EVI1 complex locus protein OS=Homo sapiens OX=9606 GN=MECOM PE=1 SV=3//0
NC_037328.1	98312697	98313208	MECOM	1.6e-12	+	98312697	98313208	0	1	511,	0	-11.8	-10.7	3.19	--	gnl|BL_ORD_ID|232710 sp|Q03112|MECOM_HUMAN MDS1 and EVI1 complex locus protein OS=Homo sapiens OX=9606 GN=MECOM PE=1 SV=3//0
NC_037328.1	98341361	98342368	MECOM	1.7e-05	+	98341361	98342368	0	2	161,19,	0,988	-4.76	-3.92	1.72	--	gnl|BL_ORD_ID|232710 sp|Q03112|MECOM_HUMAN MDS1 and EVI1 complex locus protein OS=Homo sapiens OX=9606 GN=MECOM PE=1 SV=3//0
NC_037328.1	98347442	98347922	MECOM	1e-134	+	98347442	98347922	0	1	480,	0	-134	-132	21.5	--	gnl|BL_ORD_ID|232710 sp|Q03112|MECOM_HUMAN MDS1 and EVI1 complex locus protein OS=Homo sapiens OX=9606 GN=MECOM PE=1 SV=3//0
NC_037328.1	99362051	99362201	GOLIM4	3e-08	+	99362051	99362201	0	1	150,	0	-7.52	-6.59	2.72	--	gnl|BL_ORD_ID|157266 sp|O00461|GOLI4_HUMAN Golgi integral membrane protein 4 OS=Homo sapiens OX=9606 GN=GOLIM4 PE=1 SV=1//0
NC_037328.1	99426685	99429271	GOLIM4	3.2e-38	+	99426685	99429271	0	2	272,206,	0,2380	-37.5	-36.1	2.83	--	gnl|BL_ORD_ID|157266 sp|O00461|GOLI4_HUMAN Golgi integral membrane protein 4 OS=Homo sapiens OX=9606 GN=GOLIM4 PE=1 SV=1//0
NC_037328.1	99431913	99444134	GOLIM4	5e-86	+	99431913	99444134	0	5	93,168,69,81,275,	0,2741,4136,11564,11946	-85.3	-83.5	5.17	--	gnl|BL_ORD_ID|157266 sp|O00461|GOLI4_HUMAN Golgi integral membrane protein 4 OS=Homo sapiens OX=9606 GN=GOLIM4 PE=1 SV=1//0
NC_037328.1	106376828	106376948	B3GALNT1	3e-06	+	106376828	106376948	0	1	120,	0	-5.53	-4.66	2.33	--	gnl|BL_ORD_ID|40442 sp|Q864U6|B3GL1_PIG UDP-GalNAc:beta-1,3-N-acetylgalactosaminyltransferase 1 OS=Sus scrofa OX=9823 GN=B3GALNT1 PE=2 SV=1//0
NC_037328.1	106377783	106378141	B3GALNT1	6.3e-90	+	106377783	106378141	0	1	358,	0	-89.2	-87.4	4.51	--	gnl|BL_ORD_ID|40442 sp|Q864U6|B3GL1_PIG UDP-GalNAc:beta-1,3-N-acetylgalactosaminyltransferase 1 OS=Sus scrofa OX=9823 GN=B3GALNT1 PE=2 SV=1//0
NC_037328.1	107041310	107042326	TRIM59	4e-62	+	107041310	107042326	0	1	1016,	0	-61.4	-59.8	8.14	--	gnl|BL_ORD_ID|479664 sp|Q8IWR1|TRI59_HUMAN Tripartite motif-containing protein 59 OS=Homo sapiens OX=9606 GN=TRIM59 PE=1 SV=1//0
NC_037328.1	107425658	107425779	LOC511229	0.00014	+	107425658	107425779	0	1	121,	0	-3.86	-3.06	2.65	--	gnl|BL_ORD_ID|270769 sp|Q2LKU9|NLR1A_MOUSE NACHT, LRR and PYD domains-containing protein 1a OS=Mus musculus OX=10090 GN=Nlrp1a PE=1 SV=1//2.33205e-10
NC_037328.1	108867265	108867472	LXN	3.2e-33	+	108867265	108867472	0	1	207,	0	-32.5	-31.2	55.2	--	gnl|BL_ORD_ID|225336 sp|P70202|LXN_MOUSE Latexin OS=Mus musculus OX=10090 GN=Lxn PE=1 SV=2//6.36272e-143
NC_037328.1	109425999	109426269	SHOX2	1.6e-12	+	109425999	109426269	0	1	270,	0	-11.8	-10.8	5.59	--	gnl|BL_ORD_ID|434862 sp|O60902|SHOX2_HUMAN Short stature homeobox protein 2 OS=Homo sapiens OX=9606 GN=SHOX2 PE=2 SV=4//2.92343e-152
NC_037328.1	109426327	109426597	SHOX2	1.3e-08	+	109426327	109426597	0	1	270,	0	-7.87	-6.93	2.93	--	gnl|BL_ORD_ID|434862 sp|O60902|SHOX2_HUMAN Short stature homeobox protein 2 OS=Homo sapiens OX=9606 GN=SHOX2 PE=2 SV=4//2.92343e-152
NC_037328.1	110459883	110461159	CCNL1	1e-229	+	110459883	110461159	0	2	5,654,	0,622	-229	-227	15.1	--	gnl|BL_ORD_ID|56356 sp|Q52KE7|CCNL1_MOUSE Cyclin-L1 OS=Mus musculus OX=10090 GN=Ccnl1 PE=1 SV=1//3.87151e-81
NC_037328.1	111829273	111830438	SLC33A1	1e-102	+	111829273	111830438	0	1	1165,	0	-102	-99.8	7.32	--	gnl|BL_ORD_ID|4740 sp|Q6AYY8|ACATN_RAT Acetyl-coenzyme A transporter 1 OS=Rattus norvegicus OX=10116 GN=Slc33a1 PE=2 SV=1//0
NC_037328.1	111901508	111901894	C1H3orf33	2e-16	+	111901508	111901894	0	1	386,	0	-15.7	-14.6	19.8	--	gnl|BL_ORD_ID|54467 sp|Q6P1S2|CC033_HUMAN Protein C3orf33 OS=Homo sapiens OX=9606 GN=C3orf33 PE=1 SV=2//2.55044e-07
NC_037328.1	111902189	111902338	C1H3orf33	1.8e-06	+	111902189	111902338	0	1	149,	0	-5.74	-4.86	1.67	--	gnl|BL_ORD_ID|54467 sp|Q6P1S2|CC033_HUMAN Protein C3orf33 OS=Homo sapiens OX=9606 GN=C3orf33 PE=1 SV=2//2.55044e-07
NC_037328.1	112165833	112166074	PLCH1	1.5e-06	+	112165833	112166074	0	1	241,	0	-5.82	-4.94	2.09	--	gnl|BL_ORD_ID|306430 sp|Q4KWH8|PLCH1_HUMAN 1-phosphatidylinositol 4,5-bisphosphate phosphodiesterase eta-1 OS=Homo sapiens OX=9606 GN=PLCH1 PE=1 SV=1//0
NC_037328.1	112166223	112167453	PLCH1	4e-39	+	112166223	112167453	0	1	1230,	0	-38.4	-37.1	6.43	--	gnl|BL_ORD_ID|306430 sp|Q4KWH8|PLCH1_HUMAN 1-phosphatidylinositol 4,5-bisphosphate phosphodiesterase eta-1 OS=Homo sapiens OX=9606 GN=PLCH1 PE=1 SV=1//0
NC_037328.1	113326615	113326885	DHX36	1e-11	+	113326615	113326885	0	1	270,	0	-11	-9.99	7.95	--	gnl|BL_ORD_ID|99203 sp|Q9H2U1|DHX36_HUMAN ATP-dependent RNA helicase DHX36 OS=Homo sapiens OX=9606 GN=DHX36 PE=1 SV=2//0
NC_037328.1	113370886	113371156	DHX36	1e-73	+	113370886	113371156	0	1	270,	0	-73	-71.3	4.53	--	gnl|BL_ORD_ID|99203 sp|Q9H2U1|DHX36_HUMAN ATP-dependent RNA helicase DHX36 OS=Homo sapiens OX=9606 GN=DHX36 PE=1 SV=2//0
NC_037328.1	117379230	117379736	SIAH2	9.88131291682493e-324	+	117379230	117379736	0	1	506,	0	-323	-320	9.86	--	gnl|BL_ORD_ID|435129 sp|Q8R4T2|SIAH2_RAT E3 ubiquitin-protein ligase SIAH2 OS=Rattus norvegicus OX=10116 GN=Siah2 PE=1 SV=2//0
NC_037328.1	117379824	117380151	SIAH2	1.3e-47	+	117379824	117380151	0	1	327,	0	-46.9	-45.5	4.29	--	gnl|BL_ORD_ID|435129 sp|Q8R4T2|SIAH2_RAT E3 ubiquitin-protein ligase SIAH2 OS=Rattus norvegicus OX=10116 GN=Siah2 PE=1 SV=2//0
NC_037328.1	118212639	118212730	PFN2	0.003	+	118212639	118212730	0	1	91,	0	-2.53	-1.8	10.4	--	gnl|BL_ORD_ID|316814 sp|Q9JJV2|PROF2_MOUSE Profilin-2 OS=Mus musculus OX=10090 GN=Pfn2 PE=1 SV=3//3.43924e-83
NC_037328.1	118809502	118809592	TM4SF1	1.3e-36	+	118809502	118809592	0	1	90,	0	-35.9	-34.5	1.58	--	gnl|BL_ORD_ID|463273 sp|Q5RE43|T4S1_PONAB Transmembrane 4 L6 family member 1 OS=Pongo abelii OX=9601 GN=TM4SF1 PE=2 SV=1//1.26421e-110
NC_037328.1	118817614	118817969	TM4SF1	0	+	118817614	118817969	0	1	355,	0	-7370	#NAME?	4.85	--	gnl|BL_ORD_ID|463273 sp|Q5RE43|T4S1_PONAB Transmembrane 4 L6 family member 1 OS=Pongo abelii OX=9601 GN=TM4SF1 PE=2 SV=1//1.26421e-110
NC_037328.1	121973762	121973881	PLSCR2	0.00069	+	121973762	121973881	0	1	119,	0	-3.16	-2.39	2.97	--	gnl|BL_ORD_ID|306967 sp|Q3ZBG9|PLS2_BOVIN Phospholipid scramblase 2 OS=Bos taurus OX=9913 GN=PLSCR2 PE=2 SV=1//6.97482e-176
NC_037328.1	122469816	122470144	PLOD2	6.3e-15	+	122469816	122470144	0	1	328,	0	-14.2	-13.2	8.4	--	gnl|BL_ORD_ID|306766 sp|O00469|PLOD2_HUMAN Procollagen-lysine,2-oxoglutarate 5-dioxygenase 2 OS=Homo sapiens OX=9606 GN=PLOD2 PE=1 SV=2//0
NC_037328.1	126231534	126231834	PCOLCE2	1.3e-41	+	126231534	126231834	0	1	300,	0	-40.9	-39.5	2.24	--	gnl|BL_ORD_ID|295338 sp|Q9UKZ9|PCOC2_HUMAN Procollagen C-endopeptidase enhancer 2 OS=Homo sapiens OX=9606 GN=PCOLCE2 PE=1 SV=1//0
NC_037328.1	126391619	126392095	LOC100847999	1.3e-11	+	126391619	126392095	0	1	476,	0	-10.9	-9.87	26	--	-//-
NC_037328.1	126593187	126593307	XRN1	0.0011	+	126593187	126593307	0	1	120,	0	-2.96	-2.2	11.9	--	gnl|BL_ORD_ID|512031 sp|Q8IZH2|XRN1_HUMAN 5&apos;-3&apos; exoribonuclease 1 OS=Homo sapiens OX=9606 GN=XRN1 PE=1 SV=1//0
NC_037328.1	126814238	126814658	GK5	4e-40	+	126814238	126814658	0	1	420,	0	-39.4	-38	12.2	--	gnl|BL_ORD_ID|154222 sp|Q08D86|GLPK5_BOVIN Putative glycerol kinase 5 OS=Bos taurus OX=9913 GN=GK5 PE=2 SV=1//0
NC_037328.1	127032283	127032434	TFDP2	0.00026	+	127032283	127032434	0	1	151,	0	-3.58	-2.79	2.5	--	gnl|BL_ORD_ID|468482 sp|Q14188|TFDP2_HUMAN Transcription factor Dp-2 OS=Homo sapiens OX=9606 GN=TFDP2 PE=1 SV=2//1.67538e-06
NC_037328.1	127594276	127594366	LOC104971030	0.0013	+	127594276	127594366	0	1	90,	0	-2.87	-2.12	4.2	--	-//-
NC_037328.1	129740251	129740520	COPB2	1e-109	+	129740251	129740520	0	1	269,	0	-109	-107	4.15	--	gnl|BL_ORD_ID|73728 sp|P35605|COPB2_BOVIN Coatomer subunit beta&apos; OS=Bos taurus OX=9913 GN=COPB2 PE=1 SV=3//0
NC_037328.1	130470830	130471278	PIK3CB	5e-75	+	130470830	130471278	0	1	448,	0	-74.3	-72.6	3.87	--	gnl|BL_ORD_ID|305787 sp|P42338|PK3CB_HUMAN Phosphatidylinositol 4,5-bisphosphate 3-kinase catalytic subunit beta isoform OS=Homo sapiens OX=9606 GN=PIK3CB PE=1 SV=1//0
NC_037328.1	130953935	130954706	DBR1	1e-158	+	130953935	130954706	0	1	771,	0	-158	-156	11.1	--	gnl|BL_ORD_ID|92034 sp|Q9UK59|DBR1_HUMAN Lariat debranching enzyme OS=Homo sapiens OX=9606 GN=DBR1 PE=1 SV=2//0
NC_037328.1	132294073	132294254	LOC100847791	3.2e-05	+	132294073	132294254	0	1	181,	0	-4.5	-3.67	17.1	--	-//-
NC_037328.1	133084179	133084480	MSL2	5e-11	+	133084179	133084480	0	1	301,	0	-10.3	-9.29	11.3	--	gnl|BL_ORD_ID|249406 sp|Q9HCI7|MSL2_HUMAN E3 ubiquitin-protein ligase MSL2 OS=Homo sapiens OX=9606 GN=MSL2 PE=1 SV=2//0
NC_037328.1	133112248	133113597	MSL2	1e-32	+	133112248	133113597	0	1	1349,	0	-32	-30.7	17.8	--	gnl|BL_ORD_ID|249406 sp|Q9HCI7|MSL2_HUMAN E3 ubiquitin-protein ligase MSL2 OS=Homo sapiens OX=9606 GN=MSL2 PE=1 SV=2//0
NC_037328.1	134839589	134839710	ANAPC13	0.001	+	134839589	134839710	0	1	121,	0	-3	-2.24	2.12	--	gnl|BL_ORD_ID|18512 sp|Q9BS18|APC13_HUMAN Anaphase-promoting complex subunit 13 OS=Homo sapiens OX=9606 GN=ANAPC13 PE=1 SV=1//6.86948e-43
NC_037328.1	134951094	134951365	AMOTL2	4e-18	+	134951094	134951365	0	1	271,	0	-17.4	-16.3	2.68	--	gnl|BL_ORD_ID|15484 sp|F1MRK3|AMOL2_BOVIN Angiomotin-like protein 2 OS=Bos taurus OX=9913 GN=AMOTL2 PE=2 SV=3//0
NC_037328.1	134960119	134961199	AMOTL2	4e-19	+	134960119	134961199	0	2	291,39,	0,1041	-18.4	-17.2	2.31	--	gnl|BL_ORD_ID|15484 sp|F1MRK3|AMOL2_BOVIN Angiomotin-like protein 2 OS=Bos taurus OX=9913 GN=AMOTL2 PE=2 SV=3//0
NC_037328.1	134964169	134965698	AMOTL2	1e-295	+	134964169	134965698	0	1	1529,	0	-295	-293	14.8	--	gnl|BL_ORD_ID|15484 sp|F1MRK3|AMOL2_BOVIN Angiomotin-like protein 2 OS=Bos taurus OX=9913 GN=AMOTL2 PE=2 SV=3//0
NC_037328.1	135190819	135191056	RYK	1.3e-63	+	135190819	135191056	0	1	237,	0	-62.9	-61.3	23	--	gnl|BL_ORD_ID|424963 sp|Q01887|RYK_MOUSE Tyrosine-protein kinase RYK OS=Mus musculus OX=10090 GN=Ryk PE=1 SV=2//0
NC_037328.1	135824355	135824506	TOPBP1	9.3e-09	+	135824355	135824506	0	1	151,	0	-8.03	-7.09	3.05	--	gnl|BL_ORD_ID|477045 sp|Q92547|TOPB1_HUMAN DNA topoisomerase 2-binding protein 1 OS=Homo sapiens OX=9606 GN=TOPBP1 PE=1 SV=3//2.64154e-32
NC_037328.1	138384514	138384633	MRPL3	5.1e-05	+	138384514	138384633	0	1	119,	0	-4.29	-3.47	2.28	--	gnl|BL_ORD_ID|385595 sp|Q3ZBX6|RM03_BOVIN 39S ribosomal protein L3, mitochondrial OS=Bos taurus OX=9913 GN=MRPL3 PE=1 SV=1//0
NC_037328.1	138840260	138840858	ASTE1	2.5e-17	+	138840260	138840858	0	1	598,	0	-16.6	-15.5	4.32	--	gnl|BL_ORD_ID|30524 sp|Q2TB18|ASTE1_HUMAN Protein asteroid homolog 1 OS=Homo sapiens OX=9606 GN=ASTE1 PE=1 SV=1//0
NC_037328.1	138840917	138841007	ASTE1	0.0018	+	138840917	138841007	0	1	90,	0	-2.74	-2	2.06	--	gnl|BL_ORD_ID|30524 sp|Q2TB18|ASTE1_HUMAN Protein asteroid homolog 1 OS=Homo sapiens OX=9606 GN=ASTE1 PE=1 SV=1//0
NC_037328.1	138853184	138853424	ASTE1	1.9e-10	+	138853184	138853424	0	1	240,	0	-9.71	-8.72	3.55	--	gnl|BL_ORD_ID|30524 sp|Q2TB18|ASTE1_HUMAN Protein asteroid homolog 1 OS=Homo sapiens OX=9606 GN=ASTE1 PE=1 SV=1//0
NC_037328.1	138853721	138853961	ASTE1	1.4e-10	+	138853721	138853961	0	1	240,	0	-9.86	-8.87	19.3	--	gnl|BL_ORD_ID|30524 sp|Q2TB18|ASTE1_HUMAN Protein asteroid homolog 1 OS=Homo sapiens OX=9606 GN=ASTE1 PE=1 SV=1//0
NC_037328.1	139827432	139831403	IGSF5	4.8e-08	+	139827432	139831403	0	2	127,53,	0,3918	-7.32	-6.4	1.68	--	gnl|BL_ORD_ID|190182 sp|Q5VJ70|IGSF5_RAT Immunoglobulin superfamily member 5 OS=Rattus norvegicus OX=10116 GN=Igsf5 PE=1 SV=1//9.89364e-133
NC_037328.1	139843771	139846986	IGSF5	0.00056	+	139843771	139846986	0	2	94,27,	0,3188	-3.25	-2.48	1.5	--	gnl|BL_ORD_ID|190182 sp|Q5VJ70|IGSF5_RAT Immunoglobulin superfamily member 5 OS=Rattus norvegicus OX=10116 GN=Igsf5 PE=1 SV=1//9.89364e-133
NC_037328.1	139869342	139879578	IGSF5	6.3e-65	+	139869342	139879578	0	2	13,317,	0,9919	-64.2	-62.6	5.03	--	gnl|BL_ORD_ID|190182 sp|Q5VJ70|IGSF5_RAT Immunoglobulin superfamily member 5 OS=Rattus norvegicus OX=10116 GN=Igsf5 PE=1 SV=1//9.89364e-133
NC_037328.1	139881284	139881435	IGSF5	4e-15	+	139881284	139881435	0	1	151,	0	-14.4	-13.3	2.83	--	gnl|BL_ORD_ID|190182 sp|Q5VJ70|IGSF5_RAT Immunoglobulin superfamily member 5 OS=Rattus norvegicus OX=10116 GN=Igsf5 PE=1 SV=1//9.89364e-133
NC_037328.1	141486910	141487147	BACE2	6.3e-39	+	141486910	141487147	0	1	237,	0	-38.2	-36.8	1.93	--	gnl|BL_ORD_ID|40693 sp|Q9Y5Z0|BACE2_HUMAN Beta-secretase 2 OS=Homo sapiens OX=9606 GN=BACE2 PE=1 SV=1//0
NC_037328.1	142736449	142736630	UBASH3A	2.6e-05	+	142736449	142736630	0	1	181,	0	-4.59	-3.75	10	--	gnl|BL_ORD_ID|493675 sp|Q3V3E1|UBS3A_MOUSE Ubiquitin-associated and SH3 domain-containing protein A OS=Mus musculus OX=10090 GN=Ubash3a PE=1 SV=1//0
NC_037328.1	142873196	142873857	SLC37A1	7.9e-40	+	142873196	142873857	0	1	661,	0	-39.1	-37.7	2.75	--	gnl|BL_ORD_ID|142044 sp|P57057|G6PT2_HUMAN Glucose-6-phosphate exchanger SLC37A1 OS=Homo sapiens OX=9606 GN=SLC37A1 PE=2 SV=2//5.26971e-28
NC_037328.1	143127987	143128702	NDUFV3	3.2e-92	+	143127987	143128702	0	1	715,	0	-91.5	-89.7	3.2	--	gnl|BL_ORD_ID|267316 sp|P25712|NDUV3_BOVIN NADH dehydrogenase [ubiquinone] flavoprotein 3, mitochondrial OS=Bos taurus OX=9913 GN=NDUFV3 PE=1 SV=1//2.00792e-19
NC_037328.1	143201714	143201805	PKNOX1	0.0011	+	143201714	143201805	0	1	91,	0	-2.95	-2.2	1.87	--	gnl|BL_ORD_ID|306024 sp|Q2HJ84|PKNX1_BOVIN Homeobox protein PKNOX1 OS=Bos taurus OX=9913 GN=PKNOX1 PE=2 SV=1//0
NC_037328.1	143203002	143203423	PKNOX1	2e-16	+	143203002	143203423	0	1	421,	0	-15.7	-14.6	3.59	--	gnl|BL_ORD_ID|306024 sp|Q2HJ84|PKNX1_BOVIN Homeobox protein PKNOX1 OS=Bos taurus OX=9913 GN=PKNOX1 PE=2 SV=1//0
NC_037328.1	143809234	143809354	PDXK	2.1e-06	+	143809234	143809354	0	1	120,	0	-5.67	-4.79	1.89	--	gnl|BL_ORD_ID|297604 sp|Q0II59|PDXK_BOVIN Pyridoxal kinase OS=Bos taurus OX=9913 GN=PDXK PE=2 SV=1//0
NC_037328.1	143874271	143874361	RRP1	0.0018	+	143874271	143874361	0	1	90,	0	-2.74	-2	11.1	--	gnl|BL_ORD_ID|399746 sp|P56182|RRP1_HUMAN Ribosomal RNA processing protein 1 homolog A OS=Homo sapiens OX=9606 GN=RRP1 PE=1 SV=1//2.48614e-22
NC_037328.1	143874419	143874657	RRP1	0.00018	+	143874419	143874657	0	1	238,	0	-3.75	-2.95	10.4	--	gnl|BL_ORD_ID|399746 sp|P56182|RRP1_HUMAN Ribosomal RNA processing protein 1 homolog A OS=Homo sapiens OX=9606 GN=RRP1 PE=1 SV=1//2.48614e-22
NC_037328.1	144025534	144025714	AGPAT3	1e-131	+	144025534	144025714	0	1	180,	0	-131	-129	4.52	--	gnl|BL_ORD_ID|306384 sp|Q9NRZ7|PLCC_HUMAN 1-acyl-sn-glycerol-3-phosphate acyltransferase gamma OS=Homo sapiens OX=9606 GN=AGPAT3 PE=1 SV=1//0
NC_037328.1	144129892	144130043	TRAPPC10	1.6e-08	+	144129892	144130043	0	1	151,	0	-7.79	-6.85	3.11	--	gnl|BL_ORD_ID|477395 sp|P48553|TPC10_HUMAN Trafficking protein particle complex subunit 10 OS=Homo sapiens OX=9606 GN=TRAPPC10 PE=1 SV=2//0
NC_037328.1	144130372	144130523	TRAPPC10	2.9e-05	+	144130372	144130523	0	1	151,	0	-4.54	-3.71	1.86	--	gnl|BL_ORD_ID|477395 sp|P48553|TPC10_HUMAN Trafficking protein particle complex subunit 10 OS=Homo sapiens OX=9606 GN=TRAPPC10 PE=1 SV=2//0
NC_037328.1	144138833	144139275	PWP2	1.7e-06	+	144138833	144139275	0	2	216,24,	0,418	-5.77	-4.89	2.97	--	gnl|BL_ORD_ID|330499 sp|Q5RFQ3|PWP2_PONAB Periodic tryptophan protein 2 homolog OS=Pongo abelii OX=9601 GN=PWP2 PE=2 SV=1//1.10443e-33
NC_037328.1	144146935	144147384	PWP2	3.2e-17	+	144146935	144147384	0	1	449,	0	-16.5	-15.3	3.69	--	gnl|BL_ORD_ID|330499 sp|Q5RFQ3|PWP2_PONAB Periodic tryptophan protein 2 homolog OS=Pongo abelii OX=9601 GN=PWP2 PE=2 SV=1//1.10443e-33
NC_037328.1	144147503	144147952	PWP2	7.9e-83	+	144147503	144147952	0	1	449,	0	-82.1	-80.4	6.19	--	gnl|BL_ORD_ID|330499 sp|Q5RFQ3|PWP2_PONAB Periodic tryptophan protein 2 homolog OS=Pongo abelii OX=9601 GN=PWP2 PE=2 SV=1//1.10443e-33
NC_037328.1	144154382	144155755	GATD3A	0.0011	+	144154382	144155755	0	2	4,86,	0,1287	-2.96	-2.2	2.57	--	gnl|BL_ORD_ID|121993 sp|P30042|ES1_HUMAN ES1 protein homolog, mitochondrial OS=Homo sapiens OX=9606 GN=C21orf33 PE=1 SV=3//1.20497e-141
NC_037328.1	144820206	144832225	FAM207A	2.5e-29	+	144820206	144832225	0	3	17,151,73,	0,7926,11946	-28.6	-27.4	7.45	--	gnl|BL_ORD_ID|125424 sp|P58468|F207A_MOUSE Protein FAM207A OS=Mus musculus OX=10090 GN=Fam207a PE=1 SV=1//8.43642e-62
NC_037328.1	145050990	145051171	ADARB1	3.2e-05	+	145050990	145051171	0	1	181,	0	-4.49	-3.66	4.34	--	gnl|BL_ORD_ID|345312 sp|Q91ZS8|RED1_MOUSE Double-stranded RNA-specific editase 1 OS=Mus musculus OX=10090 GN=Adarb1 PE=1 SV=1//0
NC_037328.1	145257782	145258262	COL18A1	1.6e-13	+	145257782	145258262	0	1	480,	0	-12.8	-11.7	1.6	--	gnl|BL_ORD_ID|73240 sp|P39061|COIA1_MOUSE Collagen alpha-1(XVIII) chain OS=Mus musculus OX=10090 GN=Col18a1 PE=1 SV=4//1.29693e-154
NC_037328.1	145273991	145276145	COL18A1	5e-18	+	145273991	145276145	0	5	99,27,63,87,24,	0,401,1567,1731,2130	-17.3	-16.2	2.17	--	gnl|BL_ORD_ID|73240 sp|P39061|COIA1_MOUSE Collagen alpha-1(XVIII) chain OS=Mus musculus OX=10090 GN=Col18a1 PE=1 SV=4//1.29693e-154
NC_037328.1	145279605	145284062	COL18A1	2.5e-47	+	145279605	145284062	0	10	113,63,27,36,72,36,90,30,27,16,	0,458,1699,2481,2880,3259,3588,4123,4227,4441	-46.6	-45.2	3.04	--	gnl|BL_ORD_ID|73240 sp|P39061|COIA1_MOUSE Collagen alpha-1(XVIII) chain OS=Mus musculus OX=10090 GN=Col18a1 PE=1 SV=4//1.29693e-154
NC_037328.1	145285825	145291852	COL18A1	1e-45	+	145285825	145291852	0	7	40,69,43,63,44,123,8,	0,1510,2154,2684,5119,5427,6019	-45	-43.5	4.7	--	gnl|BL_ORD_ID|73240 sp|P39061|COIA1_MOUSE Collagen alpha-1(XVIII) chain OS=Mus musculus OX=10090 GN=Col18a1 PE=1 SV=4//1.29693e-154
NC_037328.1	145296242	145296602	COL18A1	0	+	145296242	145296602	0	1	360,	0	-963	#NAME?	4.73	--	gnl|BL_ORD_ID|73240 sp|P39061|COIA1_MOUSE Collagen alpha-1(XVIII) chain OS=Mus musculus OX=10090 GN=Col18a1 PE=1 SV=4//1.29693e-154
NC_037328.1	145673107	145681272	COL6A1	1.6e-70	+	145673107	145681272	0	14	6,54,45,27,27,45,54,63,63,54,36,63,63,59,	0,792,1372,1516,1712,1831,2196,2449,3274,3426,3563,3788,4461,8106	-69.8	-68.1	4.22	--	gnl|BL_ORD_ID|69929 sp|Q04857|CO6A1_MOUSE Collagen alpha-1(VI) chain OS=Mus musculus OX=10090 GN=Col6a1 PE=1 SV=1//0
NC_037328.1	145686689	145687707	COL6A1	0	+	145686689	145687707	0	1	1018,	0	-1600	#NAME?	5.03	--	gnl|BL_ORD_ID|69929 sp|Q04857|CO6A1_MOUSE Collagen alpha-1(VI) chain OS=Mus musculus OX=10090 GN=Col6a1 PE=1 SV=1//0
NC_037328.1	145826319	145828007	COL6A2	5e-06	+	145826319	145828007	0	4	21,90,63,36,	0,305,1002,1652	-5.3	-4.44	2.03	--	gnl|BL_ORD_ID|69932 sp|P12110|CO6A2_HUMAN Collagen alpha-2(VI) chain OS=Homo sapiens OX=9606 GN=COL6A2 PE=1 SV=4//0
NC_037328.1	145833945	145834335	COL6A2	7.9e-17	+	145833945	145834335	0	1	390,	0	-16.1	-15	8.82	--	gnl|BL_ORD_ID|69932 sp|P12110|CO6A2_HUMAN Collagen alpha-2(VI) chain OS=Homo sapiens OX=9606 GN=COL6A2 PE=1 SV=4//0
NC_037328.1	145834979	145835489	COL6A2	7.9e-20	+	145834979	145835489	0	1	510,	0	-19.1	-18	4.74	--	gnl|BL_ORD_ID|69932 sp|P12110|CO6A2_HUMAN Collagen alpha-2(VI) chain OS=Homo sapiens OX=9606 GN=COL6A2 PE=1 SV=4//0
NC_037328.1	145835578	145835938	COL6A2	4e-15	+	145835578	145835938	0	1	360,	0	-14.4	-13.4	3.45	--	gnl|BL_ORD_ID|69932 sp|P12110|CO6A2_HUMAN Collagen alpha-2(VI) chain OS=Homo sapiens OX=9606 GN=COL6A2 PE=1 SV=4//0
NC_037328.1	145837443	145838162	COL6A2	1e-171	+	145837443	145838162	0	1	719,	0	-171	-168	3.88	--	gnl|BL_ORD_ID|69932 sp|P12110|CO6A2_HUMAN Collagen alpha-2(VI) chain OS=Homo sapiens OX=9606 GN=COL6A2 PE=1 SV=4//0
NC_037328.1	146063504	146063595	PCNT	0.00028	+	146063504	146063595	0	1	91,	0	-3.56	-2.77	3.52	--	gnl|BL_ORD_ID|295325 sp|O95613|PCNT_HUMAN Pericentrin OS=Homo sapiens OX=9606 GN=PCNT PE=1 SV=4//2.17483e-22
NC_037328.1	146064240	146074922	PCNT	1.6e-44	+	146064240	146074922	0	2	25,575,	0,10107	-43.8	-42.4	114	--	gnl|BL_ORD_ID|295325 sp|O95613|PCNT_HUMAN Pericentrin OS=Homo sapiens OX=9606 GN=PCNT PE=1 SV=4//2.17483e-22
NC_037328.1	146087026	146087387	PCNT	1.6e-16	+	146087026	146087387	0	1	361,	0	-15.8	-14.7	9.45	--	gnl|BL_ORD_ID|295325 sp|O95613|PCNT_HUMAN Pericentrin OS=Homo sapiens OX=9606 GN=PCNT PE=1 SV=4//2.17483e-22
NC_037328.1	146105343	146106022	PCNT	3.2e-19	+	146105343	146106022	0	2	65,175,	0,504	-18.5	-17.3	2.82	--	gnl|BL_ORD_ID|295325 sp|O95613|PCNT_HUMAN Pericentrin OS=Homo sapiens OX=9606 GN=PCNT PE=1 SV=4//2.17483e-22
NC_037328.1	146241308	146241608	DIP2A	7.9e-17	+	146241308	146241608	0	1	300,	0	-16.1	-15	4.42	--	gnl|BL_ORD_ID|99581 sp|Q14689|DIP2A_HUMAN Disco-interacting protein 2 homolog A OS=Homo sapiens OX=9606 GN=DIP2A PE=1 SV=2//0
NC_037328.1	146555482	146555662	FBXO25	7.8e-07	+	146555482	146555662	0	1	180,	0	-6.11	-5.22	3.38	--	gnl|BL_ORD_ID|129714 sp|Q1RMS8|FBX25_BOVIN F-box only protein 25 OS=Bos taurus OX=9913 GN=FBXO25 PE=2 SV=1//0
NC_037328.1	148548182	148548572	DOPEY2	1.6e-05	+	148548182	148548572	0	1	390,	0	-4.8	-3.96	13.3	--	gnl|BL_ORD_ID|104678 sp|Q9Y3R5|DOP2_HUMAN Protein dopey-2 OS=Homo sapiens OX=9606 GN=DOPEY2 PE=1 SV=5//0
NC_037328.1	148590435	148590735	DOPEY2	4.1e-10	+	148590435	148590735	0	1	300,	0	-9.39	-8.41	3.49	--	gnl|BL_ORD_ID|104678 sp|Q9Y3R5|DOP2_HUMAN Protein dopey-2 OS=Homo sapiens OX=9606 GN=DOPEY2 PE=1 SV=5//0
NC_037328.1	148638995	148639445	MORC3	1e-50	+	148638995	148639445	0	1	450,	0	-50	-48.5	11.1	--	gnl|BL_ORD_ID|245565 sp|Q14149|MORC3_HUMAN MORC family CW-type zinc finger protein 3 OS=Homo sapiens OX=9606 GN=MORC3 PE=1 SV=3//0
NC_037328.1	148683380	148683915	CHAF1B	3.2e-60	+	148683380	148683915	0	1	535,	0	-59.5	-57.9	14	--	gnl|BL_ORD_ID|49583 sp|Q13112|CAF1B_HUMAN Chromatin assembly factor 1 subunit B OS=Homo sapiens OX=9606 GN=CHAF1B PE=1 SV=1//0
NC_037328.1	149021420	149021600	SIM2	9.1e-09	+	149021420	149021600	0	1	180,	0	-8.04	-7.1	4.05	--	gnl|BL_ORD_ID|435497 sp|Q14190|SIM2_HUMAN Single-minded homolog 2 OS=Homo sapiens OX=9606 GN=SIM2 PE=1 SV=2//0
NC_037328.1	149402423	149402664	TTC3	1e-12	+	149402423	149402664	0	1	241,	0	-12	-11	3.82	--	gnl|BL_ORD_ID|488001 sp|P53804|TTC3_HUMAN E3 ubiquitin-protein ligase TTC3 OS=Homo sapiens OX=9606 GN=TTC3 PE=1 SV=2//0
NC_037328.1	149402902	149403142	TTC3	5e-19	+	149402902	149403142	0	1	240,	0	-18.3	-17.2	7.91	--	gnl|BL_ORD_ID|488001 sp|P53804|TTC3_HUMAN E3 ubiquitin-protein ligase TTC3 OS=Homo sapiens OX=9606 GN=TTC3 PE=1 SV=2//0
NC_037328.1	149436593	149436923	TTC3	5e-16	+	149436593	149436923	0	1	330,	0	-15.3	-14.2	4.26	--	gnl|BL_ORD_ID|488001 sp|P53804|TTC3_HUMAN E3 ubiquitin-protein ligase TTC3 OS=Homo sapiens OX=9606 GN=TTC3 PE=1 SV=2//0
NC_037328.1	149708265	149709193	DYRK1A	1e-118	+	149708265	149709193	0	1	928,	0	-118	-116	9.83	--	gnl|BL_ORD_ID|110061 sp|Q13627|DYR1A_HUMAN Dual specificity tyrosine-phosphorylation-regulated kinase 1A OS=Homo sapiens OX=9606 GN=DYRK1A PE=1 SV=2//0
NC_037328.1	149709372	149709911	DYRK1A	1e-139	+	149709372	149709911	0	1	539,	0	-139	-137	12	--	gnl|BL_ORD_ID|110061 sp|Q13627|DYR1A_HUMAN Dual specificity tyrosine-phosphorylation-regulated kinase 1A OS=Homo sapiens OX=9606 GN=DYRK1A PE=1 SV=2//0
NC_037328.1	149710209	149710658	DYRK1A	1.6e-88	+	149710209	149710658	0	1	449,	0	-87.8	-86	5.37	--	gnl|BL_ORD_ID|110061 sp|Q13627|DYR1A_HUMAN Dual specificity tyrosine-phosphorylation-regulated kinase 1A OS=Homo sapiens OX=9606 GN=DYRK1A PE=1 SV=2//0
NC_037328.1	151179449	151179809	ETS2	1e-247	+	151179449	151179809	0	1	360,	0	-247	-244	7.83	--	gnl|BL_ORD_ID|122726 sp|A1A4L6|ETS2_BOVIN Protein C-ets-2 OS=Bos taurus OX=9913 GN=ETS2 PE=2 SV=1//0
NC_037328.1	151179898	151180227	ETS2	1.3e-21	+	151179898	151180227	0	1	329,	0	-20.9	-19.7	4.6	--	gnl|BL_ORD_ID|122726 sp|A1A4L6|ETS2_BOVIN Protein C-ets-2 OS=Bos taurus OX=9913 GN=ETS2 PE=2 SV=1//0
NC_037328.1	151181213	151181364	ETS2	7.8e-05	+	151181213	151181364	0	1	151,	0	-4.11	-3.3	1.59	--	gnl|BL_ORD_ID|122726 sp|A1A4L6|ETS2_BOVIN Protein C-ets-2 OS=Bos taurus OX=9913 GN=ETS2 PE=2 SV=1//0
NC_037328.1	151477966	151486791	PIK3R4	5e-48	+	151477966	151486791	0	2	613,45,	0,8780	-47.3	-45.8	10.3	--	gnl|BL_ORD_ID|304624 sp|Q99570|PI3R4_HUMAN Phosphoinositide 3-kinase regulatory subunit 4 OS=Homo sapiens OX=9606 GN=PIK3R4 PE=1 SV=3//0
NC_037328.1	151488298	151488746	PIK3R4	6.3e-31	+	151488298	151488746	0	1	448,	0	-30.2	-28.9	10.5	--	gnl|BL_ORD_ID|304624 sp|Q99570|PI3R4_HUMAN Phosphoinositide 3-kinase regulatory subunit 4 OS=Homo sapiens OX=9606 GN=PIK3R4 PE=1 SV=3//0
NC_037328.1	152283210	152283747	CAPN7	4e-84	+	152283210	152283747	0	1	537,	0	-83.4	-81.6	3.69	--	gnl|BL_ORD_ID|50526 sp|A0FKG7|CAN7_PIG Calpain-7 OS=Sus scrofa OX=9823 GN=CAPN7 PE=2 SV=1//0
NC_037328.1	152283836	152284045	CAPN7	2e-15	+	152283836	152284045	0	1	209,	0	-14.7	-13.6	2.84	--	gnl|BL_ORD_ID|50526 sp|A0FKG7|CAN7_PIG Calpain-7 OS=Sus scrofa OX=9823 GN=CAPN7 PE=2 SV=1//0
NC_037328.1	152462733	152462974	EAF1	5e-39	+	152462733	152462974	0	1	241,	0	-38.3	-36.9	2.88	--	gnl|BL_ORD_ID|110668 sp|Q5RAM8|EAF1_PONAB ELL-associated factor 1 OS=Pongo abelii OX=9601 GN=EAF1 PE=2 SV=1//3.36637e-123
NC_037328.1	152463092	152463273	EAF1	1e-112	+	152463092	152463273	0	1	181,	0	-112	-110	7.74	--	gnl|BL_ORD_ID|110668 sp|Q5RAM8|EAF1_PONAB ELL-associated factor 1 OS=Pongo abelii OX=9601 GN=EAF1 PE=2 SV=1//3.36637e-123
NC_037328.1	152666756	152679021	BTD	1e-73	+	152666756	152679021	0	2	7,1252,	0,11013	-73	-71.3	9.14	--	gnl|BL_ORD_ID|47146 sp|A6QQ07|BTD_BOVIN Biotinidase OS=Bos taurus OX=9913 GN=BTD PE=2 SV=1//0
NC_037328.1	152679680	152679950	BTD	2.8e-10	+	152679680	152679950	0	1	270,	0	-9.56	-8.58	6.58	--	gnl|BL_ORD_ID|47146 sp|A6QQ07|BTD_BOVIN Biotinidase OS=Bos taurus OX=9913 GN=BTD PE=2 SV=1//0
NC_037328.1	152916996	152917116	LOC100848527	0.0012	+	152916996	152917116	0	1	120,	0	-2.93	-2.18	7.04	--	-//-
NC_037328.1	153267376	153267527	OXNAD1	0.00041	+	153267376	153267527	0	1	151,	0	-3.39	-2.61	13.3	--	gnl|BL_ORD_ID|288871 sp|Q58DM7|OXND1_BOVIN Oxidoreductase NAD-binding domain-containing protein 1 OS=Bos taurus OX=9913 GN=OXNAD1 PE=2 SV=1//0
NC_037328.1	153318168	153318438	OXNAD1	5e-25	+	153318168	153318438	0	1	270,	0	-24.3	-23.1	4.5	--	gnl|BL_ORD_ID|288871 sp|Q58DM7|OXND1_BOVIN Oxidoreductase NAD-binding domain-containing protein 1 OS=Bos taurus OX=9913 GN=OXNAD1 PE=2 SV=1//0
NC_037328.1	156841509	156841690	KCNH8	4e-06	+	156841509	156841690	0	1	181,	0	-5.4	-4.53	20	--	gnl|BL_ORD_ID|202706 sp|Q96L42|KCNH8_HUMAN Potassium voltage-gated channel subfamily H member 8 OS=Homo sapiens OX=9606 GN=KCNH8 PE=2 SV=2//0
NC_037328.1	156841869	156842200	KCNH8	8.3e-07	+	156841869	156842200	0	1	331,	0	-6.08	-5.19	22.2	--	gnl|BL_ORD_ID|202706 sp|Q96L42|KCNH8_HUMAN Potassium voltage-gated channel subfamily H member 8 OS=Homo sapiens OX=9606 GN=KCNH8 PE=2 SV=2//0
NC_037328.1	157198599	157201959	RAB5A	2e-20	+	157198599	157201959	0	2	328,61,	0,3299	-19.7	-18.6	41.5	--	gnl|BL_ORD_ID|337679 sp|Q0IIG7|RAB5A_BOVIN Ras-related protein Rab-5A OS=Bos taurus OX=9913 GN=RAB5A PE=2 SV=1//5.12172e-152
NC_037328.1	157230973	157231242	RAB5A	1e-26	+	157230973	157231242	0	1	269,	0	-26	-24.8	2.56	--	gnl|BL_ORD_ID|337679 sp|Q0IIG7|RAB5A_BOVIN Ras-related protein Rab-5A OS=Bos taurus OX=9913 GN=RAB5A PE=2 SV=1//5.12172e-152
NC_037328.1	157373737	157374037	KAT2B	3e-09	+	157373737	157374037	0	1	300,	0	-8.52	-7.56	27.4	--	gnl|BL_ORD_ID|201689 sp|Q92831|KAT2B_HUMAN Histone acetyltransferase KAT2B OS=Homo sapiens OX=9606 GN=KAT2B PE=1 SV=3//0
NC_037328.1	157375141	157375621	KAT2B	1.3e-92	+	157375141	157375621	0	1	480,	0	-91.9	-90.1	6.88	--	gnl|BL_ORD_ID|201689 sp|Q92831|KAT2B_HUMAN Histone acetyltransferase KAT2B OS=Homo sapiens OX=9606 GN=KAT2B PE=1 SV=3//0
NC_037328.1	158415692	158416256	ASMT	3.2e-48	+	158415692	158416256	0	1	564,	0	-47.5	-46	8.87	--	gnl|BL_ORD_ID|28952 sp|P10950|ASMT_BOVIN Acetylserotonin O-methyltransferase OS=Bos taurus OX=9913 GN=ASMT PE=1 SV=2//0
NC_037328.1	1096496	1096587	C1H21orf140	0.002	-	1096496	1096587	0	1	91,	0	-2.7	-1.96	4.26	--	gnl|BL_ORD_ID|81826 sp|F1MIW6|CU140_BOVIN Uncharacterized protein C21orf140 homolog OS=Bos taurus OX=9913 PE=2 SV=1//3.73743e-160
NC_037328.1	1102907	1103026	SMIM11A	0.00062	-	1102907	1103026	0	1	119,	0	-3.21	-2.44	2.35	--	gnl|BL_ORD_ID|435030 sp|A6H770|SI11A_BOVIN Small integral membrane protein 11A OS=Bos taurus OX=9913 GN=SMIM11A PE=3 SV=1//1.55886e-18
NC_037328.1	1391269	1407097	MRPS6	1.6e-30	-	1391269	1407097	0	2	108,41,	0,15787	-29.8	-28.5	1.92	--	gnl|BL_ORD_ID|421302 sp|P82931|RT06_BOVIN 28S ribosomal protein S6, mitochondrial OS=Bos taurus OX=9913 GN=MRPS6 PE=1 SV=4//1.06652e-71
NC_037328.1	1755341	1759704	ITSN1	2.4e-07	-	1755341	1759704	0	2	138,42,	0,4321	-6.62	-5.72	1.87	--	gnl|BL_ORD_ID|199026 sp|Q15811|ITSN1_HUMAN Intersectin-1 OS=Homo sapiens OX=9606 GN=ITSN1 PE=1 SV=3//0
NC_037328.1	1788960	1792042	ITSN1	7.9e-18	-	1788960	1792042	0	2	97,233,	0,2849	-17.1	-16	5.89	--	gnl|BL_ORD_ID|199026 sp|Q15811|ITSN1_HUMAN Intersectin-1 OS=Homo sapiens OX=9606 GN=ITSN1 PE=1 SV=3//0
NC_037328.1	1954939	1955090	SON	1.7e-07	-	1954939	1955090	0	1	151,	0	-6.78	-5.87	1.76	--	gnl|BL_ORD_ID|439392 sp|P18583|SON_HUMAN Protein SON OS=Homo sapiens OX=9606 GN=SON PE=1 SV=4//2.92094e-126
NC_037328.1	1971269	1971510	SON	1e-18	-	1971269	1971510	0	1	241,	0	-18	-16.9	6.12	--	gnl|BL_ORD_ID|439392 sp|P18583|SON_HUMAN Protein SON OS=Homo sapiens OX=9606 GN=SON PE=1 SV=4//2.92094e-126
NC_037328.1	1972197	1972438	SON	2.5e-29	-	1972197	1972438	0	1	241,	0	-28.6	-27.3	4.04	--	gnl|BL_ORD_ID|439392 sp|P18583|SON_HUMAN Protein SON OS=Homo sapiens OX=9606 GN=SON PE=1 SV=4//2.92094e-126
NC_037328.1	1974561	1974682	SON	1.9e-09	-	1974561	1974682	0	1	121,	0	-8.71	-7.75	1.64	--	gnl|BL_ORD_ID|439392 sp|P18583|SON_HUMAN Protein SON OS=Homo sapiens OX=9606 GN=SON PE=1 SV=4//2.92094e-126
NC_037328.1	1974770	1976748	SON	1e-130	-	1974770	1976748	0	1	1978,	0	-130	-128	14.1	--	gnl|BL_ORD_ID|439392 sp|P18583|SON_HUMAN Protein SON OS=Homo sapiens OX=9606 GN=SON PE=1 SV=4//2.92094e-126
NC_037328.1	1977675	1978305	SON	6.3e-34	-	1977675	1978305	0	1	630,	0	-33.2	-31.8	6.43	--	gnl|BL_ORD_ID|439392 sp|P18583|SON_HUMAN Protein SON OS=Homo sapiens OX=9606 GN=SON PE=1 SV=4//2.92094e-126
NC_037328.1	1978663	1978904	SON	2.5e-17	-	1978663	1978904	0	1	241,	0	-16.6	-15.5	9.53	--	gnl|BL_ORD_ID|439392 sp|P18583|SON_HUMAN Protein SON OS=Homo sapiens OX=9606 GN=SON PE=1 SV=4//2.92094e-126
NC_037328.1	1979262	1979443	SON	0.00083	-	1979262	1979443	0	1	181,	0	-3.08	-2.32	1.74	--	gnl|BL_ORD_ID|439392 sp|P18583|SON_HUMAN Protein SON OS=Homo sapiens OX=9606 GN=SON PE=1 SV=4//2.92094e-126
NC_037328.1	1979532	1981827	SON	2.5e-14	-	1979532	1981827	0	2	539,1,	0,2294	-13.6	-12.5	5.34	--	gnl|BL_ORD_ID|439392 sp|P18583|SON_HUMAN Protein SON OS=Homo sapiens OX=9606 GN=SON PE=1 SV=4//2.92094e-126
NC_037328.1	2098170	2098379	IFNGR2	2.3e-05	-	2098170	2098379	0	1	209,	0	-4.63	-3.79	10.4	--	gnl|BL_ORD_ID|193360 sp|P38484|INGR2_HUMAN Interferon gamma receptor 2 OS=Homo sapiens OX=9606 GN=IFNGR2 PE=1 SV=2//6.14307e-140
NC_037328.1	2098498	2098767	IFNGR2	4e-24	-	2098498	2098767	0	1	269,	0	-23.4	-22.2	2.06	--	gnl|BL_ORD_ID|193360 sp|P38484|INGR2_HUMAN Interferon gamma receptor 2 OS=Homo sapiens OX=9606 GN=IFNGR2 PE=1 SV=2//6.14307e-140
NC_037328.1	2098825	2099154	IFNGR2	1e-139	-	2098825	2099154	0	1	329,	0	-139	-137	3.23	--	gnl|BL_ORD_ID|193360 sp|P38484|INGR2_HUMAN Interferon gamma receptor 2 OS=Homo sapiens OX=9606 GN=IFNGR2 PE=1 SV=2//6.14307e-140
NC_037328.1	2190464	2190884	IFNAR1	2e-16	-	2190464	2190884	0	1	420,	0	-15.7	-14.6	3.29	--	gnl|BL_ORD_ID|193276 sp|Q04790|INAR1_BOVIN Interferon alpha/beta receptor 1 OS=Bos taurus OX=9913 GN=IFNAR1 PE=2 SV=2//0
NC_037328.1	2191152	2192799	IFNAR1	1e-105	-	2191152	2192799	0	2	405,15,	0,1632	-105	-103	8.02	--	gnl|BL_ORD_ID|193276 sp|Q04790|INAR1_BOVIN Interferon alpha/beta receptor 1 OS=Bos taurus OX=9913 GN=IFNAR1 PE=2 SV=2//0
NC_037328.1	2285474	2285743	IL10RB	4e-63	-	2285474	2285743	0	1	269,	0	-62.4	-60.8	9.08	--	gnl|BL_ORD_ID|185837 sp|Q08334|I10R2_HUMAN Interleukin-10 receptor subunit beta OS=Homo sapiens OX=9606 GN=IL10RB PE=1 SV=2//2.02956e-124
NC_037328.1	2285832	2286250	IL10RB	4e-42	-	2285832	2286250	0	1	418,	0	-41.4	-40	6.21	--	gnl|BL_ORD_ID|185837 sp|Q08334|I10R2_HUMAN Interleukin-10 receptor subunit beta OS=Homo sapiens OX=9606 GN=IL10RB PE=1 SV=2//2.02956e-124
NC_037328.1	2315889	2316009	IFNAR2	1.3e-09	-	2315889	2316009	0	1	120,	0	-8.89	-7.93	2.21	--	gnl|BL_ORD_ID|193281 sp|Q95141|INAR2_BOVIN Interferon alpha/beta receptor 2 OS=Bos taurus OX=9913 GN=IFNAR2 PE=2 SV=1//0
NC_037328.1	2316217	2317085	IFNAR2	1e-121	-	2316217	2317085	0	1	868,	0	-121	-119	12.7	--	gnl|BL_ORD_ID|193281 sp|Q95141|INAR2_BOVIN Interferon alpha/beta receptor 2 OS=Bos taurus OX=9913 GN=IFNAR2 PE=2 SV=1//0
NC_037328.1	3499275	3499516	HUNK	1.1e-08	-	3499275	3499516	0	1	241,	0	-7.94	-7	2.79	--	gnl|BL_ORD_ID|183997 sp|Q68UT7|HUNK_PANTR Hormonally up-regulated neu tumor-associated kinase OS=Pan troglodytes OX=9598 GN=HUNK PE=3 SV=1//0
NC_037328.1	3499904	3500175	HUNK	1.9e-07	-	3499904	3500175	0	1	271,	0	-6.71	-5.8	5.19	--	gnl|BL_ORD_ID|183997 sp|Q68UT7|HUNK_PANTR Hormonally up-regulated neu tumor-associated kinase OS=Pan troglodytes OX=9598 GN=HUNK PE=3 SV=1//0
NC_037328.1	3500443	3500774	HUNK	2.6e-09	-	3500443	3500774	0	1	331,	0	-8.59	-7.63	10.9	--	gnl|BL_ORD_ID|183997 sp|Q68UT7|HUNK_PANTR Hormonally up-regulated neu tumor-associated kinase OS=Pan troglodytes OX=9598 GN=HUNK PE=3 SV=1//0
NC_037328.1	3500892	3501163	HUNK	7.9e-11	-	3500892	3501163	0	1	271,	0	-10.1	-9.14	5.41	--	gnl|BL_ORD_ID|183997 sp|Q68UT7|HUNK_PANTR Hormonally up-regulated neu tumor-associated kinase OS=Pan troglodytes OX=9598 GN=HUNK PE=3 SV=1//0
NC_037328.1	3501282	3501612	HUNK	3.6e-08	-	3501282	3501612	0	1	330,	0	-7.44	-6.51	3.37	--	gnl|BL_ORD_ID|183997 sp|Q68UT7|HUNK_PANTR Hormonally up-regulated neu tumor-associated kinase OS=Pan troglodytes OX=9598 GN=HUNK PE=3 SV=1//0
NC_037328.1	3501701	3502241	HUNK	1.6e-34	-	3501701	3502241	0	1	540,	0	-33.8	-32.4	8.9	--	gnl|BL_ORD_ID|183997 sp|Q68UT7|HUNK_PANTR Hormonally up-regulated neu tumor-associated kinase OS=Pan troglodytes OX=9598 GN=HUNK PE=3 SV=1//0
NC_037328.1	3824877	3824996	SOD1	0.0004	-	3824877	3824996	0	1	119,	0	-3.4	-2.62	1.68	--	gnl|BL_ORD_ID|438823 sp|P00442|SODC_BOVIN Superoxide dismutase [Cu-Zn] OS=Bos taurus OX=9913 GN=SOD1 PE=1 SV=2//9.04161e-104
NC_037328.1	6815372	6816479	BACH1	2.5e-45	-	6815372	6816479	0	1	1107,	0	-44.6	-43.2	9.53	--	gnl|BL_ORD_ID|40701 sp|O14867|BACH1_HUMAN Transcription regulator protein BACH1 OS=Homo sapiens OX=9606 GN=BACH1 PE=1 SV=2//0
NC_037328.1	6825012	6827118	BACH1	2e-14	-	6825012	6827118	0	2	18,491,	0,1615	-13.7	-12.7	6.45	--	gnl|BL_ORD_ID|40701 sp|O14867|BACH1_HUMAN Transcription regulator protein BACH1 OS=Homo sapiens OX=9606 GN=BACH1 PE=1 SV=2//0
NC_037328.1	6827297	6827925	BACH1	3.2e-25	-	6827297	6827925	0	1	628,	0	-24.5	-23.2	7.1	--	gnl|BL_ORD_ID|40701 sp|O14867|BACH1_HUMAN Transcription regulator protein BACH1 OS=Homo sapiens OX=9606 GN=BACH1 PE=1 SV=2//0
NC_037328.1	7133734	7135412	USP16	1e-171	-	7133734	7135412	0	2	6,624,	0,1054	-171	-169	5.69	--	gnl|BL_ORD_ID|493406 sp|Q08DA3|UBP16_BOVIN Ubiquitin carboxyl-terminal hydrolase 16 OS=Bos taurus OX=9913 GN=USP16 PE=2 SV=2//0
NC_037328.1	10656870	10661738	GABPA	1e-08	-	10656870	10661738	0	2	141,188,	0,4680	-7.99	-7.05	3.21	--	gnl|BL_ORD_ID|142164 sp|Q06546|GABPA_HUMAN GA-binding protein alpha chain OS=Homo sapiens OX=9606 GN=GABPA PE=1 SV=1//0
NC_037328.1	19459953	19460252	CXADR	1.6e-14	-	19459953	19460252	0	1	299,	0	-13.8	-12.8	19.3	--	gnl|BL_ORD_ID|82981 sp|Q8WMV3|CXAR_BOVIN Coxsackievirus and adenovirus receptor homolog OS=Bos taurus OX=9913 GN=CXADR PE=2 SV=1//0
NC_037328.1	21166935	21167325	USP25	4e-21	-	21166935	21167325	0	1	390,	0	-20.4	-19.2	6.28	--	gnl|BL_ORD_ID|493461 sp|Q9UHP3|UBP25_HUMAN Ubiquitin carboxyl-terminal hydrolase 25 OS=Homo sapiens OX=9606 GN=USP25 PE=1 SV=4//2.23315e-162
NC_037328.1	22949266	22949507	RBM11	4.7e-07	-	22949266	22949507	0	1	241,	0	-6.33	-5.43	3.89	--	gnl|BL_ORD_ID|340692 sp|P57052|RBM11_HUMAN Splicing regulator RBM11 OS=Homo sapiens OX=9606 GN=RBM11 PE=1 SV=1//3.43033e-120
NC_037328.1	35068346	35068587	VGLL3	8.1e-08	-	35068346	35068587	0	1	241,	0	-7.09	-6.17	2.62	--	gnl|BL_ORD_ID|504817 sp|A8MV65|VGLL3_HUMAN Transcription cofactor vestigial-like protein 3 OS=Homo sapiens OX=9606 GN=VGLL3 PE=1 SV=1//6.95686e-114
NC_037328.1	35073535	35099379	VGLL3	5e-18	-	35073535	35099379	0	2	288,13,	0,25831	-17.3	-16.2	6.52	--	gnl|BL_ORD_ID|504817 sp|A8MV65|VGLL3_HUMAN Transcription cofactor vestigial-like protein 3 OS=Homo sapiens OX=9606 GN=VGLL3 PE=1 SV=1//6.95686e-114
NC_037328.1	35099708	35099859	VGLL3	4.5e-05	-	35099708	35099859	0	1	151,	0	-4.35	-3.52	3.37	--	gnl|BL_ORD_ID|504817 sp|A8MV65|VGLL3_HUMAN Transcription cofactor vestigial-like protein 3 OS=Homo sapiens OX=9606 GN=VGLL3 PE=1 SV=1//6.95686e-114
NC_037328.1	35110708	35110829	VGLL3	3.8e-05	-	35110708	35110829	0	1	121,	0	-4.42	-3.6	4.7	--	gnl|BL_ORD_ID|504817 sp|A8MV65|VGLL3_HUMAN Transcription cofactor vestigial-like protein 3 OS=Homo sapiens OX=9606 GN=VGLL3 PE=1 SV=1//6.95686e-114
NC_037328.1	36060262	36060711	CGGBP1	4e-37	-	36060262	36060711	0	1	449,	0	-36.4	-35	2.93	--	gnl|BL_ORD_ID|59963 sp|Q9UFW8|CGBP1_HUMAN CGG triplet repeat-binding protein 1 OS=Homo sapiens OX=9606 GN=CGGBP1 PE=1 SV=2//2.07482e-109
NC_037328.1	36063365	36063485	CGGBP1	5.2e-05	-	36063365	36063485	0	1	120,	0	-4.28	-3.46	16.3	--	gnl|BL_ORD_ID|59963 sp|Q9UFW8|CGBP1_HUMAN CGG triplet repeat-binding protein 1 OS=Homo sapiens OX=9606 GN=CGGBP1 PE=1 SV=2//2.07482e-109
NC_037328.1	42197768	42197917	RIOX2	0.00011	-	42197768	42197917	0	1	149,	0	-3.96	-3.16	1.78	--	gnl|BL_ORD_ID|352583 sp|Q5EA24|RIOX2_BOVIN Ribosomal oxygenase 2 OS=Bos taurus OX=9913 GN=RIOX2 PE=2 SV=1//0
NC_037328.1	42223785	42223876	RIOX2	0.0013	-	42223785	42223876	0	1	91,	0	-2.87	-2.12	2.04	--	gnl|BL_ORD_ID|352583 sp|Q5EA24|RIOX2_BOVIN Ribosomal oxygenase 2 OS=Bos taurus OX=9913 GN=RIOX2 PE=2 SV=1//0
NC_037328.1	42900939	42901118	CPOX	8.1e-07	-	42900939	42901118	0	1	179,	0	-6.09	-5.2	3.4	--	gnl|BL_ORD_ID|170406 sp|P36551|HEM6_HUMAN Oxygen-dependent coproporphyrinogen-III oxidase, mitochondrial OS=Homo sapiens OX=9606 GN=CPOX PE=1 SV=3//0
NC_037328.1	43110306	43110397	DCBLD2	3.2e-15	-	43110306	43110397	0	1	91,	0	-14.5	-13.4	1.49	--	gnl|BL_ORD_ID|92211 sp|Q96PD2|DCBD2_HUMAN Discoidin, CUB and LCCL domain-containing protein 2 OS=Homo sapiens OX=9606 GN=DCBLD2 PE=1 SV=1//0
NC_037328.1	43112847	43113027	DCBLD2	2.5e-26	-	43112847	43113027	0	1	180,	0	-25.6	-24.3	2.37	--	gnl|BL_ORD_ID|92211 sp|Q96PD2|DCBD2_HUMAN Discoidin, CUB and LCCL domain-containing protein 2 OS=Homo sapiens OX=9606 GN=DCBLD2 PE=1 SV=1//0
NC_037328.1	43113206	43113655	DCBLD2	1e-307	-	43113206	43113655	0	1	449,	0	-307	-304	5.32	--	gnl|BL_ORD_ID|92211 sp|Q96PD2|DCBD2_HUMAN Discoidin, CUB and LCCL domain-containing protein 2 OS=Homo sapiens OX=9606 GN=DCBLD2 PE=1 SV=1//0
NC_037328.1	43120608	43128027	DCBLD2	1e-07	-	43120608	43128027	0	2	8,112,	0,7307	-6.99	-6.07	1.96	--	gnl|BL_ORD_ID|92211 sp|Q96PD2|DCBD2_HUMAN Discoidin, CUB and LCCL domain-containing protein 2 OS=Homo sapiens OX=9606 GN=DCBLD2 PE=1 SV=1//0
NC_037328.1	44113004	44113933	FILIP1L	0	-	44113004	44113933	0	1	929,	0	-1920	#NAME?	54.1	--	gnl|BL_ORD_ID|132369 sp|Q4L180|FIL1L_HUMAN Filamin A-interacting protein 1-like OS=Homo sapiens OX=9606 GN=FILIP1L PE=1 SV=2//0
NC_037328.1	44114650	44142757	FILIP1L	1e-307	-	44114650	44142757	0	2	1469,88,	0,28019	-307	-305	6.48	--	gnl|BL_ORD_ID|132369 sp|Q4L180|FIL1L_HUMAN Filamin A-interacting protein 1-like OS=Homo sapiens OX=9606 GN=FILIP1L PE=1 SV=2//0
NC_037328.1	44650785	44650996	TOMM70	9.3e-10	-	44650785	44650996	0	1	211,	0	-9.03	-8.06	1.76	--	gnl|BL_ORD_ID|476747 sp|O94826|TOM70_HUMAN Mitochondrial import receptor subunit TOM70 OS=Homo sapiens OX=9606 GN=TOMM70 PE=1 SV=1//8.84292e-23
NC_037328.1	45740424	45740904	IMPG2	1.6e-05	-	45740424	45740904	0	1	480,	0	-4.8	-3.96	10.4	--	gnl|BL_ORD_ID|193204 sp|Q9BZV3|IMPG2_HUMAN Interphotoreceptor matrix proteoglycan 2 OS=Homo sapiens OX=9606 GN=IMPG2 PE=1 SV=3//0
NC_037328.1	45742942	45743033	IMPG2	0.00011	-	45742942	45743033	0	1	91,	0	-3.96	-3.15	8.9	--	gnl|BL_ORD_ID|193204 sp|Q9BZV3|IMPG2_HUMAN Interphotoreceptor matrix proteoglycan 2 OS=Homo sapiens OX=9606 GN=IMPG2 PE=1 SV=3//0
NC_037328.1	46028883	46029422	ZBTB11	2.5e-33	-	46028883	46029422	0	1	539,	0	-32.6	-31.2	5.93	--	gnl|BL_ORD_ID|554597 sp|O95625|ZBT11_HUMAN Zinc finger and BTB domain-containing protein 11 OS=Homo sapiens OX=9606 GN=ZBTB11 PE=1 SV=2//7.89807e-45
NC_037328.1	46039037	46039697	ZBTB11	5e-26	-	46039037	46039697	0	1	660,	0	-25.3	-24.1	10.4	--	gnl|BL_ORD_ID|554597 sp|O95625|ZBT11_HUMAN Zinc finger and BTB domain-containing protein 11 OS=Homo sapiens OX=9606 GN=ZBTB11 PE=1 SV=2//7.89807e-45
NC_037328.1	46058468	46058769	ZBTB11	4e-32	-	46058468	46058769	0	1	301,	0	-31.4	-30.1	20.4	--	gnl|BL_ORD_ID|554597 sp|O95625|ZBT11_HUMAN Zinc finger and BTB domain-containing protein 11 OS=Homo sapiens OX=9606 GN=ZBTB11 PE=1 SV=2//7.89807e-45
NC_037328.1	46058977	46059128	ZBTB11	2.7e-06	-	46058977	46059128	0	1	151,	0	-5.57	-4.7	4.08	--	gnl|BL_ORD_ID|554597 sp|O95625|ZBT11_HUMAN Zinc finger and BTB domain-containing protein 11 OS=Homo sapiens OX=9606 GN=ZBTB11 PE=1 SV=2//7.89807e-45
NC_037328.1	46061448	46061536	RPL24	3.8e-05	-	46061448	46061536	0	1	88,	0	-4.42	-3.6	1.85	--	gnl|BL_ORD_ID|367435 sp|P83732|RL24_RAT 60S ribosomal protein L24 OS=Rattus norvegicus OX=10116 GN=Rpl24 PE=2 SV=1//1.6424e-76
NC_037328.1	52711490	52711701	CD47	6.8e-10	-	52711490	52711701	0	1	211,	0	-9.17	-8.2	2.13	--	gnl|BL_ORD_ID|57160 sp|Q9N0K1|CD47_BOVIN Leukocyte surface antigen CD47 OS=Bos taurus OX=9913 GN=CD47 PE=2 SV=1//1.06267e-151
NC_037328.1	53312404	53314680	CIP2A	0.00019	-	53312404	53314680	0	3	14,140,26,	0,1223,2250	-3.71	-2.91	2.44	--	gnl|BL_ORD_ID|64489 sp|Q8TCG1|CIP2A_HUMAN Protein CIP2A OS=Homo sapiens OX=9606 GN=CIP2A PE=1 SV=2//0
NC_037328.1	56930303	56930391	GCSAM	0.0049	-	56930303	56930391	0	1	88,	0	-2.31	-1.6	9.64	--	gnl|BL_ORD_ID|146580 sp|Q8N6F7|GCSAM_HUMAN Germinal center-associated signaling and motility protein OS=Homo sapiens OX=9606 GN=GCSAM PE=1 SV=1//6.16467e-79
NC_037328.1	57317860	57322764	ATG3	5e-12	-	57317860	57322764	0	3	74,50,25,	0,2150,4879	-11.3	-10.3	1.96	--	gnl|BL_ORD_ID|31595 sp|Q0VCL3|ATG3_BOVIN Ubiquitin-like-conjugating enzyme ATG3 OS=Bos taurus OX=9913 GN=ATG3 PE=2 SV=1//0
NC_037328.1	57376793	57376914	CCDC80	2.5e-61	-	57376793	57376914	0	1	121,	0	-60.6	-59	2.9	--	gnl|BL_ORD_ID|55383 sp|Q76M96|CCD80_HUMAN Coiled-coil domain-containing protein 80 OS=Homo sapiens OX=9606 GN=CCDC80 PE=1 SV=1//3.61696e-06
NC_037328.1	57409486	57410173	CCDC80	0	-	57409486	57410173	0	1	687,	0	-532	#NAME?	2.92	--	gnl|BL_ORD_ID|55383 sp|Q76M96|CCD80_HUMAN Coiled-coil domain-containing protein 80 OS=Homo sapiens OX=9606 GN=CCDC80 PE=1 SV=1//3.61696e-06
NC_037328.1	57410351	57410858	CCDC80	1e-174	-	57410351	57410858	0	1	507,	0	-174	-172	2.43	--	gnl|BL_ORD_ID|55383 sp|Q76M96|CCD80_HUMAN Coiled-coil domain-containing protein 80 OS=Homo sapiens OX=9606 GN=CCDC80 PE=1 SV=1//3.61696e-06
NC_037328.1	57410947	57477912	CCDC80	0	-	57410947	57477912	0	3	420,713,60,	0,834,66905	-403	#NAME?	4.06	--	gnl|BL_ORD_ID|55383 sp|Q76M96|CCD80_HUMAN Coiled-coil domain-containing protein 80 OS=Homo sapiens OX=9606 GN=CCDC80 PE=1 SV=1//3.61696e-06
NC_037328.1	57725530	57726069	NEPRO	2.5e-94	-	57725530	57726069	0	1	539,	0	-93.6	-91.8	6.8	--	gnl|BL_ORD_ID|267789 sp|Q6NW34|NEPRO_HUMAN Nucleolus and neural progenitor protein OS=Homo sapiens OX=9606 GN=NEPRO PE=1 SV=3//0
NC_037328.1	57731239	57731360	NEPRO	5e-05	-	57731239	57731360	0	1	121,	0	-4.3	-3.48	3.03	--	gnl|BL_ORD_ID|267789 sp|Q6NW34|NEPRO_HUMAN Nucleolus and neural progenitor protein OS=Homo sapiens OX=9606 GN=NEPRO PE=1 SV=3//0
NC_037328.1	58146905	58150165	SPICE1	5e-12	-	58146905	58150165	0	2	64,473,	0,2787	-11.3	-10.3	2.47	--	gnl|BL_ORD_ID|441519 sp|Q2T9X8|SPICE_BOVIN Spindle and centriole-associated protein 1 OS=Bos taurus OX=9913 GN=SPICE1 PE=2 SV=1//0
NC_037328.1	58346007	58346188	USF3	8.1e-07	-	58346007	58346188	0	1	181,	0	-6.09	-5.2	21.5	--	gnl|BL_ORD_ID|499636 sp|Q68DE3|USF3_HUMAN Basic helix-loop-helix domain-containing protein USF3 OS=Homo sapiens OX=9606 GN=USF3 PE=1 SV=3//0
NC_037328.1	58404308	58404607	NAA50	1.6e-84	-	58404308	58404607	0	1	299,	0	-83.8	-82.1	9.69	--	gnl|BL_ORD_ID|260332 sp|Q5RF28|NAA50_PONAB N-alpha-acetyltransferase 50 OS=Pongo abelii OX=9601 GN=NAA50 PE=2 SV=1//1.28109e-108
NC_037328.1	58636099	58636249	CCDC191	0.0015	-	58636099	58636249	0	1	150,	0	-2.82	-2.07	2.53	--	gnl|BL_ORD_ID|54683 sp|Q8NCU4|CC191_HUMAN Coiled-coil domain-containing protein 191 OS=Homo sapiens OX=9606 GN=CCDC191 PE=2 SV=1//0
NC_037328.1	58636397	58636726	CCDC191	4.4e-07	-	58636397	58636726	0	1	329,	0	-6.36	-5.47	4.45	--	gnl|BL_ORD_ID|54683 sp|Q8NCU4|CC191_HUMAN Coiled-coil domain-containing protein 191 OS=Homo sapiens OX=9606 GN=CCDC191 PE=2 SV=1//0
NC_037328.1	58636844	58636935	CCDC191	0.00017	-	58636844	58636935	0	1	91,	0	-3.77	-2.97	5.93	--	gnl|BL_ORD_ID|54683 sp|Q8NCU4|CC191_HUMAN Coiled-coil domain-containing protein 191 OS=Homo sapiens OX=9606 GN=CCDC191 PE=2 SV=1//0
NC_037328.1	64019337	64019993	B4GALT4	7.9e-30	-	64019337	64019993	0	1	656,	0	-29.1	-27.8	9.44	--	gnl|BL_ORD_ID|40550 sp|O60513|B4GT4_HUMAN Beta-1,4-galactosyltransferase 4 OS=Homo sapiens OX=9606 GN=B4GALT4 PE=1 SV=1//0
NC_037328.1	64037972	64038152	B4GALT4	1.1e-07	-	64037972	64038152	0	1	180,	0	-6.97	-6.06	3.26	--	gnl|BL_ORD_ID|40550 sp|O60513|B4GT4_HUMAN Beta-1,4-galactosyltransferase 4 OS=Homo sapiens OX=9606 GN=B4GALT4 PE=1 SV=1//0
NC_037328.1	64211556	64211677	TMEM39A	3e-07	-	64211556	64211677	0	1	121,	0	-6.53	-5.63	2.38	--	gnl|BL_ORD_ID|475153 sp|Q0VCF5|TM39A_BOVIN Transmembrane protein 39A OS=Bos taurus OX=9913 GN=TMEM39A PE=2 SV=1//0
NC_037328.1	64217406	64217676	TMEM39A	3.2e-10	-	64217406	64217676	0	1	270,	0	-9.49	-8.51	2.3	--	gnl|BL_ORD_ID|475153 sp|Q0VCF5|TM39A_BOVIN Transmembrane protein 39A OS=Bos taurus OX=9913 GN=TMEM39A PE=2 SV=1//0
NC_037328.1	64302900	64309245	CD80	4.2e-05	-	64302900	64309245	0	2	7,114,	0,6231	-4.38	-3.55	9.64	--	gnl|BL_ORD_ID|57255 sp|P42070|CD80_RABIT T-lymphocyte activation antigen CD80 OS=Oryctolagus cuniculus OX=9986 GN=CD80 PE=2 SV=1//2.36856e-95
NC_037328.1	64425087	64425205	COX17	1.3e-24	-	64425087	64425205	0	1	118,	0	-23.9	-22.6	3.96	--	gnl|BL_ORD_ID|74535 sp|Q6J3Q7|COX17_CANLF Cytochrome c oxidase copper chaperone OS=Canis lupus familiaris OX=9615 GN=COX17 PE=3 SV=3//4.933e-29
NC_037328.1	64861113	64861923	GSK3B	5e-59	-	64861113	64861923	0	1	810,	0	-58.3	-56.7	50.2	--	gnl|BL_ORD_ID|162890 sp|Q5YJC2|GSK3B_SPECI Glycogen synthase kinase-3 beta OS=Spermophilus citellus OX=9997 GN=GSK3B PE=2 SV=1//0
NC_037328.1	64939329	64939569	GPR156	9.8e-06	-	64939329	64939569	0	1	240,	0	-5.01	-4.16	10.8	--	gnl|BL_ORD_ID|157497 sp|Q8NFN8|GP156_HUMAN Probable G-protein coupled receptor 156 OS=Homo sapiens OX=9606 GN=GPR156 PE=2 SV=2//0
NC_037328.1	64940557	64940797	GPR156	5.8e-05	-	64940557	64940797	0	1	240,	0	-4.24	-3.42	5.75	--	gnl|BL_ORD_ID|157497 sp|Q8NFN8|GP156_HUMAN Probable G-protein coupled receptor 156 OS=Homo sapiens OX=9606 GN=GPR156 PE=2 SV=2//0
NC_037328.1	65078910	65079090	LRRC58	3.6e-06	-	65078910	65079090	0	1	180,	0	-5.44	-4.57	11.5	--	gnl|BL_ORD_ID|223145 sp|Q96CX6|LRC58_HUMAN Leucine-rich repeat-containing protein 58 OS=Homo sapiens OX=9606 GN=LRRC58 PE=1 SV=2//1.70987e-168
NC_037328.1	65140796	65140977	FSTL1	2.5e-14	-	65140796	65140977	0	1	181,	0	-13.6	-12.6	1.5	--	gnl|BL_ORD_ID|138477 sp|Q58D84|FSTL1_BOVIN Follistatin-related protein 1 OS=Bos taurus OX=9913 GN=FSTL1 PE=2 SV=1//0
NC_037328.1	65991634	65991725	POLQ	6.5e-05	-	65991634	65991725	0	1	91,	0	-4.19	-3.37	5.38	--	gnl|BL_ORD_ID|105784 sp|O75417|DPOLQ_HUMAN DNA polymerase theta OS=Homo sapiens OX=9606 GN=POLQ PE=1 SV=2//0
NC_037328.1	66151142	66151263	GOLGB1	2e-06	-	66151142	66151263	0	1	121,	0	-5.69	-4.81	1.72	--	gnl|BL_ORD_ID|157258 sp|Q14789|GOGB1_HUMAN Golgin subfamily B member 1 OS=Homo sapiens OX=9606 GN=GOLGB1 PE=1 SV=2//0
NC_037328.1	66176924	66178394	GOLGB1	3.2e-54	-	66176924	66178394	0	1	1470,	0	-53.5	-52	3.75	--	gnl|BL_ORD_ID|157258 sp|Q14789|GOGB1_HUMAN Golgin subfamily B member 1 OS=Homo sapiens OX=9606 GN=GOLGB1 PE=1 SV=2//0
NC_037328.1	66178483	66180473	GOLGB1	7.9e-25	-	66178483	66180473	0	2	275,865,	0,1125	-24.1	-22.9	6.57	--	gnl|BL_ORD_ID|157258 sp|Q14789|GOGB1_HUMAN Golgin subfamily B member 1 OS=Homo sapiens OX=9606 GN=GOLGB1 PE=1 SV=2//0
NC_037328.1	66180532	66180863	GOLGB1	2e-07	-	66180532	66180863	0	1	331,	0	-6.7	-5.79	3.04	--	gnl|BL_ORD_ID|157258 sp|Q14789|GOGB1_HUMAN Golgin subfamily B member 1 OS=Homo sapiens OX=9606 GN=GOLGB1 PE=1 SV=2//0
NC_037328.1	66181221	66181402	GOLGB1	1.7e-06	-	66181221	66181402	0	1	181,	0	-5.77	-4.89	2.26	--	gnl|BL_ORD_ID|157258 sp|Q14789|GOGB1_HUMAN Golgin subfamily B member 1 OS=Homo sapiens OX=9606 GN=GOLGB1 PE=1 SV=2//0
NC_037328.1	66182061	66182302	GOLGB1	7.9e-13	-	66182061	66182302	0	1	241,	0	-12.1	-11.1	5.01	--	gnl|BL_ORD_ID|157258 sp|Q14789|GOGB1_HUMAN Golgin subfamily B member 1 OS=Homo sapiens OX=9606 GN=GOLGB1 PE=1 SV=2//0
NC_037328.1	66182631	66182782	GOLGB1	3.2e-06	-	66182631	66182782	0	1	151,	0	-5.5	-4.63	3.54	--	gnl|BL_ORD_ID|157258 sp|Q14789|GOGB1_HUMAN Golgin subfamily B member 1 OS=Homo sapiens OX=9606 GN=GOLGB1 PE=1 SV=2//0
NC_037328.1	66864013	66864103	WDR5B	0.00013	-	66864013	66864103	0	1	90,	0	-3.88	-3.08	3.19	--	gnl|BL_ORD_ID|509357 sp|Q5RE95|WDR5B_PONAB WD repeat-containing protein 5B OS=Pongo abelii OX=9601 PE=2 SV=1//0
NC_037328.1	66864311	66865238	WDR5B	1.6e-24	-	66864311	66865238	0	1	927,	0	-23.8	-22.6	20.9	--	gnl|BL_ORD_ID|509357 sp|Q5RE95|WDR5B_PONAB WD repeat-containing protein 5B OS=Pongo abelii OX=9601 PE=2 SV=1//0
NC_037328.1	66865417	66865627	WDR5B	1e-05	-	66865417	66865627	0	1	210,	0	-4.99	-4.14	3.64	--	gnl|BL_ORD_ID|509357 sp|Q5RE95|WDR5B_PONAB WD repeat-containing protein 5B OS=Pongo abelii OX=9601 PE=2 SV=1//0
NC_037328.1	66865775	66865866	WDR5B	0.005	-	66865775	66865866	0	1	91,	0	-2.3	-1.59	3.09	--	gnl|BL_ORD_ID|509357 sp|Q5RE95|WDR5B_PONAB WD repeat-containing protein 5B OS=Pongo abelii OX=9601 PE=2 SV=1//0
NC_037328.1	66875116	66875387	KPNA1	6.3e-12	-	66875116	66875387	0	1	271,	0	-11.2	-10.2	4.23	--	gnl|BL_ORD_ID|192852 sp|A2VE08|IMA5_BOVIN Importin subunit alpha-5 OS=Bos taurus OX=9913 GN=KPNA1 PE=2 SV=1//0
NC_037328.1	66958773	66959013	PARP9	6.3e-11	-	66958773	66959013	0	1	240,	0	-10.2	-9.24	2.4	--	gnl|BL_ORD_ID|293523 sp|Q8IXQ6|PARP9_HUMAN Poly [ADP-ribose] polymerase 9 OS=Homo sapiens OX=9606 GN=PARP9 PE=1 SV=2//0
NC_037328.1	66978700	66979207	PARP9	1.6e-63	-	66978700	66979207	0	1	507,	0	-62.8	-61.2	11.2	--	gnl|BL_ORD_ID|293523 sp|Q8IXQ6|PARP9_HUMAN Poly [ADP-ribose] polymerase 9 OS=Homo sapiens OX=9606 GN=PARP9 PE=1 SV=2//0
NC_037328.1	67064553	67064941	HSPBAP1	2e-15	-	67064553	67064941	0	1	388,	0	-14.7	-13.6	21.1	--	gnl|BL_ORD_ID|167206 sp|Q58CU3|HBAP1_BOVIN HSPB1-associated protein 1 OS=Bos taurus OX=9913 GN=HSPBAP1 PE=2 SV=1//9.24297e-35
NC_037328.1	67866128	67866308	HACD2	2.8e-09	-	67866128	67866308	0	1	180,	0	-8.56	-7.6	4.26	--	gnl|BL_ORD_ID|166716 sp|Q2KIP8|HACD2_BOVIN Very-long-chain (3R)-3-hydroxyacyl-CoA dehydratase 2 OS=Bos taurus OX=9913 GN=HACD2 PE=2 SV=2//2.41856e-161
NC_037328.1	67952512	67952692	HACD2	9.8e-10	-	67952512	67952692	0	1	180,	0	-9.01	-8.04	10.2	--	gnl|BL_ORD_ID|166716 sp|Q2KIP8|HACD2_BOVIN Very-long-chain (3R)-3-hydroxyacyl-CoA dehydratase 2 OS=Bos taurus OX=9913 GN=HACD2 PE=2 SV=2//2.41856e-161
NC_037328.1	67982372	67982552	MYLK	0.00025	-	67982372	67982552	0	1	180,	0	-3.61	-2.82	14.1	--	gnl|BL_ORD_ID|259638 sp|Q28824|MYLK_BOVIN Myosin light chain kinase, smooth muscle OS=Bos taurus OX=9913 GN=MYLK PE=1 SV=1//9.56145e-06
NC_037328.1	68066974	68067155	MYLK	5.2e-05	-	68066974	68067155	0	1	181,	0	-4.28	-3.46	16.3	--	gnl|BL_ORD_ID|259638 sp|Q28824|MYLK_BOVIN Myosin light chain kinase, smooth muscle OS=Bos taurus OX=9913 GN=MYLK PE=1 SV=1//9.56145e-06
NC_037328.1	68067964	68068174	MYLK	0.00046	-	68067964	68068174	0	1	210,	0	-3.34	-2.56	9.64	--	gnl|BL_ORD_ID|259638 sp|Q28824|MYLK_BOVIN Myosin light chain kinase, smooth muscle OS=Bos taurus OX=9913 GN=MYLK PE=1 SV=1//9.56145e-06
NC_037328.1	68290463	68295821	CCDC14	2e-53	-	68290463	68295821	0	2	1081,53,	0,5305	-52.7	-51.2	23.7	--	gnl|BL_ORD_ID|55199 sp|Q49A88|CCD14_HUMAN Coiled-coil domain-containing protein 14 OS=Homo sapiens OX=9606 GN=CCDC14 PE=1 SV=3//0
NC_037328.1	68309102	68309311	CCDC14	4.4e-10	-	68309102	68309311	0	1	209,	0	-9.36	-8.38	6.08	--	gnl|BL_ORD_ID|55199 sp|Q49A88|CCD14_HUMAN Coiled-coil domain-containing protein 14 OS=Homo sapiens OX=9606 GN=CCDC14 PE=1 SV=3//0
NC_037328.1	69127224	69127551	LOC101905265	0.00011	-	69127224	69127551	0	2	6,166,	0,161	-3.96	-3.15	6.18	--	-//-
NC_037328.1	69196889	69197369	ITGB5	1e-237	-	69196889	69197369	0	1	480,	0	-237	-235	3.63	--	gnl|BL_ORD_ID|198742 sp|P80747|ITB5_BOVIN Integrin beta-5 OS=Bos taurus OX=9913 GN=ITGB5 PE=1 SV=2//0
NC_037328.1	69198337	69198488	ITGB5	1.9e-05	-	69198337	69198488	0	1	151,	0	-4.73	-3.89	4.45	--	gnl|BL_ORD_ID|198742 sp|P80747|ITB5_BOVIN Integrin beta-5 OS=Bos taurus OX=9913 GN=ITGB5 PE=1 SV=2//0
NC_037328.1	69227476	69227716	ITGB5	5e-36	-	69227476	69227716	0	1	240,	0	-35.3	-33.9	2.73	--	gnl|BL_ORD_ID|198742 sp|P80747|ITB5_BOVIN Integrin beta-5 OS=Bos taurus OX=9913 GN=ITGB5 PE=1 SV=2//0
NC_037328.1	69420493	69420613	HEG1	0.00026	-	69420493	69420613	0	1	120,	0	-3.59	-2.8	2.53	--	gnl|BL_ORD_ID|169046 sp|Q9ULI3|HEG1_HUMAN Protein HEG homolog 1 OS=Homo sapiens OX=9606 GN=HEG1 PE=1 SV=3//1.53762e-82
NC_037328.1	69422048	69426427	HEG1	4e-33	-	69422048	69426427	0	2	955,33,	0,4346	-32.4	-31.1	11.3	--	gnl|BL_ORD_ID|169046 sp|Q9ULI3|HEG1_HUMAN Protein HEG homolog 1 OS=Homo sapiens OX=9606 GN=HEG1 PE=1 SV=3//1.53762e-82
NC_037328.1	69464373	69464614	HEG1	4.8e-09	-	69464373	69464614	0	1	241,	0	-8.32	-7.37	5.93	--	gnl|BL_ORD_ID|169046 sp|Q9ULI3|HEG1_HUMAN Protein HEG homolog 1 OS=Homo sapiens OX=9606 GN=HEG1 PE=1 SV=3//1.53762e-82
NC_037328.1	69685847	69687017	ZNF148	1.6e-58	-	69685847	69687017	0	1	1170,	0	-57.8	-56.2	20.1	--	gnl|BL_ORD_ID|555600 sp|Q3Y4E1|ZN148_BOVIN Zinc finger protein 148 OS=Bos taurus OX=9913 GN=ZNF148 PE=2 SV=1//0
NC_037328.1	69687166	69687347	ZNF148	1.1e-05	-	69687166	69687347	0	1	181,	0	-4.97	-4.12	2.67	--	gnl|BL_ORD_ID|555600 sp|Q3Y4E1|ZN148_BOVIN Zinc finger protein 148 OS=Bos taurus OX=9913 GN=ZNF148 PE=2 SV=1//0
NC_037328.1	69687466	69687707	ZNF148	4.2e-10	-	69687466	69687707	0	1	241,	0	-9.38	-8.4	5.33	--	gnl|BL_ORD_ID|555600 sp|Q3Y4E1|ZN148_BOVIN Zinc finger protein 148 OS=Bos taurus OX=9913 GN=ZNF148 PE=2 SV=1//0
NC_037328.1	69766073	69766194	ZNF148	0.0011	-	69766073	69766194	0	1	121,	0	-2.97	-2.22	3.39	--	gnl|BL_ORD_ID|555600 sp|Q3Y4E1|ZN148_BOVIN Zinc finger protein 148 OS=Bos taurus OX=9913 GN=ZNF148 PE=2 SV=1//0
NC_037328.1	69962572	69962840	OSBPL11	2.5e-13	-	69962572	69962840	0	1	268,	0	-12.6	-11.6	8.79	--	gnl|BL_ORD_ID|287741 sp|Q9BXB4|OSB11_HUMAN Oxysterol-binding protein-related protein 11 OS=Homo sapiens OX=9606 GN=OSBPL11 PE=1 SV=2//0
NC_037328.1	69962988	69969756	OSBPL11	1.3e-48	-	69962988	69969756	0	2	335,23,	0,6745	-47.9	-46.4	10.7	--	gnl|BL_ORD_ID|287741 sp|Q9BXB4|OSB11_HUMAN Oxysterol-binding protein-related protein 11 OS=Homo sapiens OX=9606 GN=OSBPL11 PE=1 SV=2//0
NC_037328.1	70125415	70125865	LMLN	1.4e-08	-	70125415	70125865	0	1	450,	0	-7.84	-6.9	15.6	--	gnl|BL_ORD_ID|219192 sp|Q8BMN4|LMLN_MOUSE Leishmanolysin-like peptidase OS=Mus musculus OX=10090 GN=Lmln PE=2 SV=1//0
NC_037328.1	70230298	70230538	LRCH3	4e-15	-	70230298	70230538	0	1	240,	0	-14.4	-13.3	4.29	--	gnl|BL_ORD_ID|223200 sp|Q96II8|LRCH3_HUMAN Leucine-rich repeat and calponin homology domain-containing protein 3 OS=Homo sapiens OX=9606 GN=LRCH3 PE=1 SV=2//0
NC_037328.1	70600456	70600756	TNK2	3.2e-66	-	70600456	70600756	0	1	300,	0	-65.5	-63.9	2.9	--	gnl|BL_ORD_ID|6540 sp|Q17R13|ACK1_BOVIN Activated CDC42 kinase 1 OS=Bos taurus OX=9913 GN=TNK2 PE=1 SV=1//0
NC_037328.1	70603346	70603766	TNK2	4e-40	-	70603346	70603766	0	1	420,	0	-39.4	-38	2.79	--	gnl|BL_ORD_ID|6540 sp|Q17R13|ACK1_BOVIN Activated CDC42 kinase 1 OS=Bos taurus OX=9913 GN=TNK2 PE=1 SV=1//0
NC_037328.1	70615814	70618025	TNK2	6e-05	-	70615814	70618025	0	2	120,60,	0,2151	-4.22	-3.4	2.12	--	gnl|BL_ORD_ID|6540 sp|Q17R13|ACK1_BOVIN Activated CDC42 kinase 1 OS=Bos taurus OX=9913 GN=TNK2 PE=1 SV=1//0
NC_037328.1	70652764	70653005	TFRC	2e-15	-	70652764	70653005	0	1	241,	0	-14.7	-13.6	3.13	--	gnl|BL_ORD_ID|468631 sp|Q8HZV3|TFR1_PIG Transferrin receptor protein 1 OS=Sus scrofa OX=9823 GN=TFRC PE=2 SV=1//0
NC_037328.1	70831772	70832073	PCYT1A	7.9e-20	-	70831772	70832073	0	1	301,	0	-19.1	-18	4.52	--	gnl|BL_ORD_ID|295717 sp|P49585|PCY1A_HUMAN Choline-phosphate cytidylyltransferase A OS=Homo sapiens OX=9606 GN=PCYT1A PE=1 SV=2//0
NC_037328.1	70932695	70932846	UBXN7	1.1e-05	-	70932695	70932846	0	1	151,	0	-4.97	-4.12	3.23	--	gnl|BL_ORD_ID|493733 sp|Q5REY7|UBXN7_PONAB UBX domain-containing protein 7 OS=Pongo abelii OX=9601 GN=UBXN7 PE=2 SV=2//1.22324e-112
NC_037328.1	70935417	70935657	UBXN7	4e-14	-	70935417	70935657	0	1	240,	0	-13.4	-12.3	6.36	--	gnl|BL_ORD_ID|493733 sp|Q5REY7|UBXN7_PONAB UBX domain-containing protein 7 OS=Pongo abelii OX=9601 GN=UBXN7 PE=2 SV=2//1.22324e-112
NC_037328.1	70937288	70937438	UBXN7	0.0033	-	70937288	70937438	0	1	150,	0	-2.48	-1.75	1.88	--	gnl|BL_ORD_ID|493733 sp|Q5REY7|UBXN7_PONAB UBX domain-containing protein 7 OS=Pongo abelii OX=9601 GN=UBXN7 PE=2 SV=2//1.22324e-112
NC_037328.1	71016836	71016926	RNF168	0.00018	-	71016836	71016926	0	1	90,	0	-3.75	-2.95	13.3	--	gnl|BL_ORD_ID|386339 sp|Q0IIM1|RN168_BOVIN E3 ubiquitin-protein ligase RNF168 OS=Bos taurus OX=9913 GN=RNF168 PE=2 SV=2//2.5373e-19
NC_037328.1	71017344	71017823	RNF168	1.3e-16	-	71017344	71017823	0	1	479,	0	-15.9	-14.8	5.05	--	gnl|BL_ORD_ID|386339 sp|Q0IIM1|RN168_BOVIN E3 ubiquitin-protein ligase RNF168 OS=Bos taurus OX=9913 GN=RNF168 PE=2 SV=2//2.5373e-19
NC_037328.1	71018032	71018212	RNF168	4e-10	-	71018032	71018212	0	1	180,	0	-9.4	-8.42	7.1	--	gnl|BL_ORD_ID|386339 sp|Q0IIM1|RN168_BOVIN E3 ubiquitin-protein ligase RNF168 OS=Bos taurus OX=9913 GN=RNF168 PE=2 SV=2//2.5373e-19
NC_037328.1	71018570	71018930	RNF168	1.3e-13	-	71018570	71018930	0	1	360,	0	-12.9	-11.9	6.04	--	gnl|BL_ORD_ID|386339 sp|Q0IIM1|RN168_BOVIN E3 ubiquitin-protein ligase RNF168 OS=Bos taurus OX=9913 GN=RNF168 PE=2 SV=2//2.5373e-19
NC_037328.1	71018989	71019259	RNF168	2.6e-07	-	71018989	71019259	0	1	270,	0	-6.58	-5.68	4.63	--	gnl|BL_ORD_ID|386339 sp|Q0IIM1|RN168_BOVIN E3 ubiquitin-protein ligase RNF168 OS=Bos taurus OX=9913 GN=RNF168 PE=2 SV=2//2.5373e-19
NC_037328.1	71022128	71022876	RNF168	2.5e-80	-	71022128	71022876	0	1	748,	0	-79.6	-77.9	19.2	--	gnl|BL_ORD_ID|386339 sp|Q0IIM1|RN168_BOVIN E3 ubiquitin-protein ligase RNF168 OS=Bos taurus OX=9913 GN=RNF168 PE=2 SV=2//2.5373e-19
NC_037328.1	71087991	71100698	WDR53	1.3e-51	-	71087991	71100698	0	4	662,496,40,26,	0,4364,12061,12681	-50.9	-49.4	11.6	--	gnl|BL_ORD_ID|509319 sp|Q32KQ2|WDR53_BOVIN WD repeat-containing protein 53 OS=Bos taurus OX=9913 GN=WDR53 PE=2 SV=1//0
NC_037328.1	71223894	71224342	CEP19	5e-50	-	71223894	71224342	0	1	448,	0	-49.3	-47.8	18.1	--	gnl|BL_ORD_ID|59156 sp|A6H7C9|CEP19_BOVIN Centrosomal protein of 19 kDa OS=Bos taurus OX=9913 GN=CEP19 PE=2 SV=1//2.82206e-111
NC_037328.1	71415063	71415422	PIGZ	2.5e-57	-	71415063	71415422	0	1	359,	0	-56.6	-55	6.09	--	gnl|BL_ORD_ID|304915 sp|Q86VD9|PIGZ_HUMAN GPI mannosyltransferase 4 OS=Homo sapiens OX=9606 GN=PIGZ PE=2 SV=4//0
NC_037328.1	71415571	71415751	PIGZ	2.8e-08	-	71415571	71415751	0	1	180,	0	-7.55	-6.61	2.55	--	gnl|BL_ORD_ID|304915 sp|Q86VD9|PIGZ_HUMAN GPI mannosyltransferase 4 OS=Homo sapiens OX=9606 GN=PIGZ PE=2 SV=4//0
NC_037328.1	71513052	71514428	DLG1	1.5e-05	-	71513052	71514428	0	2	147,34,	0,1342	-4.82	-3.97	2.45	--	gnl|BL_ORD_ID|100114 sp|Q12959|DLG1_HUMAN Disks large homolog 1 OS=Homo sapiens OX=9606 GN=DLG1 PE=1 SV=2//0
NC_037328.1	71781479	71781780	DLG1	5e-07	-	71781479	71781780	0	1	301,	0	-6.3	-5.41	23	--	gnl|BL_ORD_ID|100114 sp|Q12959|DLG1_HUMAN Disks large homolog 1 OS=Homo sapiens OX=9606 GN=DLG1 PE=1 SV=2//0
NC_037328.1	71964971	71965270	BDH1	1.6e-59	-	71964971	71965270	0	1	299,	0	-58.8	-57.2	5.92	--	gnl|BL_ORD_ID|41965 sp|Q02337|BDH_BOVIN D-beta-hydroxybutyrate dehydrogenase, mitochondrial OS=Bos taurus OX=9913 GN=BDH1 PE=1 SV=2//0
NC_037328.1	72861134	72862235	FAM43A	7.9e-73	-	72861134	72862235	0	1	1101,	0	-72.1	-70.5	16.1	--	gnl|BL_ORD_ID|125715 sp|Q8N2R8|FA43A_HUMAN Protein FAM43A OS=Homo sapiens OX=9606 GN=FAM43A PE=2 SV=2//0
NC_037328.1	72862442	72862770	FAM43A	5e-24	-	72862442	72862770	0	1	328,	0	-23.3	-22	5.51	--	gnl|BL_ORD_ID|125715 sp|Q8N2R8|FA43A_HUMAN Protein FAM43A OS=Homo sapiens OX=9606 GN=FAM43A PE=2 SV=2//0
NC_037328.1	72863066	72863216	FAM43A	0.00065	-	72863066	72863216	0	1	150,	0	-3.19	-2.42	1.86	--	gnl|BL_ORD_ID|125715 sp|Q8N2R8|FA43A_HUMAN Protein FAM43A OS=Homo sapiens OX=9606 GN=FAM43A PE=2 SV=2//0
NC_037328.1	72863364	72863662	FAM43A	8.5e-07	-	72863364	72863662	0	1	298,	0	-6.07	-5.19	2.7	--	gnl|BL_ORD_ID|125715 sp|Q8N2R8|FA43A_HUMAN Protein FAM43A OS=Homo sapiens OX=9606 GN=FAM43A PE=2 SV=2//0
NC_037328.1	72898886	72899035	LOC112447381	1.3e-05	-	72898886	72899035	0	1	149,	0	-4.89	-4.04	2.68	--	gnl|BL_ORD_ID|223579 sp|Q2YDM7|LSG1_BOVIN Large subunit GTPase 1 homolog OS=Bos taurus OX=9913 GN=LSG1 PE=2 SV=1//7.55509e-28
NC_037328.1	72899538	72899925	LOC112447381	1e-220	-	72899538	72899925	0	1	387,	0	-220	-217	5.36	--	gnl|BL_ORD_ID|223579 sp|Q2YDM7|LSG1_BOVIN Large subunit GTPase 1 homolog OS=Bos taurus OX=9913 GN=LSG1 PE=2 SV=1//7.55509e-28
NC_037328.1	73362893	73363283	HES1	0	-	73362893	73363283	0	1	390,	0	-645	#NAME?	7.19	--	gnl|BL_ORD_ID|171472 sp|Q3ZBG4|HES1_BOVIN Transcription factor HES-1 OS=Bos taurus OX=9913 GN=HES1 PE=2 SV=1//8.75308e-153
NC_037328.1	74168496	74168677	HRASLS	3.6e-06	-	74168496	74168677	0	1	181,	0	-5.44	-4.57	11.5	--	gnl|BL_ORD_ID|180370 sp|Q9QZU4|HRSL1_MOUSE Phospholipid-metabolizing enzyme A-C1 OS=Mus musculus OX=10090 GN=Hrasls PE=2 SV=1//8.27003e-76
NC_037328.1	75920960	75921350	CCDC50	1e-218	-	75920960	75921350	0	1	390,	0	-218	-216	6.08	--	gnl|BL_ORD_ID|55303 sp|Q8IVM0|CCD50_HUMAN Coiled-coil domain-containing protein 50 OS=Homo sapiens OX=9606 GN=CCDC50 PE=1 SV=1//6.75263e-63
NC_037328.1	75924102	75924312	CCDC50	2e-13	-	75924102	75924312	0	1	210,	0	-12.7	-11.7	2.63	--	gnl|BL_ORD_ID|55303 sp|Q8IVM0|CCD50_HUMAN Coiled-coil domain-containing protein 50 OS=Homo sapiens OX=9606 GN=CCDC50 PE=1 SV=1//6.75263e-63
NC_037328.1	75926525	75926825	CCDC50	1.6e-13	-	75926525	75926825	0	1	300,	0	-12.8	-11.8	34.1	--	gnl|BL_ORD_ID|55303 sp|Q8IVM0|CCD50_HUMAN Coiled-coil domain-containing protein 50 OS=Homo sapiens OX=9606 GN=CCDC50 PE=1 SV=1//6.75263e-63
NC_037328.1	75927063	75929776	CCDC50	7.9e-16	-	75927063	75929776	0	2	195,16,	0,2697	-15.1	-14	2.15	--	gnl|BL_ORD_ID|55303 sp|Q8IVM0|CCD50_HUMAN Coiled-coil domain-containing protein 50 OS=Homo sapiens OX=9606 GN=CCDC50 PE=1 SV=1//6.75263e-63
NC_037328.1	75942500	75956193	CCDC50	6.3e-56	-	75942500	75956193	0	3	19,525,85,	0,8154,13608	-55.2	-53.6	4.87	--	gnl|BL_ORD_ID|55303 sp|Q8IVM0|CCD50_HUMAN Coiled-coil domain-containing protein 50 OS=Homo sapiens OX=9606 GN=CCDC50 PE=1 SV=1//6.75263e-63
NC_037328.1	78737502	78737683	LPP	8.1e-07	-	78737502	78737683	0	1	181,	0	-6.09	-5.2	12.6	--	gnl|BL_ORD_ID|220831 sp|Q93052|LPP_HUMAN Lipoma-preferred partner OS=Homo sapiens OX=9606 GN=LPP PE=1 SV=1//0
NC_037328.1	79913048	79913256	RTP4	3e-07	-	79913048	79913256	0	1	208,	0	-6.52	-5.62	7.97	--	gnl|BL_ORD_ID|422053 sp|Q96DX8|RTP4_HUMAN Receptor-transporting protein 4 OS=Homo sapiens OX=9606 GN=RTP4 PE=1 SV=3//1.41455e-84
NC_037328.1	80467738	80467949	EIF4A2	2.5e-31	-	80467738	80467949	0	1	211,	0	-30.6	-29.3	2.64	--	gnl|BL_ORD_ID|189335 sp|Q4R4Y9|IF4A2_MACFA Eukaryotic initiation factor 4A-II OS=Macaca fascicularis OX=9541 GN=EIF4A2 PE=2 SV=1//0
NC_037328.1	80644034	80644183	DNAJB11	4e-31	-	80644034	80644183	0	1	149,	0	-30.4	-29.1	2.22	--	gnl|BL_ORD_ID|99853 sp|Q3ZBA6|DJB11_BOVIN DnaJ homolog subfamily B member 11 OS=Bos taurus OX=9913 GN=DNAJB11 PE=2 SV=1//0
NC_037328.1	80661752	80661989	DNAJB11	3.2e-63	-	80661752	80661989	0	1	237,	0	-62.5	-60.9	12.4	--	gnl|BL_ORD_ID|99853 sp|Q3ZBA6|DJB11_BOVIN DnaJ homolog subfamily B member 11 OS=Bos taurus OX=9913 GN=DNAJB11 PE=2 SV=1//0
NC_037328.1	81586604	81586963	SENP2	1.3e-48	-	81586604	81586963	0	1	359,	0	-47.9	-46.4	5.61	--	gnl|BL_ORD_ID|432394 sp|Q5R7K7|SENP2_PONAB Sentrin-specific protease 2 OS=Pongo abelii OX=9601 GN=SENP2 PE=2 SV=1//0
NC_037328.1	81587140	81589171	SENP2	6.3e-17	-	81587140	81589171	0	2	441,7,	0,2024	-16.2	-15.1	6.3	--	gnl|BL_ORD_ID|432394 sp|Q5R7K7|SENP2_PONAB Sentrin-specific protease 2 OS=Pongo abelii OX=9601 GN=SENP2 PE=2 SV=1//0
NC_037328.1	81711752	81712201	MAP3K13	4.8e-06	-	81711752	81712201	0	1	449,	0	-5.32	-4.45	17.1	--	gnl|BL_ORD_ID|226638 sp|A7MBB4|M3K13_BOVIN Mitogen-activated protein kinase kinase kinase 13 OS=Bos taurus OX=9913 GN=MAP3K13 PE=2 SV=1//0
NC_037328.1	81719480	81719600	MAP3K13	9.8e-06	-	81719480	81719600	0	1	120,	0	-5.01	-4.16	10.8	--	gnl|BL_ORD_ID|226638 sp|A7MBB4|M3K13_BOVIN Mitogen-activated protein kinase kinase kinase 13 OS=Bos taurus OX=9913 GN=MAP3K13 PE=2 SV=1//0
NC_037328.1	81756972	81757092	MAP3K13	0.00041	-	81756972	81757092	0	1	120,	0	-3.39	-2.61	13.3	--	gnl|BL_ORD_ID|226638 sp|A7MBB4|M3K13_BOVIN Mitogen-activated protein kinase kinase kinase 13 OS=Bos taurus OX=9913 GN=MAP3K13 PE=2 SV=1//0
NC_037328.1	82115785	82116294	VPS8	4e-45	-	82115785	82116294	0	1	509,	0	-44.4	-42.9	4.03	--	gnl|BL_ORD_ID|508021 sp|Q8N3P4|VPS8_HUMAN Vacuolar protein sorting-associated protein 8 homolog OS=Homo sapiens OX=9606 GN=VPS8 PE=1 SV=3//0
NC_037328.1	82825043	82825251	POLR2H	5e-67	-	82825043	82825251	0	1	208,	0	-66.3	-64.6	10.7	--	gnl|BL_ORD_ID|391527 sp|Q923G2|RPAB3_MOUSE DNA-directed RNA polymerases I, II, and III subunit RPABC3 OS=Mus musculus OX=10090 GN=Polr2h PE=1 SV=3//5.72102e-99
NC_037328.1	82845692	82845843	FAM131A	1.5e-05	-	82845692	82845843	0	1	151,	0	-4.81	-3.97	3.95	--	gnl|BL_ORD_ID|124651 sp|Q8BWU3|F131A_MOUSE Protein FAM131A OS=Mus musculus OX=10090 GN=Fam131a PE=2 SV=1//6.90481e-180
NC_037328.1	82853756	82854354	EIF4G1	0	-	82853756	82854354	0	1	598,	0	-2080	#NAME?	17	--	gnl|BL_ORD_ID|189456 sp|Q04637|IF4G1_HUMAN Eukaryotic translation initiation factor 4 gamma 1 OS=Homo sapiens OX=9606 GN=EIF4G1 PE=1 SV=4//0
NC_037328.1	82860861	82861529	EIF4G1	1e-107	-	82860861	82861529	0	3	5,233,62,	0,145,606	-107	-106	2.06	--	gnl|BL_ORD_ID|189456 sp|Q04637|IF4G1_HUMAN Eukaryotic translation initiation factor 4 gamma 1 OS=Homo sapiens OX=9606 GN=EIF4G1 PE=1 SV=4//0
NC_037328.1	82866008	82866666	EIF4G1	0	-	82866008	82866666	0	1	658,	0	-412	#NAME?	4.06	--	gnl|BL_ORD_ID|189456 sp|Q04637|IF4G1_HUMAN Eukaryotic translation initiation factor 4 gamma 1 OS=Homo sapiens OX=9606 GN=EIF4G1 PE=1 SV=4//0
NC_037328.1	82887564	82888239	PSMD2	7.9e-88	-	82887564	82888239	0	2	25,186,	0,489	-87.1	-85.3	3.98	--	gnl|BL_ORD_ID|323206 sp|P56701|PSMD2_BOVIN 26S proteasome non-ATPase regulatory subunit 2 OS=Bos taurus OX=9913 GN=PSMD2 PE=1 SV=2//0
NC_037328.1	82909034	82921170	ECE2	1.5e-08	-	82909034	82921170	0	2	13,138,	0,11998	-7.81	-6.87	8.9	--	gnl|BL_ORD_ID|112422 sp|P0DPE2|EFCE2_BOVIN EEF1AKMT4-ECE2 readthrough transcript protein OS=Bos taurus OX=9913 GN=EEF1AKMT4-ECE2 PE=1 SV=1//0
NC_037328.1	82960321	82960919	ABCF3	1.3e-84	-	82960321	82960919	0	2	477,33,	0,565	-83.9	-82.2	4.22	--	gnl|BL_ORD_ID|4206 sp|Q9NUQ8|ABCF3_HUMAN ATP-binding cassette sub-family F member 3 OS=Homo sapiens OX=9606 GN=ABCF3 PE=1 SV=2//0
NC_037328.1	82979075	82979224	AP2M1	2.7e-05	-	82979075	82979224	0	1	149,	0	-4.57	-3.74	3.63	--	gnl|BL_ORD_ID|17891 sp|Q5ZMP6|AP2M1_CHICK AP-2 complex subunit mu OS=Gallus gallus OX=9031 GN=AP2M1 PE=2 SV=1//0
NC_037328.1	82983022	82983707	DVL3	7.9e-48	-	82983022	82983707	0	2	547,51,	0,634	-47.1	-45.7	6.01	--	gnl|BL_ORD_ID|108891 sp|Q92997|DVL3_HUMAN Segment polarity protein dishevelled homolog DVL-3 OS=Homo sapiens OX=9606 GN=DVL3 PE=1 SV=2//0
NC_037328.1	83003278	83003578	EIF2B5	1.3e-23	-	83003278	83003578	0	1	300,	0	-22.9	-21.7	2.43	--	gnl|BL_ORD_ID|116273 sp|P47823|EI2BE_RABIT Translation initiation factor eIF-2B subunit epsilon OS=Oryctolagus cuniculus OX=9986 GN=EIF2B5 PE=1 SV=1//0
NC_037328.1	83313054	83313384	YEATS2	3.8e-10	-	83313054	83313384	0	1	330,	0	-9.42	-8.44	4.31	--	gnl|BL_ORD_ID|542960 sp|Q9ULM3|YETS2_HUMAN YEATS domain-containing protein 2 OS=Homo sapiens OX=9606 GN=YEATS2 PE=1 SV=2//0
NC_037328.1	83314042	83314222	YEATS2	6.9e-09	-	83314042	83314222	0	1	180,	0	-8.16	-7.21	2.56	--	gnl|BL_ORD_ID|542960 sp|Q9ULM3|YETS2_HUMAN YEATS domain-containing protein 2 OS=Homo sapiens OX=9606 GN=YEATS2 PE=1 SV=2//0
NC_037328.1	83315388	83317005	YEATS2	2.5e-43	-	83315388	83317005	0	2	290,71,	0,1546	-42.6	-41.2	7.45	--	gnl|BL_ORD_ID|542960 sp|Q9ULM3|YETS2_HUMAN YEATS domain-containing protein 2 OS=Homo sapiens OX=9606 GN=YEATS2 PE=1 SV=2//0
NC_037328.1	83449365	83449546	KLHL24	3e-05	-	83449365	83449546	0	1	181,	0	-4.53	-3.7	15.6	--	gnl|BL_ORD_ID|207246 sp|Q6TFL4|KLH24_HUMAN Kelch-like protein 24 OS=Homo sapiens OX=9606 GN=KLHL24 PE=1 SV=1//0
NC_037328.1	83638294	83638384	LOC100848684	0.00019	-	83638294	83638384	0	1	90,	0	-3.71	-2.92	4.2	--	gnl|BL_ORD_ID|189350 sp|Q6Z2Z4|IF4A3_ORYSJ Eukaryotic initiation factor 4A-3 OS=Oryza sativa subsp. japonica OX=39947 GN=Os02g0146600 PE=1 SV=1//1.5446e-07
NC_037328.1	83752077	83752408	B3GNT5	7.9e-16	-	83752077	83752408	0	1	331,	0	-15.1	-14	17.8	--	gnl|BL_ORD_ID|40460 sp|Q864U8|B3GN5_PIG Lactosylceramide 1,3-N-acetyl-beta-D-glucosaminyltransferase OS=Sus scrofa OX=9823 GN=B3GNT5 PE=2 SV=1//0
NC_037328.1	83812988	83814308	B3GNT5	1e-40	-	83812988	83814308	0	1	1320,	0	-40	-38.6	29.4	--	gnl|BL_ORD_ID|40460 sp|Q864U8|B3GN5_PIG Lactosylceramide 1,3-N-acetyl-beta-D-glucosaminyltransferase OS=Sus scrofa OX=9823 GN=B3GNT5 PE=2 SV=1//0
NC_037328.1	84102955	84103735	ATP11B	1.6e-25	-	84102955	84103735	0	1	780,	0	-24.8	-23.6	12.6	--	gnl|BL_ORD_ID|30718 sp|Q9Y2G3|AT11B_HUMAN Probable phospholipid-transporting ATPase IF OS=Homo sapiens OX=9606 GN=ATP11B PE=1 SV=2//0
NC_037328.1	86047740	86048160	FXR1	7.9e-25	-	86047740	86048160	0	1	420,	0	-24.1	-22.9	3.29	--	gnl|BL_ORD_ID|140573 sp|Q61584|FXR1_MOUSE Fragile X mental retardation syndrome-related protein 1 OS=Mus musculus OX=10090 GN=Fxr1 PE=1 SV=2//0
NC_037328.1	86373461	86374357	TTC14	5e-23	-	86373461	86374357	0	1	896,	0	-22.3	-21.1	3.06	--	gnl|BL_ORD_ID|487921 sp|Q96N46|TTC14_HUMAN Tetratricopeptide repeat protein 14 OS=Homo sapiens OX=9606 GN=TTC14 PE=1 SV=1//4.76321e-111
NC_037328.1	87567707	87567798	ACTL6A	0.0063	-	87567707	87567798	0	1	91,	0	-2.2	-1.5	2.09	--	gnl|BL_ORD_ID|6923 sp|O96019|ACL6A_HUMAN Actin-like protein 6A OS=Homo sapiens OX=9606 GN=ACTL6A PE=1 SV=1//0
NC_037328.1	87780845	87782165	ZNF639	1e-220	-	87780845	87782165	0	2	1165,6,	0,1314	-220	-218	20	--	gnl|BL_ORD_ID|556061 sp|A5PK30|ZN639_BOVIN Zinc finger protein 639 OS=Bos taurus OX=9913 GN=ZNF639 PE=2 SV=1//0
NC_037328.1	87871697	87872027	PIK3CA	1e-16	-	87871697	87872027	0	1	330,	0	-16	-14.9	4.41	--	gnl|BL_ORD_ID|305783 sp|P32871|PK3CA_BOVIN Phosphatidylinositol 4,5-bisphosphate 3-kinase catalytic subunit alpha isoform OS=Bos taurus OX=9913 GN=PIK3CA PE=1 SV=1//0
NC_037328.1	87879238	87879837	PIK3CA	1e-221	-	87879238	87879837	0	1	599,	0	-221	-219	11.9	--	gnl|BL_ORD_ID|305783 sp|P32871|PK3CA_BOVIN Phosphatidylinositol 4,5-bisphosphate 3-kinase catalytic subunit alpha isoform OS=Bos taurus OX=9913 GN=PIK3CA PE=1 SV=1//0
NC_037328.1	87908151	87908392	PIK3CA	1.6e-14	-	87908151	87908392	0	1	241,	0	-13.8	-12.7	10	--	gnl|BL_ORD_ID|305783 sp|P32871|PK3CA_BOVIN Phosphatidylinositol 4,5-bisphosphate 3-kinase catalytic subunit alpha isoform OS=Bos taurus OX=9913 GN=PIK3CA PE=1 SV=1//0
NC_037328.1	88345836	88346017	GTPBP6	9.1e-05	-	88345836	88346017	0	1	181,	0	-4.04	-3.23	3.3	--	gnl|BL_ORD_ID|163600 sp|O43824|GTPB6_HUMAN Putative GTP-binding protein 6 OS=Homo sapiens OX=9606 GN=GTPBP6 PE=2 SV=4//0
NC_037328.1	88349905	88350176	GTPBP6	1e-48	-	88349905	88350176	0	1	271,	0	-48	-46.5	9.73	--	gnl|BL_ORD_ID|163600 sp|O43824|GTPB6_HUMAN Putative GTP-binding protein 6 OS=Homo sapiens OX=9606 GN=GTPBP6 PE=2 SV=4//0
NC_037328.1	88354072	88355264	GTPBP6	5e-22	-	88354072	88355264	0	2	348,102,	0,1090	-21.3	-20.1	3.32	--	gnl|BL_ORD_ID|163600 sp|O43824|GTPB6_HUMAN Putative GTP-binding protein 6 OS=Homo sapiens OX=9606 GN=GTPBP6 PE=2 SV=4//0
NC_037328.1	88360460	88362314	GTPBP6	7.9e-53	-	88360460	88362314	0	2	21,280,	0,1574	-52.1	-50.6	9.24	--	gnl|BL_ORD_ID|163600 sp|O43824|GTPB6_HUMAN Putative GTP-binding protein 6 OS=Homo sapiens OX=9606 GN=GTPBP6 PE=2 SV=4//0
NC_037328.1	88367181	88367302	PPP2R3B	0.0017	-	88367181	88367302	0	1	121,	0	-2.77	-2.03	1.87	--	gnl|BL_ORD_ID|289343 sp|Q9Y5P8|P2R3B_HUMAN Serine/threonine-protein phosphatase 2A regulatory subunit B&apos;&apos; subunit beta OS=Homo sapiens OX=9606 GN=PPP2R3B PE=1 SV=2//2.34878e-14
NC_037328.1	88407119	88407210	PPP2R3B	8.1e-05	-	88407119	88407210	0	1	91,	0	-4.09	-3.28	2.52	--	gnl|BL_ORD_ID|289343 sp|Q9Y5P8|P2R3B_HUMAN Serine/threonine-protein phosphatase 2A regulatory subunit B&apos;&apos; subunit beta OS=Homo sapiens OX=9606 GN=PPP2R3B PE=1 SV=2//2.34878e-14
NC_037328.1	88407298	88407598	PPP2R3B	1.6e-11	-	88407298	88407598	0	1	300,	0	-10.8	-9.76	3.27	--	gnl|BL_ORD_ID|289343 sp|Q9Y5P8|P2R3B_HUMAN Serine/threonine-protein phosphatase 2A regulatory subunit B&apos;&apos; subunit beta OS=Homo sapiens OX=9606 GN=PPP2R3B PE=1 SV=2//2.34878e-14
NC_037328.1	93146767	93146918	NLGN1	0.00068	-	93146767	93146918	0	1	151,	0	-3.17	-2.41	12.6	--	gnl|BL_ORD_ID|270686 sp|Q8N2Q7|NLGN1_HUMAN Neuroligin-1 OS=Homo sapiens OX=9606 GN=NLGN1 PE=1 SV=2//0
NC_037328.1	93147036	93147217	NLGN1	0.00016	-	93147036	93147217	0	1	181,	0	-3.8	-3	3.92	--	gnl|BL_ORD_ID|270686 sp|Q8N2Q7|NLGN1_HUMAN Neuroligin-1 OS=Homo sapiens OX=9606 GN=NLGN1 PE=1 SV=2//0
NC_037328.1	93147695	93147936	NLGN1	1.2e-09	-	93147695	93147936	0	1	241,	0	-8.91	-7.94	11.5	--	gnl|BL_ORD_ID|270686 sp|Q8N2Q7|NLGN1_HUMAN Neuroligin-1 OS=Homo sapiens OX=9606 GN=NLGN1 PE=1 SV=2//0
NC_037328.1	93896917	93897128	NLGN1	9.8e-06	-	93896917	93897128	0	1	211,	0	-5.01	-4.16	10.8	--	gnl|BL_ORD_ID|270686 sp|Q8N2Q7|NLGN1_HUMAN Neuroligin-1 OS=Homo sapiens OX=9606 GN=NLGN1 PE=1 SV=2//0
NC_037328.1	95124403	95124673	FNDC3B	1e-15	-	95124403	95124673	0	1	270,	0	-15	-13.9	3.95	--	gnl|BL_ORD_ID|135800 sp|Q53EP0|FND3B_HUMAN Fibronectin type III domain-containing protein 3B OS=Homo sapiens OX=9606 GN=FNDC3B PE=1 SV=2//0
NC_037328.1	95479775	95479985	FNDC3B	7.1e-05	-	95479775	95479985	0	1	210,	0	-4.15	-3.33	8.9	--	gnl|BL_ORD_ID|135800 sp|Q53EP0|FND3B_HUMAN Fibronectin type III domain-containing protein 3B OS=Homo sapiens OX=9606 GN=FNDC3B PE=1 SV=2//0
NC_037328.1	97036513	97037543	SKIL	4e-24	-	97036513	97037543	0	2	136,224,	0,806	-23.4	-22.1	5.65	--	gnl|BL_ORD_ID|436037 sp|Q5R431|SKIL_PONAB Ski-like protein OS=Pongo abelii OX=9601 GN=SKIL PE=2 SV=1//0
NC_037328.1	97054508	97055585	SKIL	2.5e-25	-	97054508	97055585	0	1	1077,	0	-24.6	-23.4	12.1	--	gnl|BL_ORD_ID|436037 sp|Q5R431|SKIL_PONAB Ski-like protein OS=Pongo abelii OX=9601 GN=SKIL PE=2 SV=1//0
NC_037328.1	97390589	97391249	SEC62	0	-	97390589	97391249	0	1	660,	0	-533	#NAME?	12.4	--	gnl|BL_ORD_ID|430098 sp|Q99442|SEC62_HUMAN Translocation protein SEC62 OS=Homo sapiens OX=9606 GN=SEC62 PE=1 SV=1//7.85742e-55
NC_037328.1	97405509	97411544	SEC62	2e-75	-	97405509	97411544	0	3	12,205,23,	0,257,6012	-74.7	-73	3.71	--	gnl|BL_ORD_ID|430098 sp|Q99442|SEC62_HUMAN Translocation protein SEC62 OS=Homo sapiens OX=9606 GN=SEC62 PE=1 SV=1//7.85742e-55
NC_037328.1	97589384	97591390	MYNN	1e-59	-	97589384	97591390	0	2	342,17,	0,1989	-59	-57.4	11.5	--	gnl|BL_ORD_ID|259662 sp|Q9NPC7|MYNN_HUMAN Myoneurin OS=Homo sapiens OX=9606 GN=MYNN PE=1 SV=1//0
NC_037328.1	97598445	97598983	MYNN	6.3e-49	-	97598445	97598983	0	1	538,	0	-48.2	-46.7	19.9	--	gnl|BL_ORD_ID|259662 sp|Q9NPC7|MYNN_HUMAN Myoneurin OS=Homo sapiens OX=9606 GN=MYNN PE=1 SV=1//0
NC_037328.1	97690433	97690672	LOC107132196	1e-11	-	97690433	97690672	0	1	239,	0	-11	-9.99	4.73	--	-//-
NC_037328.1	107045623	107045833	SMC4	3.2e-20	-	107045623	107045833	0	1	210,	0	-19.5	-18.4	54.9	--	gnl|BL_ORD_ID|437403 sp|Q9NTJ3|SMC4_HUMAN Structural maintenance of chromosomes protein 4 OS=Homo sapiens OX=9606 GN=SMC4 PE=1 SV=2//0
NC_037328.1	107047072	107047223	SMC4	1e-11	-	107047072	107047223	0	1	151,	0	-11	-9.98	2.6	--	gnl|BL_ORD_ID|437403 sp|Q9NTJ3|SMC4_HUMAN Structural maintenance of chromosomes protein 4 OS=Homo sapiens OX=9606 GN=SMC4 PE=1 SV=2//0
NC_037328.1	107054935	107055933	SMC4	0.00063	-	107054935	107055933	0	2	63,28,	0,970	-3.2	-2.43	1.6	--	gnl|BL_ORD_ID|437403 sp|Q9NTJ3|SMC4_HUMAN Structural maintenance of chromosomes protein 4 OS=Homo sapiens OX=9606 GN=SMC4 PE=1 SV=2//0
NC_037328.1	107062521	107064019	SMC4	3.3e-09	-	107062521	107064019	0	2	24,157,	0,1341	-8.48	-7.52	3.17	--	gnl|BL_ORD_ID|437403 sp|Q9NTJ3|SMC4_HUMAN Structural maintenance of chromosomes protein 4 OS=Homo sapiens OX=9606 GN=SMC4 PE=1 SV=2//0
NC_037328.1	107698531	107699223	SCHIP1	1e-196	-	107698531	107699223	0	2	454,24,	0,668	-196	-194	7.6	--	gnl|BL_ORD_ID|195077 sp|A0A088MLT8|IQIP1_MOUSE IQCJ-SCHIP1 readthrough transcript protein OS=Mus musculus OX=10090 GN=Iqcj-Schip1 PE=1 SV=2//0
NC_037328.1	108853433	108853919	GFM1	1.3e-57	-	108853433	108853919	0	2	296,32,	0,454	-56.9	-55.3	29.2	--	gnl|BL_ORD_ID|112679 sp|Q07803|EFGM_RAT Elongation factor G, mitochondrial OS=Rattus norvegicus OX=10116 GN=Gfm1 PE=1 SV=2//0
NC_037328.1	110929869	110931115	TIPARP	1e-161	-	110929869	110931115	0	2	401,168,	0,1078	-161	-159	8.12	--	gnl|BL_ORD_ID|293525 sp|Q7Z3E1|PARPT_HUMAN TCDD-inducible poly [ADP-ribose] polymerase OS=Homo sapiens OX=9606 GN=TIPARP PE=2 SV=1//0
NC_037328.1	110951910	110952808	TIPARP	1.3e-79	-	110951910	110952808	0	1	898,	0	-78.9	-77.2	4.56	--	gnl|BL_ORD_ID|293525 sp|Q7Z3E1|PARPT_HUMAN TCDD-inducible poly [ADP-ribose] polymerase OS=Homo sapiens OX=9606 GN=TIPARP PE=2 SV=1//0
NC_037328.1	111728308	111728998	GMPS	2.8e-09	-	111728308	111728998	0	1	690,	0	-8.55	-7.59	8.9	--	gnl|BL_ORD_ID|164053 sp|P49915|GUAA_HUMAN GMP synthase [glutamine-hydrolyzing] OS=Homo sapiens OX=9606 GN=GMPS PE=1 SV=1//0
NC_037328.1	111731754	111732024	GMPS	6.3e-14	-	111731754	111732024	0	1	270,	0	-13.2	-12.1	6.67	--	gnl|BL_ORD_ID|164053 sp|P49915|GUAA_HUMAN GMP synthase [glutamine-hydrolyzing] OS=Homo sapiens OX=9606 GN=GMPS PE=1 SV=1//0
NC_037328.1	111732233	111732444	GMPS	1e-07	-	111732233	111732444	0	1	211,	0	-7	-6.08	4.17	--	gnl|BL_ORD_ID|164053 sp|P49915|GUAA_HUMAN GMP synthase [glutamine-hydrolyzing] OS=Homo sapiens OX=9606 GN=GMPS PE=1 SV=1//0
NC_037328.1	111732623	111732893	GMPS	1.6e-12	-	111732623	111732893	0	1	270,	0	-11.8	-10.8	5.87	--	gnl|BL_ORD_ID|164053 sp|P49915|GUAA_HUMAN GMP synthase [glutamine-hydrolyzing] OS=Homo sapiens OX=9606 GN=GMPS PE=1 SV=1//0
NC_037328.1	112479941	112480032	MME	1.3e-11	-	112479941	112480032	0	1	91,	0	-10.9	-9.93	1.57	--	gnl|BL_ORD_ID|267930 sp|Q61391|NEP_MOUSE Neprilysin OS=Mus musculus OX=10090 GN=Mme PE=1 SV=3//0
NC_037328.1	114370491	114370702	LOC100299503	6.2e-08	-	114370491	114370702	0	1	211,	0	-7.21	-6.29	2.69	--	gnl|BL_ORD_ID|471960 sp|B2KI97|THOC2_RHIFE THO complex subunit 2 OS=Rhinolophus ferrumequinum OX=59479 GN=THOC2 PE=3 SV=1//0
NC_037328.1	114556082	114556173	RAP2B	1.1e-06	-	114556082	114556173	0	1	91,	0	-5.95	-5.07	2.55	--	gnl|BL_ORD_ID|338519 sp|P61227|RAP2B_RAT Ras-related protein Rap-2b OS=Rattus norvegicus OX=10116 GN=Rap2b PE=2 SV=1//1.01311e-108
NC_037328.1	114556559	114558079	RAP2B	1e-103	-	114556559	114558079	0	1	1520,	0	-103	-101	11.3	--	gnl|BL_ORD_ID|338519 sp|P61227|RAP2B_RAT Ras-related protein Rap-2b OS=Rattus norvegicus OX=10116 GN=Rap2b PE=2 SV=1//1.01311e-108
NC_037328.1	114908770	114909036	P2RY1	1.6e-05	-	114908770	114909036	0	1	266,	0	-4.8	-3.96	13.3	--	gnl|BL_ORD_ID|289373 sp|P48042|P2RY1_BOVIN P2Y purinoceptor 1 OS=Bos taurus OX=9913 GN=P2RY1 PE=2 SV=1//0
NC_037328.1	115302941	115303271	MBNL1	1e-179	-	115302941	115303271	0	1	330,	0	-179	-177	4.8	--	gnl|BL_ORD_ID|229805 sp|Q9NR56|MBNL1_HUMAN Muscleblind-like protein 1 OS=Homo sapiens OX=9606 GN=MBNL1 PE=1 SV=2//0
NC_037328.1	117571360	117574481	EIF2A	1e-222	-	117571360	117574481	0	2	337,21,	0,3100	-222	-220	6.78	--	gnl|BL_ORD_ID|116415 sp|Q9BY44|EIF2A_HUMAN Eukaryotic translation initiation factor 2A OS=Homo sapiens OX=9606 GN=EIF2A PE=1 SV=3//0
NC_037328.1	117673914	117679138	TSC22D2	1e-124	-	117673914	117679138	0	3	384,52,44,	0,1324,5180	-124	-122	40.8	--	gnl|BL_ORD_ID|462777 sp|O75157|T22D2_HUMAN TSC22 domain family protein 2 OS=Homo sapiens OX=9606 GN=TSC22D2 PE=1 SV=3//1.48003e-14
NC_037328.1	117715654	117715954	TSC22D2	1e-23	-	117715654	117715954	0	1	300,	0	-23	-21.8	5.01	--	gnl|BL_ORD_ID|462777 sp|O75157|T22D2_HUMAN TSC22 domain family protein 2 OS=Homo sapiens OX=9606 GN=TSC22D2 PE=1 SV=3//1.48003e-14
NC_037328.1	117716762	117717930	TSC22D2	3.2e-35	-	117716762	117717930	0	1	1168,	0	-34.5	-33.2	17.6	--	gnl|BL_ORD_ID|462777 sp|O75157|T22D2_HUMAN TSC22 domain family protein 2 OS=Homo sapiens OX=9606 GN=TSC22D2 PE=1 SV=3//1.48003e-14
NC_037328.1	118223963	118224323	RNF13	3.6e-07	-	118223963	118224323	0	1	360,	0	-6.44	-5.54	2.75	--	gnl|BL_ORD_ID|387294 sp|Q0VD51|RNF13_BOVIN E3 ubiquitin-protein ligase RNF13 OS=Bos taurus OX=9913 GN=RNF13 PE=2 SV=1//0
NC_037328.1	119005617	119005828	HPS3	1.6e-06	-	119005617	119005828	0	1	211,	0	-5.8	-4.92	4.17	--	gnl|BL_ORD_ID|179742 sp|Q969F9|HPS3_HUMAN Hermansky-Pudlak syndrome 3 protein OS=Homo sapiens OX=9606 GN=HPS3 PE=1 SV=1//3.79253e-33
NC_037328.1	124868389	124871952	C1H3orf58	6.3e-50	-	124868389	124871952	0	2	621,246,	0,3317	-49.2	-47.7	9.98	--	gnl|BL_ORD_ID|99319 sp|Q8NDZ4|DIA1_HUMAN Deleted in autism protein 1 OS=Homo sapiens OX=9606 GN=C3orf58 PE=1 SV=1//0
NC_037328.1	125873021	125873112	CHST2	0.00035	-	125873021	125873112	0	1	91,	0	-3.46	-2.68	7.79	--	gnl|BL_ORD_ID|63672 sp|Q80WV3|CHST2_MOUSE Carbohydrate sulfotransferase 2 OS=Mus musculus OX=10090 GN=Chst2 PE=2 SV=3//0
NC_037328.1	125936876	125937027	U2SURP	7.2e-08	-	125936876	125937027	0	1	151,	0	-7.14	-6.22	8.53	--	gnl|BL_ORD_ID|442837 sp|O15042|SR140_HUMAN U2 snRNP-associated SURP motif-containing protein OS=Homo sapiens OX=9606 GN=U2SURP PE=1 SV=2//0
NC_037328.1	125939926	125942561	U2SURP	1.4e-08	-	125939926	125942561	0	2	112,9,	0,2626	-7.86	-6.92	2.12	--	gnl|BL_ORD_ID|442837 sp|O15042|SR140_HUMAN U2 snRNP-associated SURP motif-containing protein OS=Homo sapiens OX=9606 GN=U2SURP PE=1 SV=2//0
NC_037328.1	126259537	126259658	TRPC1	7.4e-05	-	126259537	126259658	0	1	121,	0	-4.13	-3.32	8.53	--	gnl|BL_ORD_ID|483275 sp|P48995|TRPC1_HUMAN Short transient receptor potential channel 1 OS=Homo sapiens OX=9606 GN=TRPC1 PE=1 SV=1//0
NC_037328.1	126325458	126325697	PLS1	7.9e-19	-	126325458	126325697	0	1	239,	0	-18.1	-17	8.4	--	gnl|BL_ORD_ID|307146 sp|A6H742|PLSI_BOVIN Plastin-1 OS=Bos taurus OX=9913 GN=PLS1 PE=2 SV=1//0
NC_037328.1	127050387	127050537	ATP1B3	6.3e-21	-	127050387	127050537	0	1	150,	0	-20.2	-19.1	1.71	--	gnl|BL_ORD_ID|30814 sp|Q3T0C6|AT1B3_BOVIN Sodium/potassium-transporting ATPase subunit beta-3 OS=Bos taurus OX=9913 GN=ATP1B3 PE=2 SV=1//0
NC_037328.1	127215169	127215732	RNF7	1e-152	-	127215169	127215732	0	1	563,	0	-152	-150	8.57	--	gnl|BL_ORD_ID|341527 sp|Q9UBF6|RBX2_HUMAN RING-box protein 2 OS=Homo sapiens OX=9606 GN=RNF7 PE=1 SV=1//4.92063e-18
NC_037328.1	127345332	127345902	RASA2	9.5e-09	-	127345332	127345902	0	1	570,	0	-8.02	-7.08	26.7	--	gnl|BL_ORD_ID|338812 sp|Q15283|RASA2_HUMAN Ras GTPase-activating protein 2 OS=Homo sapiens OX=9606 GN=RASA2 PE=1 SV=3//0
NC_037328.1	127531256	127531587	ZBTB38	4e-17	-	127531256	127531587	0	1	331,	0	-16.4	-15.3	17.8	--	-//-
NC_037328.1	127531706	127532067	ZBTB38	2.5e-50	-	127531706	127532067	0	1	361,	0	-49.6	-48.1	5.75	--	-//-
NC_037328.1	127532605	127532786	ZBTB38	2.5e-10	-	127532605	127532786	0	1	181,	0	-9.61	-8.63	1.65	--	-//-
NC_037328.1	127533265	127535066	ZBTB38	1e-219	-	127533265	127535066	0	1	1801,	0	-219	-217	30.7	--	-//-
NC_037328.1	127535215	127535726	ZBTB38	2.5e-12	-	127535215	127535726	0	1	511,	0	-11.6	-10.6	3.55	--	-//-
NC_037328.1	127535785	127536385	ZBTB38	2.5e-33	-	127535785	127536385	0	1	600,	0	-32.6	-31.3	7.2	--	-//-
NC_037328.1	127536864	127537045	ZBTB38	1.5e-07	-	127536864	127537045	0	1	181,	0	-6.83	-5.92	3.03	--	-//-
NC_037328.1	127688467	127694279	PXYLP1	6.3e-49	-	127688467	127694279	0	2	663,54,	0,5758	-48.2	-46.7	16.9	--	gnl|BL_ORD_ID|330610 sp|Q8TE99|PXYP1_HUMAN 2-phosphoxylose phosphatase 1 OS=Homo sapiens OX=9606 GN=PXYLP1 PE=1 SV=1//0
NC_037328.1	127832279	127832610	SPSB4	4.6e-08	-	127832279	127832610	0	1	331,	0	-7.34	-6.42	8.71	--	gnl|BL_ORD_ID|442335 sp|Q96A44|SPSB4_HUMAN SPRY domain-containing SOCS box protein 4 OS=Homo sapiens OX=9606 GN=SPSB4 PE=1 SV=1//0
NC_037328.1	128010049	128014379	SLC25A36	1e-33	-	128010049	128014379	0	3	426,290,2,	0,1641,4328	-33	-31.7	4.77	--	gnl|BL_ORD_ID|425372 sp|Q96CQ1|S2536_HUMAN Solute carrier family 25 member 36 OS=Homo sapiens OX=9606 GN=SLC25A36 PE=1 SV=1//0
NC_037328.1	128384422	128384632	CLSTN2	3.6e-08	-	128384422	128384632	0	1	210,	0	-7.44	-6.51	5.93	--	gnl|BL_ORD_ID|80716 sp|Q9H4D0|CSTN2_HUMAN Calsyntenin-2 OS=Homo sapiens OX=9606 GN=CLSTN2 PE=1 SV=2//0
NC_037328.1	128385468	128387891	CLSTN2	6.3e-09	-	128385468	128387891	0	2	127,24,	0,2399	-8.2	-7.25	3.46	--	gnl|BL_ORD_ID|80716 sp|Q9H4D0|CSTN2_HUMAN Calsyntenin-2 OS=Homo sapiens OX=9606 GN=CLSTN2 PE=1 SV=2//0
NC_037328.1	130708297	130708477	MRAS	1.5e-06	-	130708297	130708477	0	1	180,	0	-5.82	-4.94	2.28	--	gnl|BL_ORD_ID|338893 sp|O14807|RASM_HUMAN Ras-related protein M-Ras OS=Homo sapiens OX=9606 GN=MRAS PE=1 SV=2//2.74699e-122
NC_037328.1	130708626	130708777	MRAS	9.8e-06	-	130708626	130708777	0	1	151,	0	-5.01	-4.15	2.66	--	gnl|BL_ORD_ID|338893 sp|O14807|RASM_HUMAN Ras-related protein M-Ras OS=Homo sapiens OX=9606 GN=MRAS PE=1 SV=2//2.74699e-122
NC_037328.1	130709613	130709824	MRAS	1e-11	-	130709613	130709824	0	1	211,	0	-11	-10	2.52	--	gnl|BL_ORD_ID|338893 sp|O14807|RASM_HUMAN Ras-related protein M-Ras OS=Homo sapiens OX=9606 GN=MRAS PE=1 SV=2//2.74699e-122
NC_037328.1	130710152	130712092	MRAS	1.6e-37	-	130710152	130712092	0	2	294,36,	0,1904	-36.8	-35.5	4.17	--	gnl|BL_ORD_ID|338893 sp|O14807|RASM_HUMAN Ras-related protein M-Ras OS=Homo sapiens OX=9606 GN=MRAS PE=1 SV=2//2.74699e-122
NC_037328.1	130824000	130828548	ARMC8	2.5e-46	-	130824000	130828548	0	2	435,45,	0,4503	-45.6	-44.1	23.9	--	gnl|BL_ORD_ID|23984 sp|Q2KI54|ARMC8_BOVIN Armadillo repeat-containing protein 8 OS=Bos taurus OX=9913 GN=ARMC8 PE=2 SV=1//0
NC_037328.1	132167590	132167680	IL20RB	0.0013	-	132167590	132167680	0	1	90,	0	-2.87	-2.12	3.58	--	gnl|BL_ORD_ID|185891 sp|Q6UXL0|I20RB_HUMAN Interleukin-20 receptor subunit beta OS=Homo sapiens OX=9606 GN=IL20RB PE=1 SV=1//1.68965e-157
NC_037328.1	132216904	132219871	NCK1	1e-230	-	132216904	132219871	0	2	409,672,	0,2295	-230	-228	7.1	--	gnl|BL_ORD_ID|264634 sp|P16333|NCK1_HUMAN Cytoplasmic protein NCK1 OS=Homo sapiens OX=9606 GN=NCK1 PE=1 SV=1//0
NC_037328.1	132236236	132292499	NCK1	1.8e-08	-	132236236	132292499	0	2	209,62,	0,56201	-7.75	-6.81	3.89	--	gnl|BL_ORD_ID|264634 sp|P16333|NCK1_HUMAN Cytoplasmic protein NCK1 OS=Homo sapiens OX=9606 GN=NCK1 PE=1 SV=1//0
NC_037328.1	133118741	133119341	PPP2R3A	2e-44	-	133118741	133119341	0	1	600,	0	-43.7	-42.3	9.99	--	gnl|BL_ORD_ID|289342 sp|Q06190|P2R3A_HUMAN Serine/threonine-protein phosphatase 2A regulatory subunit B&apos;&apos; subunit alpha OS=Homo sapiens OX=9606 GN=PPP2R3A PE=1 SV=1//0
NC_037328.1	133288098	133288279	PPP2R3A	9.5e-09	-	133288098	133288279	0	1	181,	0	-8.02	-7.08	5.84	--	gnl|BL_ORD_ID|289342 sp|Q06190|P2R3A_HUMAN Serine/threonine-protein phosphatase 2A regulatory subunit B&apos;&apos; subunit alpha OS=Homo sapiens OX=9606 GN=PPP2R3A PE=1 SV=1//0
NC_037328.1	134765274	134765514	CEP63	1.6e-21	-	134765274	134765514	0	1	240,	0	-20.8	-19.6	7.88	--	gnl|BL_ORD_ID|59251 sp|Q96MT8|CEP63_HUMAN Centrosomal protein of 63 kDa OS=Homo sapiens OX=9606 GN=CEP63 PE=1 SV=1//0
NC_037328.1	135867618	135868097	CDV3	1e-110	-	135867618	135868097	0	1	479,	0	-110	-108	3.27	--	gnl|BL_ORD_ID|58398 sp|Q9UKY7|CDV3_HUMAN Protein CDV3 homolog OS=Homo sapiens OX=9606 GN=CDV3 PE=1 SV=1//6.30025e-72
NC_037328.1	135868962	135869800	CDV3	0	-	135868962	135869800	0	1	838,	0	-370	#NAME?	7.52	--	gnl|BL_ORD_ID|58398 sp|Q9UKY7|CDV3_HUMAN Protein CDV3 homolog OS=Homo sapiens OX=9606 GN=CDV3 PE=1 SV=1//6.30025e-72
NC_037328.1	135881193	135881344	CDV3	6.3e-06	-	135881193	135881344	0	1	151,	0	-5.2	-4.34	3.52	--	gnl|BL_ORD_ID|58398 sp|Q9UKY7|CDV3_HUMAN Protein CDV3 homolog OS=Homo sapiens OX=9606 GN=CDV3 PE=1 SV=1//6.30025e-72
NC_037328.1	136046136	136046256	TMEM108	0.0011	-	136046136	136046256	0	1	120,	0	-2.96	-2.2	11.9	--	gnl|BL_ORD_ID|474611 sp|A6QLF8|TM108_BOVIN Transmembrane protein 108 OS=Bos taurus OX=9913 GN=TMEM108 PE=2 SV=1//0
NC_037328.1	136874595	136874744	UBA5	2.2e-06	-	136874595	136874744	0	1	149,	0	-5.66	-4.79	4.45	--	gnl|BL_ORD_ID|491657 sp|A7MAZ3|UBA5_BOVIN Ubiquitin-like modifier-activating enzyme 5 OS=Bos taurus OX=9913 GN=UBA5 PE=2 SV=1//0
NC_037328.1	136905197	136905466	UBA5	1.3e-11	-	136905197	136905466	0	1	269,	0	-10.9	-9.93	7.23	--	gnl|BL_ORD_ID|491657 sp|A7MAZ3|UBA5_BOVIN Ubiquitin-like modifier-activating enzyme 5 OS=Bos taurus OX=9913 GN=UBA5 PE=2 SV=1//0
NC_037328.1	137052181	137052392	DNAJC13	6.3e-14	-	137052181	137052392	0	1	211,	0	-13.2	-12.1	4.61	--	gnl|BL_ORD_ID|99885 sp|O75165|DJC13_HUMAN DnaJ homolog subfamily C member 13 OS=Homo sapiens OX=9606 GN=DNAJC13 PE=1 SV=5//0
NC_037328.1	138871903	138872234	ATP2C1	1e-192	-	138871903	138872234	0	1	331,	0	-192	-190	7.15	--	gnl|BL_ORD_ID|30898 sp|P57709|AT2C1_BOVIN Calcium-transporting ATPase type 2C member 1 OS=Bos taurus OX=9913 GN=ATP2C1 PE=2 SV=1//7.19674e-10
NC_037328.1	139236807	139238322	PSMG1	2e-76	-	139236807	139238322	0	2	14,163,	0,1352	-75.7	-74	5.29	--	gnl|BL_ORD_ID|323293 sp|Q0P5F2|PSMG1_BOVIN Proteasome assembly chaperone 1 OS=Bos taurus OX=9913 GN=PSMG1 PE=2 SV=1//0
NC_037328.1	139242006	139252147	BRWD1	1e-59	-	139242006	139252147	0	2	7,743,	0,9398	-59	-57.5	24	--	gnl|BL_ORD_ID|46782 sp|Q9NSI6|BRWD1_HUMAN Bromodomain and WD repeat-containing protein 1 OS=Homo sapiens OX=9606 GN=BRWD1 PE=1 SV=4//0
NC_037328.1	139253317	139253797	BRWD1	3.2e-33	-	139253317	139253797	0	1	480,	0	-32.5	-31.2	102	--	gnl|BL_ORD_ID|46782 sp|Q9NSI6|BRWD1_HUMAN Bromodomain and WD repeat-containing protein 1 OS=Homo sapiens OX=9606 GN=BRWD1 PE=1 SV=4//0
NC_037328.1	139343107	139343288	BRWD1	1.5e-05	-	139343107	139343288	0	1	181,	0	-4.82	-3.97	3.34	--	gnl|BL_ORD_ID|46782 sp|Q9NSI6|BRWD1_HUMAN Bromodomain and WD repeat-containing protein 1 OS=Homo sapiens OX=9606 GN=BRWD1 PE=1 SV=4//0
NC_037328.1	139408596	139411741	HMGN1	4e-41	-	139408596	139411741	0	2	128,49,	0,3096	-40.4	-39	1.66	--	gnl|BL_ORD_ID|177991 sp|P02316|HMGN1_BOVIN Non-histone chromosomal protein HMG-14 OS=Bos taurus OX=9913 GN=HMGN1 PE=1 SV=2//3.06249e-35
NC_037328.1	139412325	139412414	HMGN1	0.00013	-	139412325	139412414	0	1	89,	0	-3.87	-3.07	1.44	--	gnl|BL_ORD_ID|177991 sp|P02316|HMGN1_BOVIN Non-histone chromosomal protein HMG-14 OS=Bos taurus OX=9913 GN=HMGN1 PE=1 SV=2//3.06249e-35
NC_037328.1	139422561	139422771	LOC534913	6.3e-22	-	139422561	139422771	0	1	210,	0	-21.2	-20	4.77	--	gnl|BL_ORD_ID|433403 sp|Q53H47|SETMR_HUMAN Histone-lysine N-methyltransferase SETMAR OS=Homo sapiens OX=9606 GN=SETMAR PE=1 SV=2//0
NC_037328.1	139422980	139431745	LOC534913	2e-51	-	139422980	139431745	0	2	636,23,	0,8742	-50.7	-49.2	5.03	--	gnl|BL_ORD_ID|433403 sp|Q53H47|SETMR_HUMAN Histone-lysine N-methyltransferase SETMAR OS=Homo sapiens OX=9606 GN=SETMAR PE=1 SV=2//0
NC_037328.1	139432255	139432525	LOC534913	2.5e-15	-	139432255	139432525	0	1	270,	0	-14.6	-13.5	17.4	--	gnl|BL_ORD_ID|433403 sp|Q53H47|SETMR_HUMAN Histone-lysine N-methyltransferase SETMAR OS=Homo sapiens OX=9606 GN=SETMAR PE=1 SV=2//0
NC_037328.1	142066687	142066868	PRDM15	7.4e-06	-	142066687	142066868	0	1	181,	0	-5.13	-4.27	3.28	--	gnl|BL_ORD_ID|314316 sp|P57071|PRD15_HUMAN PR domain zinc finger protein 15 OS=Homo sapiens OX=9606 GN=PRDM15 PE=1 SV=4//2.28364e-06
NC_037328.1	142067257	142067528	PRDM15	6.3e-23	-	142067257	142067528	0	1	271,	0	-22.2	-21	7.15	--	gnl|BL_ORD_ID|314316 sp|P57071|PRD15_HUMAN PR domain zinc finger protein 15 OS=Homo sapiens OX=9606 GN=PRDM15 PE=1 SV=4//2.28364e-06
NC_037328.1	142132573	142132754	PRDM15	1.9e-05	-	142132573	142132754	0	1	181,	0	-4.72	-3.88	17.8	--	gnl|BL_ORD_ID|314316 sp|P57071|PRD15_HUMAN PR domain zinc finger protein 15 OS=Homo sapiens OX=9606 GN=PRDM15 PE=1 SV=4//2.28364e-06
NC_037328.1	142143033	142143243	C2CD2	2.1e-06	-	142143033	142143243	0	1	210,	0	-5.68	-4.8	3.79	--	gnl|BL_ORD_ID|48174 sp|Q9Y426|C2CD2_HUMAN C2 domain-containing protein 2 OS=Homo sapiens OX=9606 GN=C2CD2 PE=1 SV=2//0
NC_037328.1	142152417	142152568	C2CD2	4.1e-07	-	142152417	142152568	0	1	151,	0	-6.39	-5.49	12.2	--	gnl|BL_ORD_ID|48174 sp|Q9Y426|C2CD2_HUMAN C2 domain-containing protein 2 OS=Homo sapiens OX=9606 GN=C2CD2 PE=1 SV=2//0
NC_037328.1	142237341	142237672	ZBTB21	6.3e-12	-	142237341	142237672	0	1	331,	0	-11.2	-10.2	27.4	--	gnl|BL_ORD_ID|554615 sp|Q9ULJ3|ZBT21_HUMAN Zinc finger and BTB domain-containing protein 21 OS=Homo sapiens OX=9606 GN=ZBTB21 PE=1 SV=2//0
NC_037328.1	142238931	142239172	ZBTB21	6.6e-08	-	142238931	142239172	0	1	241,	0	-7.18	-6.26	16.3	--	gnl|BL_ORD_ID|554615 sp|Q9ULJ3|ZBT21_HUMAN Zinc finger and BTB domain-containing protein 21 OS=Homo sapiens OX=9606 GN=ZBTB21 PE=1 SV=2//0
NC_037328.1	143086929	143087859	WDR4	1e-232	-	143086929	143087859	0	1	930,	0	-232	-230	13.1	--	gnl|BL_ORD_ID|509308 sp|A7E3S5|WDR4_BOVIN tRNA (guanine-N(7)-)-methyltransferase non-catalytic subunit WDR4 OS=Bos taurus OX=9913 GN=WDR4 PE=2 SV=1//0
NC_037328.1	143261988	143263477	U2AF1	3.2e-55	-	143261988	143263477	0	2	278,50,	0,1439	-54.5	-52.9	2.39	--	gnl|BL_ORD_ID|491107 sp|A1A4K8|U2AF1_BOVIN Splicing factor U2AF 35 kDa subunit OS=Bos taurus OX=9913 GN=U2AF1 PE=2 SV=1//1.7878e-107
NC_037328.1	143512590	143513546	SIK1	0	-	143512590	143513546	0	1	956,	0	-418	#NAME?	5.78	--	gnl|BL_ORD_ID|435403 sp|P57059|SIK1_HUMAN Serine/threonine-protein kinase SIK1 OS=Homo sapiens OX=9606 GN=SIK1 PE=1 SV=2//0
NC_037328.1	143513634	143513784	SIK1	1e-09	-	143513634	143513784	0	1	150,	0	-9	-8.03	2	--	gnl|BL_ORD_ID|435403 sp|P57059|SIK1_HUMAN Serine/threonine-protein kinase SIK1 OS=Homo sapiens OX=9606 GN=SIK1 PE=1 SV=2//0
NC_037328.1	143514112	143514769	SIK1	1e-299	-	143514112	143514769	0	1	657,	0	-299	-297	36.7	--	gnl|BL_ORD_ID|435403 sp|P57059|SIK1_HUMAN Serine/threonine-protein kinase SIK1 OS=Homo sapiens OX=9606 GN=SIK1 PE=1 SV=2//0
NC_037328.1	144224076	144224317	ICOSLG	7.9e-12	-	144224076	144224317	0	1	241,	0	-11.1	-10.1	6.36	--	gnl|BL_ORD_ID|186628 sp|O75144|ICOSL_HUMAN ICOS ligand OS=Homo sapiens OX=9606 GN=ICOSLG PE=1 SV=2//2.12429e-98
NC_037328.1	144224645	144225184	ICOSLG	1e-213	-	144224645	144225184	0	1	539,	0	-213	-211	19.3	--	gnl|BL_ORD_ID|186628 sp|O75144|ICOSL_HUMAN ICOS ligand OS=Homo sapiens OX=9606 GN=ICOSLG PE=1 SV=2//2.12429e-98
NC_037328.1	144225363	144225842	ICOSLG	0	-	144225363	144225842	0	1	479,	0	-366	#NAME?	12.4	--	gnl|BL_ORD_ID|186628 sp|O75144|ICOSL_HUMAN ICOS ligand OS=Homo sapiens OX=9606 GN=ICOSLG PE=1 SV=2//2.12429e-98
NC_037328.1	144226051	144226531	ICOSLG	1e-215	-	144226051	144226531	0	1	480,	0	-215	-212	8.75	--	gnl|BL_ORD_ID|186628 sp|O75144|ICOSL_HUMAN ICOS ligand OS=Homo sapiens OX=9606 GN=ICOSLG PE=1 SV=2//2.12429e-98
NC_037328.1	144340725	144341054	C1H21orf2	1.8e-07	-	144340725	144341054	0	1	329,	0	-6.74	-5.84	4.33	--	gnl|BL_ORD_ID|81776 sp|O43822|CU002_HUMAN Protein C21orf2 OS=Homo sapiens OX=9606 GN=C21orf2 PE=1 SV=1//1.75414e-117
NC_037328.1	144658077	144658553	UBE2G2	2e-12	-	144658077	144658553	0	1	476,	0	-11.7	-10.6	6.53	--	gnl|BL_ORD_ID|491541 sp|Q17QG5|UB2G2_BOVIN Ubiquitin-conjugating enzyme E2 G2 OS=Bos taurus OX=9913 GN=UBE2G2 PE=2 SV=1//3.28399e-112
NC_037328.1	144659501	144659650	UBE2G2	8.3e-07	-	144659501	144659650	0	1	149,	0	-6.08	-5.19	1.76	--	gnl|BL_ORD_ID|491541 sp|Q17QG5|UB2G2_BOVIN Ubiquitin-conjugating enzyme E2 G2 OS=Bos taurus OX=9913 GN=UBE2G2 PE=2 SV=1//3.28399e-112
NC_037328.1	144687371	144687520	SUMO3	1.7e-08	-	144687371	144687520	0	1	149,	0	-7.78	-6.84	1.8	--	gnl|BL_ORD_ID|448143 sp|Q17QV3|SUMO3_BOVIN Small ubiquitin-related modifier 3 OS=Bos taurus OX=9913 GN=SUMO3 PE=3 SV=1//1.6104e-62
NC_037328.1	144688083	144688291	SUMO3	4e-15	-	144688083	144688291	0	1	208,	0	-14.4	-13.4	2.77	--	gnl|BL_ORD_ID|448143 sp|Q17QV3|SUMO3_BOVIN Small ubiquitin-related modifier 3 OS=Bos taurus OX=9913 GN=SUMO3 PE=3 SV=1//1.6104e-62
NC_037328.1	145089425	145090407	POFUT2	1e-221	-	145089425	145090407	0	1	982,	0	-221	-218	7.54	--	gnl|BL_ORD_ID|285312 sp|Q6EV56|OFUT2_PANTR GDP-fucose protein O-fucosyltransferase 2 OS=Pan troglodytes OX=9598 GN=POFUT2 PE=2 SV=1//3.35948e-45
NC_037328.1	145196902	145197257	LOC101907800	2.8e-10	-	145196902	145197257	0	1	355,	0	-9.56	-8.57	8.9	--	-//-
NC_037328.1	145197442	145197590	LOC101907800	0.0002	-	145197442	145197590	0	1	148,	0	-3.69	-2.9	2.97	--	-//-
NC_037328.1	145286393	145286513	LOC112448014	0.00091	-	145286393	145286513	0	1	120,	0	-3.04	-2.28	3.15	--	-//-
NC_037328.1	145300052	145300263	SLC19A1	1.4e-08	-	145300052	145300263	0	1	211,	0	-7.85	-6.91	2.65	--	gnl|BL_ORD_ID|425188 sp|P41440|S19A1_HUMAN Folate transporter 1 OS=Homo sapiens OX=9606 GN=SLC19A1 PE=1 SV=3//2.28743e-17
NC_037328.1	145315973	145316243	SLC19A1	4e-36	-	145315973	145316243	0	1	270,	0	-35.4	-34	6.75	--	gnl|BL_ORD_ID|425188 sp|P41440|S19A1_HUMAN Folate transporter 1 OS=Homo sapiens OX=9606 GN=SLC19A1 PE=1 SV=3//2.28743e-17
NC_037328.1	145889491	145889731	LSS	3.2e-44	-	145889491	145889731	0	1	240,	0	-43.5	-42.1	2.68	--	gnl|BL_ORD_ID|121439 sp|P84466|ERG7_BOVIN Lanosterol synthase OS=Bos taurus OX=9913 GN=LSS PE=1 SV=2//0
NC_037328.1	145890297	145890626	LSS	2.5e-12	-	145890297	145890626	0	1	329,	0	-11.6	-10.6	2.16	--	gnl|BL_ORD_ID|121439 sp|P84466|ERG7_BOVIN Lanosterol synthase OS=Bos taurus OX=9913 GN=LSS PE=1 SV=2//0
NC_037328.1	145890774	145891103	LSS	3.2e-46	-	145890774	145891103	0	1	329,	0	-45.5	-44.1	8.9	--	gnl|BL_ORD_ID|121439 sp|P84466|ERG7_BOVIN Lanosterol synthase OS=Bos taurus OX=9913 GN=LSS PE=1 SV=2//0
NC_037328.1	145931242	145931482	MCM3AP	7.9e-18	-	145931242	145931482	0	1	240,	0	-17.1	-15.9	28.9	--	gnl|BL_ORD_ID|142922 sp|O60318|GANP_HUMAN Germinal-center associated nuclear protein OS=Homo sapiens OX=9606 GN=MCM3AP PE=1 SV=2//0
NC_037328.1	145970796	145971902	MCM3AP	1e-58	-	145970796	145971902	0	1	1106,	0	-58	-56.5	6.77	--	gnl|BL_ORD_ID|142922 sp|O60318|GANP_HUMAN Germinal-center associated nuclear protein OS=Homo sapiens OX=9606 GN=MCM3AP PE=1 SV=2//0
NC_037328.1	146117676	146117996	LOC100847825	3.2e-38	-	146117676	146117996	0	1	320,	0	-37.5	-36.1	6.67	--	-//-
NC_037328.1	146273043	146273193	S100B	3.8e-06	-	146273043	146273193	0	1	150,	0	-5.42	-4.55	2.5	--	gnl|BL_ORD_ID|424992 sp|P02638|S100B_BOVIN Protein S100-B OS=Bos taurus OX=9913 GN=S100B PE=1 SV=2//1.81914e-42
NC_037328.1	146273311	146273639	S100B	1.6e-38	-	146273311	146273639	0	1	328,	0	-37.8	-36.5	4.08	--	gnl|BL_ORD_ID|424992 sp|P02638|S100B_BOVIN Protein S100-B OS=Bos taurus OX=9913 GN=S100B PE=1 SV=2//1.81914e-42
NC_037328.1	146560858	146561038	TDRP	1.5e-05	-	146560858	146561038	0	1	180,	0	-4.82	-3.97	2.84	--	gnl|BL_ORD_ID|467431 sp|Q86YL5|TDRP_HUMAN Testis development-related protein OS=Homo sapiens OX=9606 GN=TDRP PE=1 SV=2//1.84374e-56
NC_037328.1	146562524	146562852	TDRP	2.3e-08	-	146562524	146562852	0	1	328,	0	-7.64	-6.71	3.71	--	gnl|BL_ORD_ID|467431 sp|Q86YL5|TDRP_HUMAN Testis development-related protein OS=Homo sapiens OX=9606 GN=TDRP PE=1 SV=2//1.84374e-56
NC_037328.1	146975036	146975246	RUNX1	2e-12	-	146975036	146975246	0	1	210,	0	-11.7	-10.6	21.9	--	gnl|BL_ORD_ID|422321 sp|Q01196|RUNX1_HUMAN Runt-related transcription factor 1 OS=Homo sapiens OX=9606 GN=RUNX1 PE=1 SV=3//0
NC_037328.1	147070035	147244255	RUNX1	1.6e-11	-	147070035	147244255	0	4	78,39,50,44,	0,5820,10479,174176	-10.8	-9.74	5.03	--	gnl|BL_ORD_ID|422321 sp|Q01196|RUNX1_HUMAN Runt-related transcription factor 1 OS=Homo sapiens OX=9606 GN=RUNX1 PE=1 SV=3//0
NC_037328.1	148602883	148603295	LOC101903402	4e-25	-	148602883	148603295	0	1	412,	0	-24.4	-23.1	9.15	--	-//-
NC_037328.1	149198766	149199157	HLCS	3e-07	-	149198766	149199157	0	1	391,	0	-6.52	-5.62	21.5	--	gnl|BL_ORD_ID|45969 sp|P50747|BPL1_HUMAN Biotin--protein ligase OS=Homo sapiens OX=9606 GN=HLCS PE=1 SV=1//0
NC_037328.1	149305087	149305236	PIGP	0.0001	-	149305087	149305236	0	1	149,	0	-3.98	-3.17	2.04	--	gnl|BL_ORD_ID|304871 sp|P57054|PIGP_HUMAN Phosphatidylinositol N-acetylglucosaminyltransferase subunit P OS=Homo sapiens OX=9606 GN=PIGP PE=1 SV=4//1.24458e-88
NC_037328.1	149461705	149462005	VPS26C	7.9e-23	-	149461705	149462005	0	1	300,	0	-22.1	-20.9	4.82	--	gnl|BL_ORD_ID|107101 sp|O14972|DSCR3_HUMAN Down syndrome critical region protein 3 OS=Homo sapiens OX=9606 GN=DSCR3 PE=2 SV=1//0
NC_037328.1	149462662	149462902	VPS26C	1.3e-21	-	149462662	149462902	0	1	240,	0	-20.9	-19.7	6	--	gnl|BL_ORD_ID|107101 sp|O14972|DSCR3_HUMAN Down syndrome critical region protein 3 OS=Homo sapiens OX=9606 GN=DSCR3 PE=2 SV=1//0
NC_037328.1	149463080	149463529	VPS26C	4e-75	-	149463080	149463529	0	1	449,	0	-74.4	-72.7	6.49	--	gnl|BL_ORD_ID|107101 sp|O14972|DSCR3_HUMAN Down syndrome critical region protein 3 OS=Homo sapiens OX=9606 GN=DSCR3 PE=2 SV=1//0
NC_037328.1	152230309	152230666	LOC112448103	1.6e-17	-	152230309	152230666	0	1	357,	0	-16.8	-15.6	56.4	--	-//-
NC_037328.1	152230902	152231022	LOC112448103	0.00093	-	152230902	152231022	0	1	120,	0	-3.03	-2.27	4.63	--	-//-
NC_037328.1	152285554	152285883	SH3BP5	1.6e-36	-	152285554	152285883	0	1	329,	0	-35.8	-34.5	18	--	gnl|BL_ORD_ID|1062 sp|O60239|3BP5_HUMAN SH3 domain-binding protein 5 OS=Homo sapiens OX=9606 GN=SH3BP5 PE=1 SV=2//0
NC_037328.1	152285942	152286450	SH3BP5	7.9e-32	-	152285942	152286450	0	1	508,	0	-31.1	-29.8	3.2	--	gnl|BL_ORD_ID|1062 sp|O60239|3BP5_HUMAN SH3 domain-binding protein 5 OS=Homo sapiens OX=9606 GN=SH3BP5 PE=1 SV=2//0
NC_037328.1	152335807	152364619	SH3BP5	0.00069	-	152335807	152364619	0	2	33,58,	0,28754	-3.16	-2.39	1.99	--	gnl|BL_ORD_ID|1062 sp|O60239|3BP5_HUMAN SH3 domain-binding protein 5 OS=Homo sapiens OX=9606 GN=SH3BP5 PE=1 SV=2//0
NC_037328.1	152448828	152449821	METTL6	1e-56	-	152448828	152449821	0	2	9,260,	0,733	-56	-54.4	7.16	--	gnl|BL_ORD_ID|236059 sp|Q8TCB7|METL6_HUMAN Methyltransferase-like protein 6 OS=Homo sapiens OX=9606 GN=METTL6 PE=2 SV=2//3.42799e-21
NC_037328.1	152483123	152483213	COLQ	0.0049	-	152483123	152483213	0	1	90,	0	-2.31	-1.6	9.64	--	gnl|BL_ORD_ID|73371 sp|Q9Y215|COLQ_HUMAN Acetylcholinesterase collagenic tail peptide OS=Homo sapiens OX=9606 GN=COLQ PE=1 SV=2//2.5381e-88
NC_037328.1	152700528	152700709	ANKRD28	3.8e-06	-	152700528	152700709	0	1	181,	0	-5.42	-4.55	2.19	--	gnl|BL_ORD_ID|17380 sp|O15084|ANR28_HUMAN Serine/threonine-protein phosphatase 6 regulatory ankyrin repeat subunit A OS=Homo sapiens OX=9606 GN=ANKRD28 PE=1 SV=5//7.39976e-86
NC_037328.1	152700768	152701667	ANKRD28	1e-261	-	152700768	152701667	0	1	899,	0	-261	-259	11.5	--	gnl|BL_ORD_ID|17380 sp|O15084|ANR28_HUMAN Serine/threonine-protein phosphatase 6 regulatory ankyrin repeat subunit A OS=Homo sapiens OX=9606 GN=ANKRD28 PE=1 SV=5//7.39976e-86
NC_037328.1	153260962	153261143	DPH3	1.5e-08	-	153260962	153261143	0	1	181,	0	-7.83	-6.89	1.86	--	gnl|BL_ORD_ID|104995 sp|Q1LZC9|DPH3_BOVIN DPH3 homolog OS=Bos taurus OX=9913 GN=DPH3 PE=3 SV=1//1.40532e-34
NC_037328.1	153262100	153262580	DPH3	1e-187	-	153262100	153262580	0	1	480,	0	-187	-185	7.93	--	gnl|BL_ORD_ID|104995 sp|Q1LZC9|DPH3_BOVIN DPH3 homolog OS=Bos taurus OX=9913 GN=DPH3 PE=3 SV=1//1.40532e-34
NC_037328.1	153262669	153263036	DPH3	2e-35	-	153262669	153263036	0	2	332,29,	0,338	-34.7	-33.4	2.88	--	gnl|BL_ORD_ID|104995 sp|Q1LZC9|DPH3_BOVIN DPH3 homolog OS=Bos taurus OX=9913 GN=DPH3 PE=3 SV=1//1.40532e-34
NC_037328.1	154092937	154093057	TBC1D5	0.00048	-	154092937	154093057	0	1	120,	0	-3.32	-2.55	2.22	--	gnl|BL_ORD_ID|466045 sp|Q92609|TBCD5_HUMAN TBC1 domain family member 5 OS=Homo sapiens OX=9606 GN=TBC1D5 PE=1 SV=1//0
NC_037328.1	154095538	154095749	TBC1D5	3.1e-06	-	154095538	154095749	0	1	211,	0	-5.51	-4.64	4.24	--	gnl|BL_ORD_ID|466045 sp|Q92609|TBCD5_HUMAN TBC1 domain family member 5 OS=Homo sapiens OX=9606 GN=TBC1D5 PE=1 SV=1//0
NC_037328.1	157232650	157232831	PP2D1	1.5e-09	-	157232650	157232831	0	1	181,	0	-8.83	-7.86	31.1	--	gnl|BL_ORD_ID|311869 sp|A8MPX8|PP2D1_HUMAN Protein phosphatase 2C-like domain-containing protein 1 OS=Homo sapiens OX=9606 GN=PP2D1 PE=2 SV=2//0
NC_037328.1	157393466	157393945	SGO1	2e-59	-	157393466	157393945	0	1	479,	0	-58.7	-57.2	24.8	--	gnl|BL_ORD_ID|434307 sp|Q5FBB7|SGO1_HUMAN Shugoshin 1 OS=Homo sapiens OX=9606 GN=SGO1 PE=1 SV=1//2.82004e-162
NC_037328.1	157402182	157402601	SGO1	6.3e-60	-	157402182	157402601	0	1	419,	0	-59.2	-57.6	5.03	--	gnl|BL_ORD_ID|434307 sp|Q5FBB7|SGO1_HUMAN Shugoshin 1 OS=Homo sapiens OX=9606 GN=SGO1 PE=1 SV=1//2.82004e-162
NC_037328.1	157492035	157492454	ZNF596	0.00011	-	157492035	157492454	0	1	419,	0	-3.97	-3.16	8.9	--	gnl|BL_ORD_ID|556016 sp|Q8TC21|ZN596_HUMAN Zinc finger protein 596 OS=Homo sapiens OX=9606 GN=ZNF596 PE=2 SV=2//2.02065e-09
NC_037328.1	157492781	157492931	ZNF596	1.4e-05	-	157492781	157492931	0	1	150,	0	-4.84	-4	4.56	--	gnl|BL_ORD_ID|556016 sp|Q8TC21|ZN596_HUMAN Zinc finger protein 596 OS=Homo sapiens OX=9606 GN=ZNF596 PE=2 SV=2//2.02065e-09
NC_037328.1	158221391	158222537	TXLNA	0.0027	-	158221391	158222537	0	2	94,26,	0,1120	-2.57	-1.84	2.18	--	gnl|BL_ORD_ID|489922 sp|P40222|TXLNA_HUMAN Alpha-taxilin OS=Homo sapiens OX=9606 GN=TXLNA PE=1 SV=3//0
NC_037328.1	158238396	158238813	KPNA6	5e-71	-	158238396	158238813	0	1	417,	0	-70.3	-68.6	6.75	--	gnl|BL_ORD_ID|192863 sp|Q0V7M0|IMA7_BOVIN Importin subunit alpha-7 OS=Bos taurus OX=9913 GN=KPNA6 PE=2 SV=1//0
NC_037328.1	158296605	158296845	TMEM39B	6.3e-14	-	158296605	158296845	0	1	240,	0	-13.2	-12.2	4.04	--	gnl|BL_ORD_ID|475159 sp|Q17QW2|TM39B_BOVIN Transmembrane protein 39B OS=Bos taurus OX=9913 GN=TMEM39B PE=2 SV=1//5.73726e-35
NC_037329.1	1034362	1034453	NIPA1	0.0046	+	1034362	1034453	0	1	91,	0	-2.34	-1.62	8.9	--	gnl|BL_ORD_ID|270384 sp|Q8BHK1|NIPA1_MOUSE Magnesium transporter NIPA1 OS=Mus musculus OX=10090 GN=Nipa1 PE=1 SV=1//2.65458e-170
NC_037329.1	1044528	1044798	NIPA2	4e-21	+	1044528	1044798	0	1	270,	0	-20.4	-19.2	5.25	--	gnl|BL_ORD_ID|270386 sp|Q3SWX0|NIPA2_BOVIN Magnesium transporter NIPA2 OS=Bos taurus OX=9913 GN=NIPA2 PE=2 SV=1//0
NC_037329.1	1064178	1064957	NIPA2	6.3e-82	+	1064178	1064957	0	1	779,	0	-81.2	-79.5	5.72	--	gnl|BL_ORD_ID|270386 sp|Q3SWX0|NIPA2_BOVIN Magnesium transporter NIPA2 OS=Bos taurus OX=9913 GN=NIPA2 PE=2 SV=1//0
NC_037329.1	1322896	1323133	IMP4	1.3e-45	+	1322896	1323133	0	1	237,	0	-44.9	-43.4	2.77	--	gnl|BL_ORD_ID|193134 sp|Q0VD01|IMP4_BOVIN U3 small nucleolar ribonucleoprotein protein IMP4 OS=Bos taurus OX=9913 GN=IMP4 PE=2 SV=1//0
NC_037329.1	1323309	1323398	IMP4	1.3e-07	+	1323309	1323398	0	1	89,	0	-6.9	-5.99	1.9	--	gnl|BL_ORD_ID|193134 sp|Q0VD01|IMP4_BOVIN U3 small nucleolar ribonucleoprotein protein IMP4 OS=Bos taurus OX=9913 GN=IMP4 PE=2 SV=1//0
NC_037329.1	1333560	1336674	PTPN18	3.2e-34	+	1333560	1336674	0	2	575,85,	0,3029	-33.5	-32.1	15.4	--	gnl|BL_ORD_ID|325710 sp|Q99952|PTN18_HUMAN Tyrosine-protein phosphatase non-receptor type 18 OS=Homo sapiens OX=9606 GN=PTPN18 PE=1 SV=2//0
NC_037329.1	1352511	1352692	PTPN18	1.3e-12	+	1352511	1352692	0	1	181,	0	-11.9	-10.8	1.87	--	gnl|BL_ORD_ID|325710 sp|Q99952|PTN18_HUMAN Tyrosine-protein phosphatase non-receptor type 18 OS=Homo sapiens OX=9606 GN=PTPN18 PE=1 SV=2//0
NC_037329.1	1353081	1353202	PTPN18	1.2e-05	+	1353081	1353202	0	1	121,	0	-4.93	-4.09	1.5	--	gnl|BL_ORD_ID|325710 sp|Q99952|PTN18_HUMAN Tyrosine-protein phosphatase non-receptor type 18 OS=Homo sapiens OX=9606 GN=PTPN18 PE=1 SV=2//0
NC_037329.1	4187711	4224646	HS6ST1	1e-268	+	4187711	4224646	0	2	203,798,	0,36137	-268	-265	32.3	--	gnl|BL_ORD_ID|166538 sp|O60243|H6ST1_HUMAN Heparan-sulfate 6-O-sulfotransferase 1 OS=Homo sapiens OX=9606 GN=HS6ST1 PE=1 SV=5//0
NC_037329.1	4529945	4530573	SAP130	2e-89	+	4529945	4530573	0	1	628,	0	-88.7	-86.9	9.83	--	gnl|BL_ORD_ID|439820 sp|Q8BIH0|SP130_MOUSE Histone deacetylase complex subunit SAP130 OS=Mus musculus OX=10090 GN=Sap130 PE=1 SV=2//2.59037e-139
NC_037329.1	4610633	4610964	AMMECR1L	2.5e-24	+	4610633	4610964	0	1	331,	0	-23.6	-22.4	8.05	--	gnl|BL_ORD_ID|15300 sp|Q5RDQ3|AMERL_PONAB AMMECR1-like protein OS=Pongo abelii OX=9601 GN=AMMECR1L PE=2 SV=1//0
NC_037329.1	4617567	4618497	AMMECR1L	6.3e-39	+	4617567	4618497	0	1	930,	0	-38.2	-36.8	14	--	gnl|BL_ORD_ID|15300 sp|Q5RDQ3|AMERL_PONAB AMMECR1-like protein OS=Pongo abelii OX=9601 GN=AMMECR1L PE=2 SV=1//0
NC_037329.1	4618886	4619186	AMMECR1L	2.5e-19	+	4618886	4619186	0	1	300,	0	-18.6	-17.4	4.23	--	gnl|BL_ORD_ID|15300 sp|Q5RDQ3|AMERL_PONAB AMMECR1-like protein OS=Pongo abelii OX=9601 GN=AMMECR1L PE=2 SV=1//0
NC_037329.1	4634819	4635167	POLR2D	6.3e-59	+	4634819	4635167	0	1	348,	0	-58.2	-56.7	4.36	--	gnl|BL_ORD_ID|391672 sp|Q9D7M8|RPB4_MOUSE DNA-directed RNA polymerase II subunit RPB4 OS=Mus musculus OX=10090 GN=Polr2d PE=1 SV=2//4.8073e-97
NC_037329.1	4771500	4772519	WDR33	7.9e-88	+	4771500	4772519	0	1	1019,	0	-87.1	-85.4	7.2	--	gnl|BL_ORD_ID|509250 sp|Q9C0J8|WDR33_HUMAN pre-mRNA 3&apos; end processing protein WDR33 OS=Homo sapiens OX=9606 GN=WDR33 PE=1 SV=2//1.26317e-155
NC_037329.1	4778337	4782795	WDR33	2e-11	+	4778337	4782795	0	2	405,15,	0,4443	-10.7	-9.69	2.21	--	gnl|BL_ORD_ID|509250 sp|Q9C0J8|WDR33_HUMAN pre-mRNA 3&apos; end processing protein WDR33 OS=Homo sapiens OX=9606 GN=WDR33 PE=1 SV=2//1.26317e-155
NC_037329.1	4784253	4785354	WDR33	1e-116	+	4784253	4785354	0	2	10,470,	0,631	-116	-115	8.44	--	gnl|BL_ORD_ID|509250 sp|Q9C0J8|WDR33_HUMAN pre-mRNA 3&apos; end processing protein WDR33 OS=Homo sapiens OX=9606 GN=WDR33 PE=1 SV=2//1.26317e-155
NC_037329.1	5031437	5039735	IWS1	1.3e-97	+	5031437	5039735	0	4	1127,193,58,26,	0,2140,2886,8272	-96.9	-95.1	7.18	--	gnl|BL_ORD_ID|199082 sp|Q96ST2|IWS1_HUMAN Protein IWS1 homolog OS=Homo sapiens OX=9606 GN=IWS1 PE=1 SV=2//2.7842e-56
NC_037329.1	5057858	5058158	IWS1	7.9e-12	+	5057858	5058158	0	1	300,	0	-11.1	-10.1	14.8	--	gnl|BL_ORD_ID|199082 sp|Q96ST2|IWS1_HUMAN Protein IWS1 homolog OS=Homo sapiens OX=9606 GN=IWS1 PE=1 SV=2//2.7842e-56
NC_037329.1	5418310	5418919	BIN1	2e-65	+	5418310	5418919	0	2	193,107,	0,502	-64.7	-63.1	5.37	--	gnl|BL_ORD_ID|43416 sp|O00499|BIN1_HUMAN Myc box-dependent-interacting protein 1 OS=Homo sapiens OX=9606 GN=BIN1 PE=1 SV=1//0
NC_037329.1	5474445	5474596	BIN1	2e-11	+	5474445	5474596	0	1	151,	0	-10.7	-9.7	1.46	--	gnl|BL_ORD_ID|43416 sp|O00499|BIN1_HUMAN Myc box-dependent-interacting protein 1 OS=Homo sapiens OX=9606 GN=BIN1 PE=1 SV=1//0
NC_037329.1	5810648	5811668	NEMP2	1e-32	+	5810648	5811668	0	1	1020,	0	-32	-30.7	23.5	--	gnl|BL_ORD_ID|267673 sp|A6NFY4|NEMP2_HUMAN Nuclear envelope integral membrane protein 2 OS=Homo sapiens OX=9606 GN=NEMP2 PE=2 SV=3//1.17288e-149
NC_037329.1	5820958	5821169	NEMP2	1.3e-05	+	5820958	5821169	0	1	211,	0	-4.9	-4.05	3.78	--	gnl|BL_ORD_ID|267673 sp|A6NFY4|NEMP2_HUMAN Nuclear envelope integral membrane protein 2 OS=Homo sapiens OX=9606 GN=NEMP2 PE=2 SV=3//1.17288e-149
NC_037329.1	7198242	7198423	COL5A2	4e-07	+	7198242	7198423	0	1	181,	0	-6.4	-5.5	3.6	--	gnl|BL_ORD_ID|69905 sp|P05997|CO5A2_HUMAN Collagen alpha-2(V) chain OS=Homo sapiens OX=9606 GN=COL5A2 PE=1 SV=3//3.1111e-169
NC_037329.1	7357194	7357794	COL5A2	1e-256	+	7357194	7357794	0	1	600,	0	-256	-254	18.3	--	gnl|BL_ORD_ID|69905 sp|P05997|CO5A2_HUMAN Collagen alpha-2(V) chain OS=Homo sapiens OX=9606 GN=COL5A2 PE=1 SV=3//3.1111e-169
NC_037329.1	13530893	13531164	NCKAP1	5e-18	+	13530893	13531164	0	1	271,	0	-17.3	-16.2	37.8	--	gnl|BL_ORD_ID|264642 sp|Q9Y2A7|NCKP1_HUMAN Nck-associated protein 1 OS=Homo sapiens OX=9606 GN=NCKAP1 PE=1 SV=1//0
NC_037329.1	16870821	16875937	CWC22	1e-129	+	16870821	16875937	0	2	16,671,	0,4445	-129	-127	21.9	--	gnl|BL_ORD_ID|82581 sp|Q9HCG8|CWC22_HUMAN Pre-mRNA-splicing factor CWC22 homolog OS=Homo sapiens OX=9606 GN=CWC22 PE=1 SV=3//0
NC_037329.1	19260101	19260402	TTC30A	3.3e-08	+	19260101	19260402	0	1	301,	0	-7.48	-6.55	8.71	--	gnl|BL_ORD_ID|487887 sp|A2VE45|TT30A_BOVIN Tetratricopeptide repeat protein 30A OS=Bos taurus OX=9913 GN=TTC30A PE=2 SV=1//0
NC_037329.1	19260940	19261509	TTC30A	3.2e-22	+	19260940	19261509	0	1	569,	0	-21.5	-20.3	71.2	--	gnl|BL_ORD_ID|487887 sp|A2VE45|TT30A_BOVIN Tetratricopeptide repeat protein 30A OS=Bos taurus OX=9913 GN=TTC30A PE=2 SV=1//0
NC_037329.1	19616994	19617760	NFE2L2	1e-44	+	19616994	19617760	0	2	216,55,	0,711	-44	-42.6	5.6	--	gnl|BL_ORD_ID|268185 sp|Q5NUA6|NF2L2_BOVIN Nuclear factor erythroid 2-related factor 2 OS=Bos taurus OX=9913 GN=NFE2L2 PE=2 SV=2//0
NC_037329.1	19648096	19648486	NFE2L2	1e-134	+	19648096	19648486	0	1	390,	0	-134	-132	3.55	--	gnl|BL_ORD_ID|268185 sp|Q5NUA6|NF2L2_BOVIN Nuclear factor erythroid 2-related factor 2 OS=Bos taurus OX=9913 GN=NFE2L2 PE=2 SV=2//0
NC_037329.1	19648545	19649026	NFE2L2	0	+	19648545	19649026	0	1	481,	0	-577	#NAME?	5.58	--	gnl|BL_ORD_ID|268185 sp|Q5NUA6|NF2L2_BOVIN Nuclear factor erythroid 2-related factor 2 OS=Bos taurus OX=9913 GN=NFE2L2 PE=2 SV=2//0
NC_037329.1	20995332	20995512	LNPK	2.5e-05	+	20995332	20995512	0	1	180,	0	-4.61	-3.77	1.72	--	gnl|BL_ORD_ID|219309 sp|Q9C0E8|LNP_HUMAN Endoplasmic reticulum junction formation protein lunapark OS=Homo sapiens OX=9606 GN=LNPK PE=1 SV=2//1.08481e-07
NC_037329.1	21001174	21001594	LNPK	3.2e-11	+	21001174	21001594	0	1	420,	0	-10.5	-9.5	25.2	--	gnl|BL_ORD_ID|219309 sp|Q9C0E8|LNP_HUMAN Endoplasmic reticulum junction formation protein lunapark OS=Homo sapiens OX=9606 GN=LNPK PE=1 SV=2//1.08481e-07
NC_037329.1	21792983	21793253	ATF2	3.2e-06	+	21792983	21793253	0	1	270,	0	-5.5	-4.63	12.6	--	gnl|BL_ORD_ID|31152 sp|P15336|ATF2_HUMAN Cyclic AMP-dependent transcription factor ATF-2 OS=Homo sapiens OX=9606 GN=ATF2 PE=1 SV=4//0
NC_037329.1	22436875	22438947	CIR1	7.9e-43	+	22436875	22438947	0	4	9,97,531,202,	0,1209,1337,1870	-42.1	-40.6	4.77	--	gnl|BL_ORD_ID|64569 sp|Q86X95|CIR1_HUMAN Corepressor interacting with RBPJ 1 OS=Homo sapiens OX=9606 GN=CIR1 PE=1 SV=1//2.46965e-15
NC_037329.1	22806690	22807141	SP3	5e-37	+	22806690	22807141	0	1	451,	0	-36.3	-34.9	6.85	--	gnl|BL_ORD_ID|439974 sp|Q02447|SP3_HUMAN Transcription factor Sp3 OS=Homo sapiens OX=9606 GN=SP3 PE=1 SV=3//0
NC_037329.1	22807320	22807740	SP3	2e-82	+	22807320	22807740	0	1	420,	0	-81.7	-80	14.1	--	gnl|BL_ORD_ID|439974 sp|Q02447|SP3_HUMAN Transcription factor Sp3 OS=Homo sapiens OX=9606 GN=SP3 PE=1 SV=3//0
NC_037329.1	22853387	22853598	SP3	3.2e-13	+	22853387	22853598	0	1	211,	0	-12.5	-11.5	2.92	--	gnl|BL_ORD_ID|439974 sp|Q02447|SP3_HUMAN Transcription factor Sp3 OS=Homo sapiens OX=9606 GN=SP3 PE=1 SV=3//0
NC_037329.1	22854587	22854738	SP3	2.5e-05	+	22854587	22854738	0	1	151,	0	-4.6	-3.77	4.82	--	gnl|BL_ORD_ID|439974 sp|Q02447|SP3_HUMAN Transcription factor Sp3 OS=Homo sapiens OX=9606 GN=SP3 PE=1 SV=3//0
NC_037329.1	24844456	24844602	LOC784052	1e-05	+	24844456	24844602	0	1	146,	0	-4.98	-4.13	2.2	--	gnl|BL_ORD_ID|410258 sp|P62856|RS26_RAT 40S ribosomal protein S26 OS=Rattus norvegicus OX=10116 GN=Rps26 PE=3 SV=3//3.44867e-54
NC_037329.1	25112152	25112361	METTL8	3.2e-06	+	25112152	25112361	0	1	209,	0	-5.5	-4.63	4.6	--	gnl|BL_ORD_ID|236063 sp|Q9H825|METL8_HUMAN Methyltransferase-like protein 8 OS=Homo sapiens OX=9606 GN=METTL8 PE=2 SV=2//1.61626e-155
NC_037329.1	25450489	25450909	TLK1	2.5e-73	+	25450489	25450909	0	1	420,	0	-72.6	-71	7.03	--	gnl|BL_ORD_ID|474368 sp|Q9UKI8|TLK1_HUMAN Serine/threonine-protein kinase tousled-like 1 OS=Homo sapiens OX=9606 GN=TLK1 PE=1 SV=2//0
NC_037329.1	25456206	25456386	TLK1	6.9e-07	+	25456206	25456386	0	1	180,	0	-6.16	-5.27	10.4	--	gnl|BL_ORD_ID|474368 sp|Q9UKI8|TLK1_HUMAN Serine/threonine-protein kinase tousled-like 1 OS=Homo sapiens OX=9606 GN=TLK1 PE=1 SV=2//0
NC_037329.1	26623857	26624008	CCDC173	0.00025	+	26623857	26624008	0	1	151,	0	-3.61	-2.82	14.1	--	gnl|BL_ORD_ID|54640 sp|Q0VFZ6|CC173_HUMAN Coiled-coil domain-containing protein 173 OS=Homo sapiens OX=9606 GN=CCDC173 PE=2 SV=2//0
NC_037329.1	26715287	26715558	FASTKD1	6.3e-19	+	26715287	26715558	0	1	271,	0	-18.2	-17	8.26	--	gnl|BL_ORD_ID|128287 sp|Q53R41|FAKD1_HUMAN FAST kinase domain-containing protein 1, mitochondrial OS=Homo sapiens OX=9606 GN=FASTKD1 PE=1 SV=1//0
NC_037329.1	27262520	27262909	SPC25	1e-26	+	27262520	27262909	0	1	389,	0	-26	-24.8	2.55	--	gnl|BL_ORD_ID|440465 sp|Q3ZBK3|SPC25_BOVIN Kinetochore protein Spc25 OS=Bos taurus OX=9913 GN=SPC25 PE=2 SV=1//1.00936e-147
NC_037329.1	30031667	30031788	SCN9A	0.0019	+	30031667	30031788	0	1	121,	0	-2.73	-1.99	6.67	--	gnl|BL_ORD_ID|428200 sp|Q15858|SCN9A_HUMAN Sodium channel protein type 9 subunit alpha OS=Homo sapiens OX=9606 GN=SCN9A PE=1 SV=3//0
NC_037329.1	30034665	30034845	SCN9A	0.00035	+	30034665	30034845	0	1	180,	0	-3.46	-2.68	5.01	--	gnl|BL_ORD_ID|428200 sp|Q15858|SCN9A_HUMAN Sodium channel protein type 9 subunit alpha OS=Homo sapiens OX=9606 GN=SCN9A PE=1 SV=3//0
NC_037329.1	30086937	30087985	SCN9A	6.3e-60	+	30086937	30087985	0	1	1048,	0	-59.2	-57.7	51	--	gnl|BL_ORD_ID|428200 sp|Q15858|SCN9A_HUMAN Sodium channel protein type 9 subunit alpha OS=Homo sapiens OX=9606 GN=SCN9A PE=1 SV=3//0
NC_037329.1	29995564	29995740	LOC780963	1.6e-16	+	29995564	29995740	0	1	176,	0	-15.8	-14.6	3.56	--	gnl|BL_ORD_ID|385999 sp|Q32KL4|RMD1_BOVIN Regulator of microtubule dynamics protein 1 OS=Bos taurus OX=9913 GN=RMDN1 PE=2 SV=1//8.99716e-154
NC_037329.1	30275070	30275221	SCN1A	0.00041	+	30275070	30275221	0	1	151,	0	-3.39	-2.61	13.3	--	gnl|BL_ORD_ID|428158 sp|A2APX8|SCN1A_MOUSE Sodium channel protein type 1 subunit alpha OS=Mus musculus OX=10090 GN=Scn1a PE=1 SV=1//0
NC_037329.1	30317845	30319166	SCN1A	1.3e-41	+	30317845	30319166	0	1	1321,	0	-40.9	-39.5	33.2	--	gnl|BL_ORD_ID|428158 sp|A2APX8|SCN1A_MOUSE Sodium channel protein type 1 subunit alpha OS=Mus musculus OX=10090 GN=Scn1a PE=1 SV=1//0
NC_037329.1	31585236	31585506	COBLL1	5e-15	+	31585236	31585506	0	1	270,	0	-14.3	-13.2	4.29	--	gnl|BL_ORD_ID|71853 sp|Q53SF7|COBL1_HUMAN Cordon-bleu protein-like 1 OS=Homo sapiens OX=9606 GN=COBLL1 PE=1 SV=2//7.4815e-51
NC_037329.1	31585684	31585954	COBLL1	1e-09	+	31585684	31585954	0	1	270,	0	-9	-8.03	3.18	--	gnl|BL_ORD_ID|71853 sp|Q53SF7|COBL1_HUMAN Cordon-bleu protein-like 1 OS=Homo sapiens OX=9606 GN=COBLL1 PE=1 SV=2//7.4815e-51
NC_037329.1	31586402	31586642	COBLL1	2.4e-06	+	31586402	31586642	0	1	240,	0	-5.62	-4.75	11.9	--	gnl|BL_ORD_ID|71853 sp|Q53SF7|COBL1_HUMAN Cordon-bleu protein-like 1 OS=Homo sapiens OX=9606 GN=COBLL1 PE=1 SV=2//7.4815e-51
NC_037329.1	31596624	31596804	COBLL1	6.9e-06	+	31596624	31596804	0	1	180,	0	-5.16	-4.3	16.3	--	gnl|BL_ORD_ID|71853 sp|Q53SF7|COBL1_HUMAN Cordon-bleu protein-like 1 OS=Homo sapiens OX=9606 GN=COBLL1 PE=1 SV=2//7.4815e-51
NC_037329.1	33999690	33999810	KCNH7	0.00062	+	33999690	33999810	0	1	120,	0	-3.21	-2.44	12.6	--	gnl|BL_ORD_ID|202703 sp|Q9NS40|KCNH7_HUMAN Potassium voltage-gated channel subfamily H member 7 OS=Homo sapiens OX=9606 GN=KCNH7 PE=2 SV=2//0
NC_037329.1	35855271	35855451	RBMS1	1.4e-07	+	35855271	35855451	0	1	180,	0	-6.86	-5.95	6.3	--	gnl|BL_ORD_ID|340829 sp|P29558|RBMS1_HUMAN RNA-binding motif, single-stranded-interacting protein 1 OS=Homo sapiens OX=9606 GN=RBMS1 PE=1 SV=3//0
NC_037329.1	36715559	36794900	BAZ2B	0.0012	+	36715559	36794900	0	2	65,26,	0,79315	-2.93	-2.18	7.04	--	gnl|BL_ORD_ID|41275 sp|Q9UIF8|BAZ2B_HUMAN Bromodomain adjacent to zinc finger domain protein 2B OS=Homo sapiens OX=9606 GN=BAZ2B PE=1 SV=3//0
NC_037329.1	37045694	37045964	BAZ2B	1e-16	+	37045694	37045964	0	1	270,	0	-16	-14.9	5.52	--	gnl|BL_ORD_ID|41275 sp|Q9UIF8|BAZ2B_HUMAN Bromodomain adjacent to zinc finger domain protein 2B OS=Homo sapiens OX=9606 GN=BAZ2B PE=1 SV=3//0
NC_037329.1	37064687	37064986	WDSUB1	5.6e-10	+	37064687	37064986	0	1	299,	0	-9.25	-8.27	2.72	--	gnl|BL_ORD_ID|510539 sp|Q8N9V3|WSDU1_HUMAN WD repeat, SAM and U-box domain-containing protein 1 OS=Homo sapiens OX=9606 GN=WDSUB1 PE=1 SV=3//0
NC_037329.1	37130968	37131148	WDSUB1	1.2e-05	+	37130968	37131148	0	1	180,	0	-4.92	-4.07	2.27	--	gnl|BL_ORD_ID|510539 sp|Q8N9V3|WSDU1_HUMAN WD repeat, SAM and U-box domain-containing protein 1 OS=Homo sapiens OX=9606 GN=WDSUB1 PE=1 SV=3//0
NC_037329.1	38595942	38597207	ACVR1	1e-169	+	38595942	38597207	0	2	10,530,	0,735	-169	-167	9.29	--	gnl|BL_ORD_ID|9399 sp|Q28041|ACVR1_BOVIN Activin receptor type-1 OS=Bos taurus OX=9913 GN=ACVR1 PE=2 SV=1//0
NC_037329.1	39900643	39900794	NR4A2	1.2e-06	+	39900643	39900794	0	1	151,	0	-5.91	-5.03	7.42	--	gnl|BL_ORD_ID|273790 sp|Q08E53|NR4A2_BOVIN Nuclear receptor subfamily 4 group A member 2 OS=Bos taurus OX=9913 GN=NR4A2 PE=2 SV=1//0
NC_037329.1	39904869	39905200	NR4A2	1.3e-15	+	39904869	39905200	0	1	331,	0	-14.9	-13.8	5.7	--	gnl|BL_ORD_ID|273790 sp|Q08E53|NR4A2_BOVIN Nuclear receptor subfamily 4 group A member 2 OS=Bos taurus OX=9913 GN=NR4A2 PE=2 SV=1//0
NC_037329.1	43469903	43470084	PRPF40A	3.8e-05	+	43469903	43470084	0	1	181,	0	-4.42	-3.59	3.6	--	gnl|BL_ORD_ID|314153 sp|O75400|PR40A_HUMAN Pre-mRNA-processing factor 40 homolog A OS=Homo sapiens OX=9606 GN=PRPF40A PE=1 SV=2//0
NC_037329.1	43526175	43528050	PRPF40A	2.5e-18	+	43526175	43528050	0	2	129,201,	0,1674	-17.6	-16.5	1.68	--	gnl|BL_ORD_ID|314153 sp|O75400|PR40A_HUMAN Pre-mRNA-processing factor 40 homolog A OS=Homo sapiens OX=9606 GN=PRPF40A PE=1 SV=2//0
NC_037329.1	44378240	44378389	ARL5A	0.00018	+	44378240	44378389	0	1	149,	0	-3.74	-2.94	6.43	--	gnl|BL_ORD_ID|23268 sp|Q2KJ96|ARL5A_BOVIN ADP-ribosylation factor-like protein 5A OS=Bos taurus OX=9913 GN=ARL5A PE=2 SV=1//6.49637e-124
NC_037329.1	44846051	44846321	NMI	3.2e-24	+	44846051	44846321	0	1	270,	0	-23.5	-22.3	3.92	--	gnl|BL_ORD_ID|271040 sp|Q3ZCL3|NMI_BOVIN N-myc-interactor OS=Bos taurus OX=9913 GN=NMI PE=2 SV=1//0
NC_037329.1	44866884	44867153	RBM43	1.3e-19	+	44866884	44867153	0	1	269,	0	-18.9	-17.7	33.4	--	gnl|BL_ORD_ID|340773 sp|Q6ZSC3|RBM43_HUMAN RNA-binding protein 43 OS=Homo sapiens OX=9606 GN=RBM43 PE=1 SV=1//6.22893e-132
NC_037329.1	45715841	45718249	RND3	0	+	45715841	45718249	0	2	7,590,	0,1818	-479	#NAME?	10.9	--	gnl|BL_ORD_ID|387249 sp|Q6SA80|RND3_RAT Rho-related GTP-binding protein RhoE OS=Rattus norvegicus OX=10116 GN=Rnd3 PE=2 SV=1//8.05516e-163
NC_037329.1	47896200	47896646	PTMA	0	+	47896200	47896646	0	1	446,	0	-7560	#NAME?	6.55	--	-//-
NC_037329.1	60304116	60304264	LOC785761	0.00025	+	60304116	60304264	0	1	148,	0	-3.61	-2.82	14.1	--	gnl|BL_ORD_ID|390937 sp|A5A6H4|ROA1_PANTR Heterogeneous nuclear ribonucleoprotein A1 OS=Pan troglodytes OX=9598 GN=HNRNPA1 PE=2 SV=1//1.49482e-128
NC_037329.1	61390818	61392963	DARS	8.1e-07	+	61390818	61392963	0	2	105,45,	0,2100	-6.09	-5.2	12.6	--	gnl|BL_ORD_ID|450953 sp|Q3SYZ4|SYDC_BOVIN Aspartate--tRNA ligase, cytoplasmic OS=Bos taurus OX=9913 GN=DARS PE=2 SV=1//0
NC_037329.1	61523988	61524168	MCM6	2.3e-10	+	61523988	61524168	0	1	180,	0	-9.63	-8.64	1.47	--	gnl|BL_ORD_ID|230449 sp|Q2KIZ8|MCM6_BOVIN DNA replication licensing factor MCM6 OS=Bos taurus OX=9913 GN=MCM6 PE=2 SV=1//0
NC_037329.1	64934330	64935289	LYPD1	1e-118	+	64934330	64935289	0	1	959,	0	-118	-116	17	--	gnl|BL_ORD_ID|159726 sp|B4XF06|GPR39_BOVIN G-protein coupled receptor 39 OS=Bos taurus OX=9913 GN=GPR39 PE=2 SV=1//8.88001e-96
NC_037329.1	69511420	69511511	DDX18	0.0002	+	69511420	69511511	0	1	91,	0	-3.7	-2.91	1.61	--	gnl|BL_ORD_ID|94729 sp|Q9NVP1|DDX18_HUMAN ATP-dependent RNA helicase DDX18 OS=Homo sapiens OX=9606 GN=DDX18 PE=1 SV=2//1.22115e-14
NC_037329.1	69512680	69512801	DDX18	2.5e-06	+	69512680	69512801	0	1	121,	0	-5.6	-4.72	9.27	--	gnl|BL_ORD_ID|94729 sp|Q9NVP1|DDX18_HUMAN ATP-dependent RNA helicase DDX18 OS=Homo sapiens OX=9606 GN=DDX18 PE=1 SV=2//1.22115e-14
NC_037329.1	69764617	69764857	INSIG2	3.6e-07	+	69764617	69764857	0	1	240,	0	-6.44	-5.54	2.54	--	gnl|BL_ORD_ID|193676 sp|Q9Y5U4|INSI2_HUMAN Insulin-induced gene 2 protein OS=Homo sapiens OX=9606 GN=INSIG2 PE=1 SV=2//2.90408e-152
NC_037329.1	70643968	70644089	LOC104971255	0.00041	+	70643968	70644089	0	1	121,	0	-3.39	-2.61	13.3	--	-//-
NC_037329.1	71058735	71059006	STEAP3	7.9e-31	+	71058735	71059006	0	1	271,	0	-30.1	-28.8	9.64	--	gnl|BL_ORD_ID|446043 sp|Q658P3|STEA3_HUMAN Metalloreductase STEAP3 OS=Homo sapiens OX=9606 GN=STEAP3 PE=1 SV=2//0
NC_037329.1	71060533	71060624	STEAP3	0.00044	+	71060533	71060624	0	1	91,	0	-3.36	-2.58	2.65	--	gnl|BL_ORD_ID|446043 sp|Q658P3|STEA3_HUMAN Metalloreductase STEAP3 OS=Homo sapiens OX=9606 GN=STEAP3 PE=1 SV=2//0
NC_037329.1	71197307	71197481	DBI	5e-27	+	71197307	71197481	0	1	174,	0	-26.3	-25	1.21	--	gnl|BL_ORD_ID|4799 sp|P07107|ACBP_BOVIN Acyl-CoA-binding protein OS=Bos taurus OX=9913 GN=DBI PE=1 SV=2//1.01321e-55
NC_037329.1	71241800	71242210	TMEM37	6.3e-24	+	71241800	71242210	0	1	410,	0	-23.2	-22	6.53	--	gnl|BL_ORD_ID|55527 sp|Q8WXS4|CCGL_HUMAN Voltage-dependent calcium channel gamma-like subunit OS=Homo sapiens OX=9606 GN=TMEM37 PE=2 SV=2//2.13524e-71
NC_037329.1	71481056	71482238	TMEM177	5e-41	+	71481056	71482238	0	1	1182,	0	-40.3	-38.9	7.81	--	gnl|BL_ORD_ID|474816 sp|Q4KM93|TM177_RAT Transmembrane protein 177 OS=Rattus norvegicus OX=10116 GN=Tmem177 PE=2 SV=1//1.07099e-165
NC_037329.1	71729929	71730319	PTPN4	5e-07	+	71729929	71730319	0	1	390,	0	-6.3	-5.41	23	--	gnl|BL_ORD_ID|325736 sp|P29074|PTN4_HUMAN Tyrosine-protein phosphatase non-receptor type 4 OS=Homo sapiens OX=9606 GN=PTPN4 PE=1 SV=1//0
NC_037329.1	71832465	71832646	EPB41L5	2e-12	+	71832465	71832646	0	1	181,	0	-11.7	-10.7	3.58	--	gnl|BL_ORD_ID|110444 sp|Q9HCM4|E41L5_HUMAN Band 4.1-like protein 5 OS=Homo sapiens OX=9606 GN=EPB41L5 PE=1 SV=3//0
NC_037329.1	71967882	71968148	RALB	2.4e-08	+	71967882	71968148	0	2	153,57,	0,209	-7.62	-6.69	21.5	--	gnl|BL_ORD_ID|338369 sp|Q5R4B8|RALB_PONAB Ras-related protein Ral-B OS=Pongo abelii OX=9601 GN=RALB PE=2 SV=1//2.39957e-118
NC_037329.1	72014546	72014637	RALB	3.3e-08	+	72014546	72014637	0	1	91,	0	-7.48	-6.55	1.55	--	gnl|BL_ORD_ID|338369 sp|Q5R4B8|RALB_PONAB Ras-related protein Ral-B OS=Pongo abelii OX=9601 GN=RALB PE=2 SV=1//2.39957e-118
NC_037329.1	72111093	72111303	INHBB	7.9e-25	+	72111093	72111303	0	1	210,	0	-24.1	-22.9	2.43	--	gnl|BL_ORD_ID|193395 sp|P42917|INHBB_BOVIN Inhibin beta B chain OS=Bos taurus OX=9913 GN=INHBB PE=3 SV=1//0
NC_037329.1	72111450	72112820	INHBB	0	+	72111450	72112820	0	1	1370,	0	-515	#NAME?	16.2	--	gnl|BL_ORD_ID|193395 sp|P42917|INHBB_BOVIN Inhibin beta B chain OS=Bos taurus OX=9913 GN=INHBB PE=3 SV=1//0
NC_037329.1	79481263	79481503	GLS	5e-20	+	79481263	79481503	0	1	240,	0	-19.3	-18.2	3.71	--	gnl|BL_ORD_ID|155036 sp|D3Z7P3|GLSK_MOUSE Glutaminase kidney isoform, mitochondrial OS=Mus musculus OX=10090 GN=Gls PE=1 SV=1//0
NC_037329.1	84337776	84338165	SLC39A10	1.3e-13	+	84337776	84338165	0	1	389,	0	-12.9	-11.8	13.5	--	gnl|BL_ORD_ID|425789 sp|Q9ULF5|S39AA_HUMAN Zinc transporter ZIP10 OS=Homo sapiens OX=9606 GN=SLC39A10 PE=1 SV=2//0
NC_037329.1	84338313	84338642	SLC39A10	1.2e-07	+	84338313	84338642	0	1	329,	0	-6.92	-6	3.49	--	gnl|BL_ORD_ID|425789 sp|Q9ULF5|S39AA_HUMAN Zinc transporter ZIP10 OS=Homo sapiens OX=9606 GN=SLC39A10 PE=1 SV=2//0
NC_037329.1	84374567	84374687	SLC39A10	1.4e-07	+	84374567	84374687	0	1	120,	0	-6.86	-5.95	6.3	--	gnl|BL_ORD_ID|425789 sp|Q9ULF5|S39AA_HUMAN Zinc transporter ZIP10 OS=Homo sapiens OX=9606 GN=SLC39A10 PE=1 SV=2//0
NC_037329.1	84374925	84375015	SLC39A10	0.00029	+	84374925	84375015	0	1	90,	0	-3.54	-2.76	4.08	--	gnl|BL_ORD_ID|425789 sp|Q9ULF5|S39AA_HUMAN Zinc transporter ZIP10 OS=Homo sapiens OX=9606 GN=SLC39A10 PE=1 SV=2//0
NC_037329.1	86190298	86191495	MARS2	2.5e-32	+	86190298	86191495	0	1	1197,	0	-31.6	-30.3	53.8	--	gnl|BL_ORD_ID|457196 sp|A6H7E1|SYMM_BOVIN Methionine--tRNA ligase, mitochondrial OS=Bos taurus OX=9913 GN=MARS2 PE=2 SV=1//0
NC_037329.1	88491803	88492760	C2H2orf69	1.6e-50	+	88491803	88492760	0	1	957,	0	-49.8	-48.3	18	--	gnl|BL_ORD_ID|53304 sp|Q8N8R5|CB069_HUMAN UPF0565 protein C2orf69 OS=Homo sapiens OX=9606 GN=C2orf69 PE=1 SV=1//0
NC_037329.1	88492908	88493118	C2H2orf69	0.00015	+	88492908	88493118	0	1	210,	0	-3.83	-3.03	14.8	--	gnl|BL_ORD_ID|53304 sp|Q8N8R5|CB069_HUMAN UPF0565 protein C2orf69 OS=Homo sapiens OX=9606 GN=C2orf69 PE=1 SV=1//0
NC_037329.1	88494522	88494612	C2H2orf69	0.00068	+	88494522	88494612	0	1	90,	0	-3.17	-2.41	12.6	--	gnl|BL_ORD_ID|53304 sp|Q8N8R5|CB069_HUMAN UPF0565 protein C2orf69 OS=Homo sapiens OX=9606 GN=C2orf69 PE=1 SV=1//0
NC_037329.1	88519773	88519864	MAIP1	0.0018	+	88519773	88519864	0	1	91,	0	-2.74	-2	1.53	--	gnl|BL_ORD_ID|227347 sp|A3KN05|MAIP1_BOVIN m-AAA protease-interacting protein 1, mitochondrial OS=Bos taurus OX=9913 GN=MAIP1 PE=2 SV=1//1.5943e-166
NC_037329.1	88530966	88531146	MAIP1	3.2e-13	+	88530966	88531146	0	1	180,	0	-12.5	-11.4	7.97	--	gnl|BL_ORD_ID|227347 sp|A3KN05|MAIP1_BOVIN m-AAA protease-interacting protein 1, mitochondrial OS=Bos taurus OX=9913 GN=MAIP1 PE=2 SV=1//1.5943e-166
NC_037329.1	89089629	89089929	SGO2	2.8e-10	+	89089629	89089929	0	1	300,	0	-9.56	-8.57	4.08	--	gnl|BL_ORD_ID|434316 sp|Q562F6|SGO2_HUMAN Shugoshin 2 OS=Homo sapiens OX=9606 GN=SGO2 PE=1 SV=2//0
NC_037329.1	89090526	89091305	SGO2	7.9e-25	+	89090526	89091305	0	1	779,	0	-24.1	-22.9	6.24	--	gnl|BL_ORD_ID|434316 sp|Q562F6|SGO2_HUMAN Shugoshin 2 OS=Homo sapiens OX=9606 GN=SGO2 PE=1 SV=2//0
NC_037329.1	89533374	89533764	NIF3L1	2.5e-70	+	89533374	89533764	0	1	390,	0	-69.6	-67.9	9.23	--	gnl|BL_ORD_ID|269701 sp|Q05B89|NIF3L_BOVIN NIF3-like protein 1 OS=Bos taurus OX=9913 GN=NIF3L1 PE=2 SV=1//0
NC_037329.1	89723670	89724001	CFLAR	2.5e-25	+	89723670	89724001	0	1	331,	0	-24.6	-23.4	21.5	--	gnl|BL_ORD_ID|59757 sp|O15519|CFLAR_HUMAN CASP8 and FADD-like apoptosis regulator OS=Homo sapiens OX=9606 GN=CFLAR PE=1 SV=1//0
NC_037329.1	89754641	89754822	CFLAR	0.00045	+	89754641	89754822	0	1	181,	0	-3.35	-2.57	3.21	--	gnl|BL_ORD_ID|59757 sp|O15519|CFLAR_HUMAN CASP8 and FADD-like apoptosis regulator OS=Homo sapiens OX=9606 GN=CFLAR PE=1 SV=1//0
NC_037329.1	89757733	89757914	CFLAR	2.8e-07	+	89757733	89757914	0	1	181,	0	-6.56	-5.66	6.49	--	gnl|BL_ORD_ID|59757 sp|O15519|CFLAR_HUMAN CASP8 and FADD-like apoptosis regulator OS=Homo sapiens OX=9606 GN=CFLAR PE=1 SV=1//0
NC_037329.1	89758183	89758423	CFLAR	6e-09	+	89758183	89758423	0	1	240,	0	-8.22	-7.27	4.16	--	gnl|BL_ORD_ID|59757 sp|O15519|CFLAR_HUMAN CASP8 and FADD-like apoptosis regulator OS=Homo sapiens OX=9606 GN=CFLAR PE=1 SV=1//0
NC_037329.1	89882642	89882792	CASP8	4.7e-07	+	89882642	89882792	0	1	150,	0	-6.33	-5.43	1.94	--	gnl|BL_ORD_ID|52671 sp|Q14790|CASP8_HUMAN Caspase-8 OS=Homo sapiens OX=9606 GN=CASP8 PE=1 SV=1//0
NC_037329.1	90038852	90039487	STRADB	2.8e-07	+	90038852	90039487	0	2	12,168,	0,467	-6.55	-5.65	2.36	--	gnl|BL_ORD_ID|446563 sp|Q9C0K7|STRAB_HUMAN STE20-related kinase adapter protein beta OS=Homo sapiens OX=9606 GN=STRADB PE=1 SV=1//0
NC_037329.1	90572879	90573446	FZD7	1.4e-06	+	90572879	90573446	0	1	567,	0	-5.85	-4.97	21.5	--	gnl|BL_ORD_ID|140723 sp|O75084|FZD7_HUMAN Frizzled-7 OS=Homo sapiens OX=9606 GN=FZD7 PE=1 SV=2//0
NC_037329.1	90738585	90738676	KIAA2012	0.0046	+	90738585	90738676	0	1	91,	0	-2.34	-1.62	9.64	--	gnl|BL_ORD_ID|200169 sp|A7YY35|K2012_BOVIN Uncharacterized protein KIAA2012 homolog OS=Bos taurus OX=9913 GN=KIAA2012 PE=2 SV=2//2.32611e-47
NC_037329.1	90808091	90810584	NOP58	1.3e-14	+	90808091	90810584	0	3	12,167,1,	0,1923,2492	-13.9	-12.8	1.77	--	gnl|BL_ORD_ID|272013 sp|Q9Y2X3|NOP58_HUMAN Nucleolar protein 58 OS=Homo sapiens OX=9606 GN=NOP58 PE=1 SV=1//5.69651e-27
NC_037329.1	90865168	90865258	BMPR2	0.0017	+	90865168	90865258	0	1	90,	0	-2.77	-2.03	3.06	--	gnl|BL_ORD_ID|45487 sp|O35607|BMPR2_MOUSE Bone morphogenetic protein receptor type-2 OS=Mus musculus OX=10090 GN=Bmpr2 PE=1 SV=1//0
NC_037329.1	91007983	91008644	BMPR2	3.2e-38	+	91007983	91008644	0	1	661,	0	-37.5	-36.1	7.92	--	gnl|BL_ORD_ID|45487 sp|O35607|BMPR2_MOUSE Bone morphogenetic protein receptor type-2 OS=Mus musculus OX=10090 GN=Bmpr2 PE=1 SV=1//0
NC_037329.1	91010047	91010497	BMPR2	6.3e-33	+	91010047	91010497	0	1	450,	0	-32.2	-30.9	6.96	--	gnl|BL_ORD_ID|45487 sp|O35607|BMPR2_MOUSE Bone morphogenetic protein receptor type-2 OS=Mus musculus OX=10090 GN=Bmpr2 PE=1 SV=1//0
NC_037329.1	91017210	91017391	BMPR2	6.3e-17	+	91017210	91017391	0	1	181,	0	-16.2	-15.1	4.78	--	gnl|BL_ORD_ID|45487 sp|O35607|BMPR2_MOUSE Bone morphogenetic protein receptor type-2 OS=Mus musculus OX=10090 GN=Bmpr2 PE=1 SV=1//0
NC_037329.1	91283273	91283573	CARF	4.1e-07	+	91283273	91283573	0	1	300,	0	-6.39	-5.49	14.8	--	gnl|BL_ORD_ID|52194 sp|Q58CW6|CARTF_BOVIN Calcium-responsive transcription factor OS=Bos taurus OX=9913 GN=CARF PE=2 SV=1//7.13938e-79
NC_037329.1	91310359	91310689	CARF	5.1e-07	+	91310359	91310689	0	1	330,	0	-6.29	-5.39	11.9	--	gnl|BL_ORD_ID|52194 sp|Q58CW6|CARTF_BOVIN Calcium-responsive transcription factor OS=Bos taurus OX=9913 GN=CARF PE=2 SV=1//7.13938e-79
NC_037329.1	91642220	91642401	ABI2	3.4e-05	+	91642220	91642401	0	1	181,	0	-4.47	-3.64	2.56	--	gnl|BL_ORD_ID|4458 sp|Q9NYB9|ABI2_HUMAN Abl interactor 2 OS=Homo sapiens OX=9606 GN=ABI2 PE=1 SV=1//2.16274e-27
NC_037329.1	94028284	94028615	NRP2	4.4e-10	+	94028284	94028615	0	1	331,	0	-9.36	-8.39	5.64	--	gnl|BL_ORD_ID|275110 sp|O60462|NRP2_HUMAN Neuropilin-2 OS=Homo sapiens OX=9606 GN=NRP2 PE=1 SV=3//0
NC_037329.1	94124097	94124278	NRP2	4.9e-07	+	94124097	94124278	0	1	181,	0	-6.31	-5.41	13	--	gnl|BL_ORD_ID|275110 sp|O60462|NRP2_HUMAN Neuropilin-2 OS=Homo sapiens OX=9606 GN=NRP2 PE=1 SV=3//0
NC_037329.1	94125176	94125297	NRP2	0.00015	+	94125176	94125297	0	1	121,	0	-3.83	-3.03	14.8	--	gnl|BL_ORD_ID|275110 sp|O60462|NRP2_HUMAN Neuropilin-2 OS=Homo sapiens OX=9606 GN=NRP2 PE=1 SV=3//0
NC_037329.1	94144955	94145256	NRP2	3.2e-18	+	94144955	94145256	0	1	301,	0	-17.5	-16.4	7.23	--	gnl|BL_ORD_ID|275110 sp|O60462|NRP2_HUMAN Neuropilin-2 OS=Homo sapiens OX=9606 GN=NRP2 PE=1 SV=3//0
NC_037329.1	94423416	94423922	LOC112442246	7.9e-13	+	94423416	94423922	0	2	92,327,	0,179	-12.1	-11.1	22.6	--	-//-
NC_037329.1	95065677	95065797	FASTKD2	6.6e-05	+	95065677	95065797	0	1	120,	0	-4.18	-3.37	2.87	--	gnl|BL_ORD_ID|128291 sp|Q9NYY8|FAKD2_HUMAN FAST kinase domain-containing protein 2, mitochondrial OS=Homo sapiens OX=9606 GN=FASTKD2 PE=1 SV=1//0
NC_037329.1	95065916	95069394	FASTKD2	7.9e-85	+	95065916	95069394	0	2	481,27,	0,3451	-84.1	-82.4	18.8	--	gnl|BL_ORD_ID|128291 sp|Q9NYY8|FAKD2_HUMAN FAST kinase domain-containing protein 2, mitochondrial OS=Homo sapiens OX=9606 GN=FASTKD2 PE=1 SV=1//0
NC_037329.1	95889231	95897170	CREB1	1.6e-53	+	95889231	95897170	0	2	3,236,	0,7703	-52.8	-51.3	10.5	--	gnl|BL_ORD_ID|78067 sp|P27925|CREB1_BOVIN Cyclic AMP-responsive element-binding protein 1 OS=Bos taurus OX=9913 GN=CREB1 PE=1 SV=2//0
NC_037329.1	96027443	96027744	CCNYL1	2e-57	+	96027443	96027744	0	1	301,	0	-56.7	-55.2	3.19	--	gnl|BL_ORD_ID|56850 sp|Q8N7R7|CCYL1_HUMAN Cyclin-Y-like protein 1 OS=Homo sapiens OX=9606 GN=CCNYL1 PE=1 SV=2//0
NC_037329.1	96595532	96595682	PIKFYVE	0.003	+	96595532	96595682	0	1	150,	0	-2.53	-1.81	10.4	--	gnl|BL_ORD_ID|140656 sp|Q9Y2I7|FYV1_HUMAN 1-phosphatidylinositol 3-phosphate 5-kinase OS=Homo sapiens OX=9606 GN=PIKFYVE PE=1 SV=3//1.40869e-107
NC_037329.1	104125379	104127430	TMEM169	5e-07	+	104125379	104127430	0	2	102,228,	0,1823	-6.3	-5.41	23	--	gnl|BL_ORD_ID|474790 sp|Q2TBG9|TM169_BOVIN Transmembrane protein 169 OS=Bos taurus OX=9913 GN=TMEM169 PE=2 SV=1//0
NC_037329.1	104423555	104424095	SMARCAL1	4e-65	+	104423555	104424095	0	1	540,	0	-64.4	-62.8	7.11	--	gnl|BL_ORD_ID|437319 sp|Q9TTA5|SMAL1_BOVIN SWI/SNF-related matrix-associated actin-dependent regulator of chromatin subfamily A-like protein 1 OS=Bos taurus OX=9913 GN=SMARCAL1 PE=2 SV=2//0
NC_037329.1	104644912	104645032	IGFBP2	1e-83	+	104644912	104645032	0	1	120,	0	-83	-81.2	1.32	--	gnl|BL_ORD_ID|186262 sp|P13384|IBP2_BOVIN Insulin-like growth factor-binding protein 2 OS=Bos taurus OX=9913 GN=IGFBP2 PE=1 SV=2//0
NC_037329.1	106284003	106284361	ARPC2	0	+	106284003	106284361	0	1	358,	0	-418	#NAME?	2.66	--	gnl|BL_ORD_ID|28146 sp|Q3MHR7|ARPC2_BOVIN Actin-related protein 2/3 complex subunit 2 OS=Bos taurus OX=9913 GN=ARPC2 PE=1 SV=1//0
NC_037329.1	106292950	106293248	GPBAR1	6.3e-27	+	106292950	106293248	0	1	298,	0	-26.2	-25	2.61	--	gnl|BL_ORD_ID|157837 sp|Q862A9|GPBAR_BOVIN G-protein coupled bile acid receptor 1 OS=Bos taurus OX=9913 GN=GPBAR1 PE=2 SV=1//3.06103e-133
NC_037329.1	106301217	106348703	PNKD	3.2e-12	+	106301217	106348703	0	2	175,34,	0,47452	-11.5	-10.5	4.01	--	gnl|BL_ORD_ID|309087 sp|A7YY46|PNKD_BOVIN Probable hydrolase PNKD OS=Bos taurus OX=9913 GN=PNKD PE=2 SV=1//0
NC_037329.1	106370159	106370309	PNKD	2.4e-10	+	106370159	106370309	0	1	150,	0	-9.62	-8.64	2.57	--	gnl|BL_ORD_ID|309087 sp|A7YY46|PNKD_BOVIN Probable hydrolase PNKD OS=Bos taurus OX=9913 GN=PNKD PE=2 SV=1//0
NC_037329.1	106412798	106413067	CTDSP1	6.3e-82	+	106412798	106413067	0	1	269,	0	-81.2	-79.5	3.32	--	gnl|BL_ORD_ID|81159 sp|Q9GZU7|CTDS1_HUMAN Carboxy-terminal domain RNA polymerase II polypeptide A small phosphatase 1 OS=Homo sapiens OX=9606 GN=CTDSP1 PE=1 SV=1//0
NC_037329.1	106416120	106416688	CTDSP1	3.2e-16	+	106416120	106416688	0	1	568,	0	-15.5	-14.4	28.2	--	gnl|BL_ORD_ID|81159 sp|Q9GZU7|CTDS1_HUMAN Carboxy-terminal domain RNA polymerase II polypeptide A small phosphatase 1 OS=Homo sapiens OX=9606 GN=CTDSP1 PE=1 SV=1//0
NC_037329.1	106416747	106417344	CTDSP1	2.5e-73	+	106416747	106417344	0	1	597,	0	-72.6	-71	20.8	--	gnl|BL_ORD_ID|81159 sp|Q9GZU7|CTDS1_HUMAN Carboxy-terminal domain RNA polymerase II polypeptide A small phosphatase 1 OS=Homo sapiens OX=9606 GN=CTDSP1 PE=1 SV=1//0
NC_037329.1	106564362	106564869	CNOT9	2e-65	+	106564362	106564869	0	1	507,	0	-64.7	-63.1	3.64	--	gnl|BL_ORD_ID|69451 sp|Q5PQL2|CNOT9_RAT CCR4-NOT transcription complex subunit 9 OS=Rattus norvegicus OX=10116 GN=Cnot9 PE=1 SV=1//0
NC_037329.1	106565284	106565464	CNOT9	0.00022	+	106565284	106565464	0	1	180,	0	-3.66	-2.87	3.38	--	gnl|BL_ORD_ID|69451 sp|Q5PQL2|CNOT9_RAT CCR4-NOT transcription complex subunit 9 OS=Rattus norvegicus OX=10116 GN=Cnot9 PE=1 SV=1//0
NC_037329.1	106566028	106566178	CNOT9	4e-09	+	106566028	106566178	0	1	150,	0	-8.4	-7.45	1.57	--	gnl|BL_ORD_ID|69451 sp|Q5PQL2|CNOT9_RAT CCR4-NOT transcription complex subunit 9 OS=Rattus norvegicus OX=10116 GN=Cnot9 PE=1 SV=1//0
NC_037329.1	106566385	106566475	CNOT9	0.0023	+	106566385	106566475	0	1	90,	0	-2.63	-1.9	1.44	--	gnl|BL_ORD_ID|69451 sp|Q5PQL2|CNOT9_RAT CCR4-NOT transcription complex subunit 9 OS=Rattus norvegicus OX=10116 GN=Cnot9 PE=1 SV=1//0
NC_037329.1	106619859	106620749	BCS1L	4e-12	+	106619859	106620749	0	2	38,142,	0,748	-11.4	-10.3	28.9	--	gnl|BL_ORD_ID|41843 sp|Q5E9H5|BCS1_BOVIN Mitochondrial chaperone BCS1 OS=Bos taurus OX=9913 GN=BCS1L PE=2 SV=1//0
NC_037329.1	106633306	106634385	STK36	0.0012	+	106633306	106634385	0	2	71,80,	0,999	-2.93	-2.18	7.04	--	gnl|BL_ORD_ID|446274 sp|Q5RAJ5|STK36_PONAB Serine/threonine-protein kinase 36 OS=Pongo abelii OX=9601 GN=STK36 PE=2 SV=1//4.98372e-08
NC_037329.1	106656934	106657324	STK36	2e-38	+	106656934	106657324	0	1	390,	0	-37.7	-36.3	7.18	--	gnl|BL_ORD_ID|446274 sp|Q5RAJ5|STK36_PONAB Serine/threonine-protein kinase 36 OS=Pongo abelii OX=9601 GN=STK36 PE=2 SV=1//4.98372e-08
NC_037329.1	106659090	106659390	STK36	1.6e-26	+	106659090	106659390	0	1	300,	0	-25.8	-24.6	6.41	--	gnl|BL_ORD_ID|446274 sp|Q5RAJ5|STK36_PONAB Serine/threonine-protein kinase 36 OS=Pongo abelii OX=9601 GN=STK36 PE=2 SV=1//4.98372e-08
NC_037329.1	106690056	106690536	TTLL4	2.5e-18	+	106690056	106690536	0	1	480,	0	-17.6	-16.4	6.62	--	gnl|BL_ORD_ID|488467 sp|Q14679|TTLL4_HUMAN Tubulin polyglutamylase TTLL4 OS=Homo sapiens OX=9606 GN=TTLL4 PE=1 SV=2//0
NC_037329.1	107128095	107128185	RETREG2	0.00034	+	107128095	107128185	0	1	90,	0	-3.47	-2.69	2.22	--	gnl|BL_ORD_ID|345991 sp|Q8NC44|RETR2_HUMAN Reticulophagy regulator 2 OS=Homo sapiens OX=9606 GN=RETREG2 PE=1 SV=3//0
NC_037329.1	107131890	107132307	RETREG2	1e-137	+	107131890	107132307	0	1	417,	0	-137	-135	3.24	--	gnl|BL_ORD_ID|345991 sp|Q8NC44|RETR2_HUMAN Reticulophagy regulator 2 OS=Homo sapiens OX=9606 GN=RETREG2 PE=1 SV=3//0
NC_037329.1	107133198	107133348	RETREG2	1.6e-11	+	107133198	107133348	0	1	150,	0	-10.8	-9.81	10	--	gnl|BL_ORD_ID|345991 sp|Q8NC44|RETR2_HUMAN Reticulophagy regulator 2 OS=Homo sapiens OX=9606 GN=RETREG2 PE=1 SV=3//0
NC_037329.1	107183951	107184953	ANKZF1	1e-21	+	107183951	107184953	0	2	6,321,	0,681	-21	-19.8	2.5	--	gnl|BL_ORD_ID|16914 sp|Q58CQ5|ANKZ1_BOVIN Ankyrin repeat and zinc finger domain-containing protein 1 OS=Bos taurus OX=9913 GN=ANKZF1 PE=2 SV=2//0
NC_037329.1	107198012	107198251	STK16	1e-165	+	107198012	107198251	0	1	239,	0	-165	-163	9.62	--	gnl|BL_ORD_ID|446251 sp|O75716|STK16_HUMAN Serine/threonine-protein kinase 16 OS=Homo sapiens OX=9606 GN=STK16 PE=1 SV=4//0
NC_037329.1	107219744	107219834	TUBA1D	8.5e-05	+	107219744	107219834	0	1	90,	0	-4.07	-3.26	2.43	--	gnl|BL_ORD_ID|465571 sp|Q2HJ86|TBA1D_BOVIN Tubulin alpha-1D chain OS=Bos taurus OX=9913 GN=TUBA1D PE=1 SV=1//0
NC_037329.1	107220251	107220491	TUBA1D	6.3e-17	+	107220251	107220491	0	1	240,	0	-16.2	-15.1	46	--	gnl|BL_ORD_ID|465571 sp|Q2HJ86|TBA1D_BOVIN Tubulin alpha-1D chain OS=Bos taurus OX=9913 GN=TUBA1D PE=1 SV=1//0
NC_037329.1	107227677	107227773	DNAJB2	0.00035	+	107227677	107227773	0	2	82,8,	0,88	-3.46	-2.68	3.11	--	gnl|BL_ORD_ID|103321 sp|P25686|DNJB2_HUMAN DnaJ homolog subfamily B member 2 OS=Homo sapiens OX=9606 GN=DNAJB2 PE=1 SV=3//7.01949e-140
NC_037329.1	107234525	107234646	DNAJB2	8.5e-07	+	107234525	107234646	0	1	121,	0	-6.07	-5.19	1.59	--	gnl|BL_ORD_ID|103321 sp|P25686|DNJB2_HUMAN DnaJ homolog subfamily B member 2 OS=Homo sapiens OX=9606 GN=DNAJB2 PE=1 SV=3//7.01949e-140
NC_037329.1	107379629	107379989	SPEG	1e-23	+	107379629	107379989	0	1	360,	0	-23	-21.8	4.12	--	gnl|BL_ORD_ID|441209 sp|Q15772|SPEG_HUMAN Striated muscle preferentially expressed protein kinase OS=Homo sapiens OX=9606 GN=SPEG PE=1 SV=4//0
NC_037329.1	107413195	107413466	SPEG	1.6e-23	+	107413195	107413466	0	1	271,	0	-22.8	-21.5	9.84	--	gnl|BL_ORD_ID|441209 sp|Q15772|SPEG_HUMAN Striated muscle preferentially expressed protein kinase OS=Homo sapiens OX=9606 GN=SPEG PE=1 SV=4//0
NC_037329.1	107423313	107423523	SPEG	3.2e-43	+	107423313	107423523	0	1	210,	0	-42.5	-41.1	8.34	--	gnl|BL_ORD_ID|441209 sp|Q15772|SPEG_HUMAN Striated muscle preferentially expressed protein kinase OS=Homo sapiens OX=9606 GN=SPEG PE=1 SV=4//0
NC_037329.1	107423763	107426527	LOC513894	1.3e-27	+	107423763	107426527	0	3	114,58,68,	0,877,2696	-26.9	-25.6	16.3	--	gnl|BL_ORD_ID|53197 sp|P05548|CAVPT_BRALA CAVP-target protein OS=Branchiostoma lanceolatum OX=7740 PE=1 SV=1//2.80767e-32
NC_037329.1	107429450	107429629	GMPPA	3.2e-14	+	107429450	107429629	0	1	179,	0	-13.5	-12.5	8.9	--	gnl|BL_ORD_ID|156753 sp|B0CM52|GMPPA_PAPAN Mannose-1-phosphate guanyltransferase alpha OS=Papio anubis OX=9555 GN=GMPPA PE=3 SV=1//0
NC_037329.1	107528801	107529183	STK11IP	7.9e-12	+	107528801	107529183	0	2	153,87,	0,295	-11.1	-10.1	7.12	--	gnl|BL_ORD_ID|425078 sp|Q8N1F8|S11IP_HUMAN Serine/threonine-protein kinase 11-interacting protein OS=Homo sapiens OX=9606 GN=STK11IP PE=1 SV=4//0
NC_037329.1	107535515	107535635	STK11IP	0.0011	+	107535515	107535635	0	1	120,	0	-2.96	-2.2	1.83	--	gnl|BL_ORD_ID|425078 sp|Q8N1F8|S11IP_HUMAN Serine/threonine-protein kinase 11-interacting protein OS=Homo sapiens OX=9606 GN=STK11IP PE=1 SV=4//0
NC_037329.1	110873058	110873179	MOGAT1	0.0072	+	110873058	110873179	0	1	121,	0	-2.14	-1.45	8.9	--	gnl|BL_ORD_ID|245418 sp|Q70VZ7|MOGT1_BOVIN 2-acylglycerol O-acyltransferase 1 OS=Bos taurus OX=9913 GN=MOGAT1 PE=2 SV=1//2.9931e-163
NC_037329.1	111080918	111081128	ACSL3	1.6e-13	+	111080918	111081128	0	1	210,	0	-12.8	-11.7	2.5	--	gnl|BL_ORD_ID|8779 sp|O95573|ACSL3_HUMAN Long-chain-fatty-acid--CoA ligase 3 OS=Homo sapiens OX=9606 GN=ACSL3 PE=1 SV=3//0
NC_037329.1	111111880	111112060	ACSL3	7.8e-07	+	111111880	111112060	0	1	180,	0	-6.11	-5.22	1.62	--	gnl|BL_ORD_ID|8779 sp|O95573|ACSL3_HUMAN Long-chain-fatty-acid--CoA ligase 3 OS=Homo sapiens OX=9606 GN=ACSL3 PE=1 SV=3//0
NC_037329.1	112071021	112071436	MRPL44	1e-173	+	112071021	112071436	0	1	415,	0	-173	-171	4.93	--	gnl|BL_ORD_ID|385907 sp|Q2KIS2|RM44_BOVIN 39S ribosomal protein L44, mitochondrial OS=Bos taurus OX=9913 GN=MRPL44 PE=2 SV=1//0
NC_037329.1	112076468	112076676	MRPL44	1e-21	+	112076468	112076676	0	1	208,	0	-21	-19.9	2.25	--	gnl|BL_ORD_ID|385907 sp|Q2KIS2|RM44_BOVIN 39S ribosomal protein L44, mitochondrial OS=Bos taurus OX=9913 GN=MRPL44 PE=2 SV=1//0
NC_037329.1	115514965	115515055	MFF	0.00071	+	115514965	115515055	0	1	90,	0	-3.15	-2.39	1.8	--	gnl|BL_ORD_ID|236740 sp|Q9GZY8|MFF_HUMAN Mitochondrial fission factor OS=Homo sapiens OX=9606 GN=MFF PE=1 SV=1//0
NC_037329.1	118630314	118630974	CAB39	1e-133	+	118630314	118630974	0	1	660,	0	-133	-131	7.67	--	gnl|BL_ORD_ID|49172 sp|Q9Y376|CAB39_HUMAN Calcium-binding protein 39 OS=Homo sapiens OX=9606 GN=CAB39 PE=1 SV=1//0
NC_037329.1	118679120	118679450	ITM2C	7.9e-36	+	118679120	118679450	0	1	330,	0	-35.1	-33.7	3.6	--	gnl|BL_ORD_ID|198834 sp|A2VDN0|ITM2C_BOVIN Integral membrane protein 2C OS=Bos taurus OX=9913 GN=ITM2C PE=2 SV=1//8.57983e-159
NC_037329.1	118679658	118680137	ITM2C	3.2e-27	+	118679658	118680137	0	1	479,	0	-26.5	-25.3	10.4	--	gnl|BL_ORD_ID|198834 sp|A2VDN0|ITM2C_BOVIN Integral membrane protein 2C OS=Bos taurus OX=9913 GN=ITM2C PE=2 SV=1//8.57983e-159
NC_037329.1	118853973	118854154	C2H2orf72	3.2e-05	+	118853973	118854154	0	1	181,	0	-4.49	-3.66	4.6	--	gnl|BL_ORD_ID|53312 sp|A6NCS6|CB072_HUMAN Uncharacterized protein C2orf72 OS=Homo sapiens OX=9606 GN=C2orf72 PE=1 SV=2//2.24513e-62
NC_037329.1	118854482	118854663	C2H2orf72	0.00056	+	118854482	118854663	0	1	181,	0	-3.25	-2.48	2.97	--	gnl|BL_ORD_ID|53312 sp|A6NCS6|CB072_HUMAN Uncharacterized protein C2orf72 OS=Homo sapiens OX=9606 GN=C2orf72 PE=1 SV=2//2.24513e-62
NC_037329.1	118865142	118869396	PSMD1	0.00027	+	118865142	118869396	0	2	134,16,	0,4238	-3.57	-2.79	2	--	gnl|BL_ORD_ID|323204 sp|Q5R5S4|PSMD1_PONAB 26S proteasome non-ATPase regulatory subunit 1 OS=Pongo abelii OX=9601 GN=PSMD1 PE=2 SV=1//0
NC_037329.1	119178444	119179163	B3GNT7	3.2e-25	+	119178444	119179163	0	1	719,	0	-24.5	-23.3	80.8	--	gnl|BL_ORD_ID|40465 sp|Q8NFL0|B3GN7_HUMAN UDP-GlcNAc:betaGal beta-1,3-N-acetylglucosaminyltransferase 7 OS=Homo sapiens OX=9606 GN=B3GNT7 PE=2 SV=1//0
NC_037329.1	119179909	119180090	B3GNT7	1.2e-06	+	119179909	119180090	0	1	181,	0	-5.91	-5.03	14.1	--	gnl|BL_ORD_ID|40465 sp|Q8NFL0|B3GN7_HUMAN UDP-GlcNAc:betaGal beta-1,3-N-acetylglucosaminyltransferase 7 OS=Homo sapiens OX=9606 GN=B3GNT7 PE=2 SV=1//0
NC_037329.1	119399205	119399356	LOC101905734	1.4e-09	+	119399205	119399356	0	1	151,	0	-8.86	-7.9	4.88	--	-//-
NC_037329.1	119400973	119401184	LOC101905734	1.2e-06	+	119400973	119401184	0	1	211,	0	-5.92	-5.04	2.45	--	-//-
NC_037329.1	119417322	119418425	PTMA_1	0	+	119417322	119418425	0	3	253,74,2,	0,785,1101	-451	#NAME?	9.8	--	gnl|BL_ORD_ID|325654 sp|P01252|PTMA_BOVIN Prothymosin alpha OS=Bos taurus OX=9913 GN=PTMA PE=1 SV=2//1.4996e-07
NC_037329.1	119526825	119527005	COPS7B	1e-12	+	119526825	119527005	0	1	180,	0	-12	-11	3.28	--	gnl|BL_ORD_ID|79819 sp|Q2KI56|CSN7B_BOVIN COP9 signalosome complex subunit 7b OS=Bos taurus OX=9913 GN=COPS7B PE=2 SV=1//0
NC_037329.1	119986841	119986992	DIS3L2	1.7e-06	+	119986841	119986992	0	1	151,	0	-5.77	-4.89	2.97	--	gnl|BL_ORD_ID|99311 sp|Q8IYB7|DI3L2_HUMAN DIS3-like exonuclease 2 OS=Homo sapiens OX=9606 GN=DIS3L2 PE=1 SV=4//0
NC_037329.1	119988548	119988729	DIS3L2	0.00068	+	119988548	119988729	0	1	181,	0	-3.17	-2.41	12.6	--	gnl|BL_ORD_ID|99311 sp|Q8IYB7|DI3L2_HUMAN DIS3-like exonuclease 2 OS=Homo sapiens OX=9606 GN=DIS3L2 PE=1 SV=4//0
NC_037329.1	119990854	119990975	DIS3L2	0.00015	+	119990854	119990975	0	1	121,	0	-3.83	-3.03	14.8	--	gnl|BL_ORD_ID|99311 sp|Q8IYB7|DI3L2_HUMAN DIS3-like exonuclease 2 OS=Homo sapiens OX=9606 GN=DIS3L2 PE=1 SV=4//0
NC_037329.1	119991573	119991664	DIS3L2	0.00022	+	119991573	119991664	0	1	91,	0	-3.66	-2.87	3.56	--	gnl|BL_ORD_ID|99311 sp|Q8IYB7|DI3L2_HUMAN DIS3-like exonuclease 2 OS=Homo sapiens OX=9606 GN=DIS3L2 PE=1 SV=4//0
NC_037329.1	120215978	120216069	EIF4E2	4.3e-06	+	120215978	120216069	0	1	91,	0	-5.37	-4.51	1.85	--	gnl|BL_ORD_ID|189419 sp|O60573|IF4E2_HUMAN Eukaryotic translation initiation factor 4E type 2 OS=Homo sapiens OX=9606 GN=EIF4E2 PE=1 SV=1//2.67537e-152
NC_037329.1	120391913	120392213	PHC2	0	+	120391913	120392213	0	1	300,	0	-409	#NAME?	5.13	--	gnl|BL_ORD_ID|302903 sp|Q8IXK0|PHC2_HUMAN Polyhomeotic-like protein 2 OS=Homo sapiens OX=9606 GN=PHC2 PE=1 SV=1//0
NC_037329.1	120392958	120393347	PHC2	0	+	120392958	120393347	0	1	389,	0	-356	#NAME?	5.25	--	gnl|BL_ORD_ID|302903 sp|Q8IXK0|PHC2_HUMAN Polyhomeotic-like protein 2 OS=Homo sapiens OX=9606 GN=PHC2 PE=1 SV=1//0
NC_037329.1	120393705	120393885	PHC2	3.3e-08	+	120393705	120393885	0	1	180,	0	-7.48	-6.55	2.03	--	gnl|BL_ORD_ID|302903 sp|Q8IXK0|PHC2_HUMAN Polyhomeotic-like protein 2 OS=Homo sapiens OX=9606 GN=PHC2 PE=1 SV=1//0
NC_037329.1	120393878	120394208	A3GALT2	1e-110	+	120393878	120394208	0	1	330,	0	-110	-109	10.9	--	gnl|BL_ORD_ID|3006 sp|U3KPV4|A3LT2_HUMAN Alpha-1,3-galactosyltransferase 2 OS=Homo sapiens OX=9606 GN=A3GALT2 PE=2 SV=1//1.56261e-145
NC_037329.1	120550798	120551398	TRIM62	1.6e-51	+	120550798	120551398	0	1	600,	0	-50.8	-49.3	17.1	--	gnl|BL_ORD_ID|479687 sp|Q80V85|TRI62_MOUSE E3 ubiquitin-protein ligase TRIM62 OS=Mus musculus OX=10090 GN=Trim62 PE=2 SV=1//0
NC_037329.1	120552235	120552326	TRIM62	0.0015	+	120552235	120552326	0	1	91,	0	-2.81	-2.06	1.98	--	gnl|BL_ORD_ID|479687 sp|Q80V85|TRI62_MOUSE E3 ubiquitin-protein ligase TRIM62 OS=Mus musculus OX=10090 GN=Trim62 PE=2 SV=1//0
NC_037329.1	120653562	120665416	AK2	2.8e-10	+	120653562	120665416	0	2	145,35,	0,11819	-9.55	-8.57	2.02	--	gnl|BL_ORD_ID|200437 sp|P08166|KAD2_BOVIN Adenylate kinase 2, mitochondrial OS=Bos taurus OX=9913 GN=AK2 PE=1 SV=2//4.20337e-154
NC_037329.1	120674142	120676581	AK2	1e-167	+	120674142	120676581	0	2	80,279,	0,2160	-167	-165	5.7	--	gnl|BL_ORD_ID|200437 sp|P08166|KAD2_BOVIN Adenylate kinase 2, mitochondrial OS=Bos taurus OX=9913 GN=AK2 PE=1 SV=2//4.20337e-154
NC_037329.1	120741367	120742858	RNF19B	1e-268	+	120741367	120742858	0	2	13,498,	0,993	-268	-266	3.39	--	gnl|BL_ORD_ID|386392 sp|Q6ZMZ0|RN19B_HUMAN E3 ubiquitin-protein ligase RNF19B OS=Homo sapiens OX=9606 GN=RNF19B PE=1 SV=2//5.65406e-14
NC_037329.1	120779909	120780146	TMEM54	6.3e-29	+	120779909	120780146	0	1	237,	0	-28.2	-26.9	8.57	--	gnl|BL_ORD_ID|475580 sp|Q3ZCD2|TMM54_BOVIN Transmembrane protein 54 OS=Bos taurus OX=9913 GN=TMEM54 PE=2 SV=1//1.30551e-120
NC_037329.1	120880542	120880781	YARS	1e-50	+	120880542	120880781	0	1	239,	0	-50	-48.5	2.54	--	gnl|BL_ORD_ID|461987 sp|Q29465|SYYC_BOVIN Tyrosine--tRNA ligase, cytoplasmic OS=Bos taurus OX=9913 GN=YARS PE=2 SV=4//0
NC_037329.1	120881047	120881197	YARS	1.6e-16	+	120881047	120881197	0	1	150,	0	-15.8	-14.7	2.27	--	gnl|BL_ORD_ID|461987 sp|Q29465|SYYC_BOVIN Tyrosine--tRNA ligase, cytoplasmic OS=Bos taurus OX=9913 GN=YARS PE=2 SV=4//0
NC_037329.1	120959261	120960035	SYNC	5e-30	+	120959261	120960035	0	1	774,	0	-29.3	-28	5.26	--	gnl|BL_ORD_ID|457700 sp|Q9H7C4|SYNCI_HUMAN Syncoilin OS=Homo sapiens OX=9606 GN=SYNC PE=1 SV=3//0
NC_037329.1	120968490	120968670	SYNC	2.6e-05	+	120968490	120968670	0	1	180,	0	-4.59	-3.75	2.51	--	gnl|BL_ORD_ID|457700 sp|Q9H7C4|SYNCI_HUMAN Syncoilin OS=Homo sapiens OX=9606 GN=SYNC PE=1 SV=3//0
NC_037329.1	120998177	120999467	ZBTB8OS	1.3e-94	+	120998177	120999467	0	2	12,617,	0,673	-93.9	-92.1	12.2	--	gnl|BL_ORD_ID|20750 sp|Q2YDE7|ARCH_BOVIN Protein archease OS=Bos taurus OX=9913 GN=ZBTB8OS PE=2 SV=2//4.54509e-106
NC_037329.1	121002668	121002878	ZBTB8OS	1.3e-08	+	121002668	121002878	0	1	210,	0	-7.88	-6.93	23.7	--	gnl|BL_ORD_ID|20750 sp|Q2YDE7|ARCH_BOVIN Protein archease OS=Bos taurus OX=9913 GN=ZBTB8OS PE=2 SV=2//4.54509e-106
NC_037329.1	121189888	121197995	BSDC1	1e-31	+	121189888	121197995	0	3	248,104,96,	0,6439,8011	-31	-29.7	4.4	--	gnl|BL_ORD_ID|46852 sp|Q3SX22|BSDC1_BOVIN BSD domain-containing protein 1 OS=Bos taurus OX=9913 GN=BSDC1 PE=2 SV=1//0
NC_037329.1	121310942	121311297	TMEM234	1.3e-89	+	121310942	121311297	0	1	355,	0	-88.9	-87.1	5.89	--	gnl|BL_ORD_ID|474984 sp|A7YW81|TM234_BOVIN Transmembrane protein 234 OS=Bos taurus OX=9913 GN=TMEM234 PE=2 SV=1//9.00556e-58
NC_037329.1	121413753	121413904	CLDN12	0.0015	+	121413753	121413904	0	1	151,	0	-2.81	-2.07	4.2	--	gnl|BL_ORD_ID|65704 sp|Q0IIL2|CLD12_BOVIN Claudin-12 OS=Bos taurus OX=9913 GN=CLDN12 PE=2 SV=1//5.35918e-167
NC_037329.1	121817138	121817318	PTP4A2	3.2e-12	+	121817138	121817318	0	1	180,	0	-11.5	-10.4	1.42	--	gnl|BL_ORD_ID|477342 sp|Q6P9X4|TP4A2_RAT Protein tyrosine phosphatase type IVA 2 OS=Rattus norvegicus OX=10116 GN=Ptp4a2 PE=2 SV=1//4.52601e-111
NC_037329.1	121819026	121819296	PTP4A2	2.5e-36	+	121819026	121819296	0	1	270,	0	-35.6	-34.2	1.64	--	gnl|BL_ORD_ID|477342 sp|Q6P9X4|TP4A2_RAT Protein tyrosine phosphatase type IVA 2 OS=Rattus norvegicus OX=10116 GN=Ptp4a2 PE=2 SV=1//4.52601e-111
NC_037329.1	121960219	121960579	ADGRB2	1.8e-06	+	121960219	121960579	0	1	360,	0	-5.75	-4.87	3.81	--	gnl|BL_ORD_ID|12090 sp|O60241|AGRB2_HUMAN Adhesion G protein-coupled receptor B2 OS=Homo sapiens OX=9606 GN=ADGRB2 PE=1 SV=2//0
NC_037329.1	121985757	121986088	ADGRB2	1.3e-24	+	121985757	121986088	0	1	331,	0	-23.9	-22.6	7.83	--	gnl|BL_ORD_ID|12090 sp|O60241|AGRB2_HUMAN Adhesion G protein-coupled receptor B2 OS=Homo sapiens OX=9606 GN=ADGRB2 PE=1 SV=2//0
NC_037329.1	121989729	121990029	ADGRB2	4e-27	+	121989729	121990029	0	1	300,	0	-26.4	-25.1	6.28	--	gnl|BL_ORD_ID|12090 sp|O60241|AGRB2_HUMAN Adhesion G protein-coupled receptor B2 OS=Homo sapiens OX=9606 GN=ADGRB2 PE=1 SV=2//0
NC_037329.1	122094936	122095173	PEF1	7.9e-35	+	122094936	122095173	0	1	237,	0	-34.1	-32.7	2.66	--	gnl|BL_ORD_ID|298353 sp|Q9UBV8|PEF1_HUMAN Peflin OS=Homo sapiens OX=9606 GN=PEF1 PE=1 SV=1//1.11429e-114
NC_037329.1	122372714	122372984	SNRNP40	1.3e-25	+	122372714	122372984	0	1	270,	0	-24.9	-23.7	5.46	--	gnl|BL_ORD_ID|438425 sp|Q2HJH6|SNR40_BOVIN U5 small nuclear ribonucleoprotein 40 kDa protein OS=Bos taurus OX=9913 GN=SNRNP40 PE=2 SV=1//0
NC_037329.1	122437191	122437492	NKAIN1	5e-68	+	122437191	122437492	0	1	301,	0	-67.3	-65.7	7.85	--	gnl|BL_ORD_ID|270556 sp|Q4KMZ8|NKAI1_HUMAN Sodium/potassium-transporting ATPase subunit beta-1-interacting protein 1 OS=Homo sapiens OX=9606 GN=NKAIN1 PE=2 SV=3//1.04182e-138
NC_037329.1	122700498	122700647	SDC3	6.6e-05	+	122700498	122700647	0	1	149,	0	-4.18	-3.37	2.87	--	gnl|BL_ORD_ID|429190 sp|O75056|SDC3_HUMAN Syndecan-3 OS=Homo sapiens OX=9606 GN=SDC3 PE=1 SV=2//6.92122e-42
NC_037329.1	122701829	122702334	SDC3	6.3e-100	+	122701829	122702334	0	1	505,	0	-99.2	-97.4	19.4	--	gnl|BL_ORD_ID|429190 sp|O75056|SDC3_HUMAN Syndecan-3 OS=Homo sapiens OX=9606 GN=SDC3 PE=1 SV=2//6.92122e-42
NC_037329.1	124368413	124368623	MECR	2.5e-25	+	124368413	124368623	0	1	210,	0	-24.6	-23.4	14.7	--	gnl|BL_ORD_ID|232720 sp|Q7YS70|MECR_BOVIN Enoyl-[acyl-carrier-protein] reductase, mitochondrial OS=Bos taurus OX=9913 GN=MECR PE=1 SV=1//1.5582e-83
NC_037329.1	124375114	124385607	SRSF4	5.6e-06	+	124375114	124385607	0	2	174,6,	0,10487	-5.25	-4.39	2.07	--	gnl|BL_ORD_ID|443577 sp|Q8VE97|SRSF4_MOUSE Serine/arginine-rich splicing factor 4 OS=Mus musculus OX=10090 GN=Srsf4 PE=2 SV=1//3.02413e-65
NC_037329.1	124399299	124399898	SRSF4	1e-227	+	124399299	124399898	0	1	599,	0	-227	-224	5.85	--	gnl|BL_ORD_ID|443577 sp|Q8VE97|SRSF4_MOUSE Serine/arginine-rich splicing factor 4 OS=Mus musculus OX=10090 GN=Srsf4 PE=2 SV=1//3.02413e-65
NC_037329.1	124400495	124400705	SRSF4	7.9e-12	+	124400495	124400705	0	1	210,	0	-11.1	-10.1	17.8	--	gnl|BL_ORD_ID|443577 sp|Q8VE97|SRSF4_MOUSE Serine/arginine-rich splicing factor 4 OS=Mus musculus OX=10090 GN=Srsf4 PE=2 SV=1//3.02413e-65
NC_037329.1	124427875	124428803	TMEM200B	2.5e-42	+	124427875	124428803	0	1	928,	0	-41.6	-40.2	36.7	--	gnl|BL_ORD_ID|462747 sp|Q69YZ2|T200B_HUMAN Transmembrane protein 200B OS=Homo sapiens OX=9606 GN=TMEM200B PE=2 SV=1//6.08319e-102
NC_037329.1	124429550	124429820	TMEM200B	1.3e-19	+	124429550	124429820	0	1	270,	0	-18.9	-17.7	2.12	--	gnl|BL_ORD_ID|462747 sp|Q69YZ2|T200B_HUMAN Transmembrane protein 200B OS=Homo sapiens OX=9606 GN=TMEM200B PE=2 SV=1//6.08319e-102
NC_037329.1	124832321	124834049	TAF12	2.5e-28	+	124832321	124834049	0	2	6,231,	0,1497	-27.6	-26.3	2.8	--	gnl|BL_ORD_ID|463613 sp|Q3T174|TAF12_BOVIN Transcription initiation factor TFIID subunit 12 OS=Bos taurus OX=9913 GN=TAF12 PE=2 SV=1//1.16624e-113
NC_037329.1	125174745	125174985	DNAJC8	2e-15	+	125174745	125174985	0	1	240,	0	-14.7	-13.6	1.44	--	gnl|BL_ORD_ID|103382 sp|Q642C0|DNJC8_RAT DnaJ homolog subfamily C member 8 OS=Rattus norvegicus OX=10116 GN=Dnajc8 PE=2 SV=1//2.00944e-153
NC_037329.1	125226236	125226537	PTAFR	2.5e-15	+	125226236	125226537	0	1	301,	0	-14.6	-13.5	4.17	--	gnl|BL_ORD_ID|324322 sp|Q9TTY5|PTAFR_BOVIN Platelet-activating factor receptor OS=Bos taurus OX=9913 GN=PTAFR PE=1 SV=2//0
NC_037329.1	125226776	125227316	PTAFR	3.2e-48	+	125226776	125227316	0	1	540,	0	-47.5	-46.1	41.7	--	gnl|BL_ORD_ID|324322 sp|Q9TTY5|PTAFR_BOVIN Platelet-activating factor receptor OS=Bos taurus OX=9913 GN=PTAFR PE=1 SV=2//0
NC_037329.1	125386704	125387155	EYA3	1.3e-34	+	125386704	125387155	0	1	451,	0	-33.9	-32.6	9.06	--	gnl|BL_ORD_ID|124420 sp|Q99504|EYA3_HUMAN Eyes absent homolog 3 OS=Homo sapiens OX=9606 GN=EYA3 PE=1 SV=3//0
NC_037329.1	125766186	125766486	AHDC1	1.8e-08	+	125766186	125766486	0	1	300,	0	-7.75	-6.82	3.63	--	gnl|BL_ORD_ID|12332 sp|Q5TGY3|AHDC1_HUMAN AT-hook DNA-binding motif-containing protein 1 OS=Homo sapiens OX=9606 GN=AHDC1 PE=1 SV=1//0
NC_037329.1	125767591	125768100	AHDC1	5e-36	+	125767591	125768100	0	1	509,	0	-35.3	-33.9	19.8	--	gnl|BL_ORD_ID|12332 sp|Q5TGY3|AHDC1_HUMAN AT-hook DNA-binding motif-containing protein 1 OS=Homo sapiens OX=9606 GN=AHDC1 PE=1 SV=1//0
NC_037329.1	125768218	125768757	AHDC1	1e-37	+	125768218	125768757	0	1	539,	0	-37	-35.6	7.11	--	gnl|BL_ORD_ID|12332 sp|Q5TGY3|AHDC1_HUMAN AT-hook DNA-binding motif-containing protein 1 OS=Homo sapiens OX=9606 GN=AHDC1 PE=1 SV=1//0
NC_037329.1	125769055	125769773	AHDC1	5e-44	+	125769055	125769773	0	1	718,	0	-43.3	-41.9	9.64	--	gnl|BL_ORD_ID|12332 sp|Q5TGY3|AHDC1_HUMAN AT-hook DNA-binding motif-containing protein 1 OS=Homo sapiens OX=9606 GN=AHDC1 PE=1 SV=1//0
NC_037329.1	125769892	125769982	AHDC1	0.0027	+	125769892	125769982	0	1	90,	0	-2.57	-1.84	1.67	--	gnl|BL_ORD_ID|12332 sp|Q5TGY3|AHDC1_HUMAN AT-hook DNA-binding motif-containing protein 1 OS=Homo sapiens OX=9606 GN=AHDC1 PE=1 SV=1//0
NC_037329.1	125770220	125780379	AHDC1	2.5e-05	+	125770220	125780379	0	2	248,172,	0,9987	-4.6	-3.77	3.02	--	gnl|BL_ORD_ID|12332 sp|Q5TGY3|AHDC1_HUMAN AT-hook DNA-binding motif-containing protein 1 OS=Homo sapiens OX=9606 GN=AHDC1 PE=1 SV=1//0
NC_037329.1	125882867	125883077	WASF2	3.2e-38	+	125882867	125883077	0	1	210,	0	-37.5	-36.2	2.47	--	gnl|BL_ORD_ID|509022 sp|A2VDK6|WASF2_BOVIN Wiskott-Aldrich syndrome protein family member 2 OS=Bos taurus OX=9913 GN=WASF2 PE=2 SV=1//1.95731e-23
NC_037329.1	125883795	125884245	WASF2	6.3e-38	+	125883795	125884245	0	1	450,	0	-37.2	-35.8	4.51	--	gnl|BL_ORD_ID|509022 sp|A2VDK6|WASF2_BOVIN Wiskott-Aldrich syndrome protein family member 2 OS=Bos taurus OX=9913 GN=WASF2 PE=2 SV=1//1.95731e-23
NC_037329.1	125884543	125884784	WASF2	1e-112	+	125884543	125884784	0	1	241,	0	-112	-110	2.74	--	gnl|BL_ORD_ID|509022 sp|A2VDK6|WASF2_BOVIN Wiskott-Aldrich syndrome protein family member 2 OS=Bos taurus OX=9913 GN=WASF2 PE=2 SV=1//1.95731e-23
NC_037329.1	125919902	125920172	MAP3K6	2.4e-06	+	125919902	125920172	0	1	270,	0	-5.62	-4.75	20.8	--	gnl|BL_ORD_ID|226672 sp|O95382|M3K6_HUMAN Mitogen-activated protein kinase kinase kinase 6 OS=Homo sapiens OX=9606 GN=MAP3K6 PE=1 SV=3//0
NC_037329.1	125920500	125920650	MAP3K6	0.003	+	125920500	125920650	0	1	150,	0	-2.53	-1.8	10.4	--	gnl|BL_ORD_ID|226672 sp|O95382|M3K6_HUMAN Mitogen-activated protein kinase kinase kinase 6 OS=Homo sapiens OX=9606 GN=MAP3K6 PE=1 SV=3//0
NC_037329.1	125920858	125920949	MAP3K6	4.7e-05	+	125920858	125920949	0	1	91,	0	-4.33	-3.51	8.9	--	gnl|BL_ORD_ID|226672 sp|O95382|M3K6_HUMAN Mitogen-activated protein kinase kinase kinase 6 OS=Homo sapiens OX=9606 GN=MAP3K6 PE=1 SV=3//0
NC_037329.1	125933507	125934060	MAP3K6	1e-53	+	125933507	125934060	0	2	10,320,	0,233	-53	-51.5	5.95	--	gnl|BL_ORD_ID|226672 sp|O95382|M3K6_HUMAN Mitogen-activated protein kinase kinase kinase 6 OS=Homo sapiens OX=9606 GN=MAP3K6 PE=1 SV=3//0
NC_037329.1	126090882	126091063	SLC9A1	1.7e-05	+	126090882	126091063	0	1	181,	0	-4.77	-3.93	2.71	--	gnl|BL_ORD_ID|436204 sp|Q28036|SL9A1_BOVIN Sodium/hydrogen exchanger 1 OS=Bos taurus OX=9913 GN=SLC9A1 PE=2 SV=1//0
NC_037329.1	126140497	126141009	SLC9A1	3.2e-68	+	126140497	126141009	0	3	100,15,394,	0,102,118	-67.5	-65.9	3.9	--	gnl|BL_ORD_ID|436204 sp|Q28036|SL9A1_BOVIN Sodium/hydrogen exchanger 1 OS=Bos taurus OX=9913 GN=SLC9A1 PE=2 SV=1//0
NC_037329.1	126141217	126141368	SLC9A1	1e-20	+	126141217	126141368	0	1	151,	0	-20	-18.9	3.81	--	gnl|BL_ORD_ID|436204 sp|Q28036|SL9A1_BOVIN Sodium/hydrogen exchanger 1 OS=Bos taurus OX=9913 GN=SLC9A1 PE=2 SV=1//0
NC_037329.1	126218453	126219082	FAM46B	1e-25	+	126218453	126219082	0	1	629,	0	-25	-23.7	6.74	--	gnl|BL_ORD_ID|125723 sp|Q29RH2|FA46B_BOVIN Putative nucleotidyltransferase FAM46B OS=Bos taurus OX=9913 GN=FAM46B PE=2 SV=1//0
NC_037329.1	126219320	126219740	FAM46B	1e-125	+	126219320	126219740	0	1	420,	0	-125	-123	29.5	--	gnl|BL_ORD_ID|125723 sp|Q29RH2|FA46B_BOVIN Putative nucleotidyltransferase FAM46B OS=Bos taurus OX=9913 GN=FAM46B PE=2 SV=1//0
NC_037329.1	126219799	126220009	FAM46B	1.9e-08	+	126219799	126220009	0	1	210,	0	-7.73	-6.79	2.66	--	gnl|BL_ORD_ID|125723 sp|Q29RH2|FA46B_BOVIN Putative nucleotidyltransferase FAM46B OS=Bos taurus OX=9913 GN=FAM46B PE=2 SV=1//0
NC_037329.1	126316710	126318613	GPATCH3	7.9e-22	+	126316710	126318613	0	2	212,27,	0,1876	-21.1	-19.9	6.23	--	gnl|BL_ORD_ID|159941 sp|Q96I76|GPTC3_HUMAN G patch domain-containing protein 3 OS=Homo sapiens OX=9606 GN=GPATCH3 PE=1 SV=1//0
NC_037329.1	126320927	126321493	GPATCH3	4e-49	+	126320927	126321493	0	1	566,	0	-48.4	-46.9	8.9	--	gnl|BL_ORD_ID|159941 sp|Q96I76|GPTC3_HUMAN G patch domain-containing protein 3 OS=Homo sapiens OX=9606 GN=GPATCH3 PE=1 SV=1//0
NC_037329.1	126330511	126330901	GPN2	5e-21	+	126330511	126330901	0	1	390,	0	-20.3	-19.2	2.96	--	gnl|BL_ORD_ID|159536 sp|A6H7F2|GPN2_BOVIN GPN-loop GTPase 2 OS=Bos taurus OX=9913 GN=GPN2 PE=2 SV=1//0
NC_037329.1	126943717	126943866	LOC107131877	0.00029	+	126943717	126943866	0	1	149,	0	-3.54	-2.76	8.16	--	-//-
NC_037329.1	127124176	127124444	PAFAH2	4e-42	+	127124176	127124444	0	1	268,	0	-41.4	-40	5.14	--	gnl|BL_ORD_ID|290782 sp|P79106|PAFA2_BOVIN Platelet-activating factor acetylhydrolase 2, cytoplasmic OS=Bos taurus OX=9913 GN=PAFAH2 PE=1 SV=1//0
NC_037329.1	127182868	127183515	STMN1	0	+	127182868	127183515	0	2	8,229,	0,418	-444	#NAME?	2.14	--	gnl|BL_ORD_ID|446376 sp|Q6DUB7|STMN1_PIG Stathmin OS=Sus scrofa OX=9823 GN=STMN1 PE=2 SV=3//1.30953e-93
NC_037329.1	127237095	127237688	AUNIP	7.9e-15	+	127237095	127237688	0	1	593,	0	-14.1	-13	9.53	--	gnl|BL_ORD_ID|39445 sp|A4IFU8|AUNIP_BOVIN Aurora kinase A and ninein-interacting protein OS=Bos taurus OX=9913 GN=AUNIP PE=2 SV=1//0
NC_037329.1	127726428	127728510	SYF2	1.6e-12	+	127726428	127728510	0	3	2,126,113,	0,1437,1969	-11.8	-10.8	1.97	--	gnl|BL_ORD_ID|452717 sp|O95926|SYF2_HUMAN Pre-mRNA-splicing factor SYF2 OS=Homo sapiens OX=9606 GN=SYF2 PE=1 SV=1//7.89734e-137
NC_037329.1	128739742	128740252	IFNLR1	2e-16	+	128739742	128740252	0	1	510,	0	-15.7	-14.6	13.3	--	gnl|BL_ORD_ID|193443 sp|Q8IU57|INLR1_HUMAN Interferon lambda receptor 1 OS=Homo sapiens OX=9606 GN=IFNLR1 PE=1 SV=1//2.48316e-167
NC_037329.1	128740370	128740551	IFNLR1	0.00014	+	128740370	128740551	0	1	181,	0	-3.86	-3.06	2.62	--	gnl|BL_ORD_ID|193443 sp|Q8IU57|INLR1_HUMAN Interferon lambda receptor 1 OS=Homo sapiens OX=9606 GN=IFNLR1 PE=1 SV=1//2.48316e-167
NC_037329.1	128839154	128839453	MYOM3	1.3e-18	+	128839154	128839453	0	1	299,	0	-17.9	-16.8	60.1	--	gnl|BL_ORD_ID|259871 sp|Q5VTT5|MYOM3_HUMAN Myomesin-3 OS=Homo sapiens OX=9606 GN=MYOM3 PE=1 SV=1//0
NC_037329.1	128934886	128935336	SRSF10	1e-126	+	128934886	128935336	0	1	450,	0	-126	-124	3.79	--	gnl|BL_ORD_ID|443538 sp|Q9R0U0|SRS10_MOUSE Serine/arginine-rich splicing factor 10 OS=Mus musculus OX=10090 GN=Srsf10 PE=1 SV=2//3.52147e-10
NC_037329.1	129078854	129079418	FUCA1	1e-168	+	129078854	129079418	0	1	564,	0	-168	-166	4.73	--	gnl|BL_ORD_ID|139989 sp|Q2KIM0|FUCO_BOVIN Tissue alpha-L-fucosidase OS=Bos taurus OX=9913 GN=FUCA1 PE=2 SV=1//0
NC_037329.1	129297951	129298311	ID3	1e-130	+	129297951	129298311	0	1	360,	0	-130	-128	2.52	--	gnl|BL_ORD_ID|186748 sp|Q5E981|ID3_BOVIN DNA-binding protein inhibitor ID-3 OS=Bos taurus OX=9913 GN=ID3 PE=3 SV=1//9.31833e-64
NC_037329.1	129482456	129482696	ZNF436	4e-16	+	129482456	129482696	0	1	240,	0	-15.4	-14.3	4.71	--	gnl|BL_ORD_ID|555838 sp|Q5R5Y7|ZN436_PONAB Zinc finger protein 436 OS=Pongo abelii OX=9601 GN=ZNF436 PE=2 SV=1//0
NC_037329.1	129482905	129483115	ZNF436	2e-11	+	129482905	129483115	0	1	210,	0	-10.7	-9.68	3.65	--	gnl|BL_ORD_ID|555838 sp|Q5R5Y7|ZN436_PONAB Zinc finger protein 436 OS=Pongo abelii OX=9601 GN=ZNF436 PE=2 SV=1//0
NC_037329.1	129483294	129484253	ZNF436	1.6e-58	+	129483294	129484253	0	1	959,	0	-57.8	-56.2	25.8	--	gnl|BL_ORD_ID|555838 sp|Q5R5Y7|ZN436_PONAB Zinc finger protein 436 OS=Pongo abelii OX=9601 GN=ZNF436 PE=2 SV=1//0
NC_037329.1	129530413	129531604	HNRNPR	1.00000000001329e-313	+	129530413	129531604	0	1	1191,	0	-313	-310	18.5	--	gnl|BL_ORD_ID|178392 sp|O43390|HNRPR_HUMAN Heterogeneous nuclear ribonucleoprotein R OS=Homo sapiens OX=9606 GN=HNRNPR PE=1 SV=1//3.27164e-19
NC_037329.1	129760162	129761391	LUZP1	4e-35	+	129760162	129761391	0	1	1229,	0	-34.4	-33.1	5.19	--	gnl|BL_ORD_ID|225246 sp|Q86V48|LUZP1_HUMAN Leucine zipper protein 1 OS=Homo sapiens OX=9606 GN=LUZP1 PE=1 SV=2//0
NC_037329.1	129761839	129761990	LUZP1	0.00023	+	129761839	129761990	0	1	151,	0	-3.64	-2.85	2.04	--	gnl|BL_ORD_ID|225246 sp|Q86V48|LUZP1_HUMAN Leucine zipper protein 1 OS=Homo sapiens OX=9606 GN=LUZP1 PE=1 SV=2//0
NC_037329.1	129762438	129765803	LUZP1	1e-62	+	129762438	129765803	0	2	442,1266,	0,2099	-62	-60.4	6.19	--	gnl|BL_ORD_ID|225246 sp|Q86V48|LUZP1_HUMAN Leucine zipper protein 1 OS=Homo sapiens OX=9606 GN=LUZP1 PE=1 SV=2//0
NC_037329.1	129767599	129767779	LUZP1	2.6e-07	+	129767599	129767779	0	1	180,	0	-6.58	-5.67	1.92	--	gnl|BL_ORD_ID|225246 sp|Q86V48|LUZP1_HUMAN Leucine zipper protein 1 OS=Homo sapiens OX=9606 GN=LUZP1 PE=1 SV=2//0
NC_037329.1	129768377	129768528	LUZP1	1e-12	+	129768377	129768528	0	1	151,	0	-12	-11	2	--	gnl|BL_ORD_ID|225246 sp|Q86V48|LUZP1_HUMAN Leucine zipper protein 1 OS=Homo sapiens OX=9606 GN=LUZP1 PE=1 SV=2//0
NC_037329.1	130293999	130294537	LOC112443417	1e-25	+	130293999	130294537	0	1	538,	0	-25	-23.8	5.9	--	-//-
NC_037329.1	130801988	130802163	LOC101905607	4e-100	+	130801988	130802163	0	1	175,	0	-99.4	-97.6	2.81	--	-//-
NC_037329.1	130976455	130976635	HSPG2	1e-237	+	130976455	130976635	0	1	180,	0	-237	-235	2.49	--	gnl|BL_ORD_ID|301412 sp|P98160|PGBM_HUMAN Basement membrane-specific heparan sulfate proteoglycan core protein OS=Homo sapiens OX=9606 GN=HSPG2 PE=1 SV=4//7.81867e-45
NC_037329.1	130977173	130977384	HSPG2	1e-179	+	130977173	130977384	0	1	211,	0	-179	-176	2.66	--	gnl|BL_ORD_ID|301412 sp|P98160|PGBM_HUMAN Basement membrane-specific heparan sulfate proteoglycan core protein OS=Homo sapiens OX=9606 GN=HSPG2 PE=1 SV=4//7.81867e-45
NC_037329.1	131013227	131013377	USP48	5e-05	+	131013227	131013377	0	1	150,	0	-4.3	-3.47	5.04	--	gnl|BL_ORD_ID|493562 sp|Q86UV5|UBP48_HUMAN Ubiquitin carboxyl-terminal hydrolase 48 OS=Homo sapiens OX=9606 GN=USP48 PE=1 SV=1//0
NC_037329.1	131085573	131085813	USP48	6.3e-41	+	131085573	131085813	0	1	240,	0	-40.2	-38.8	2.48	--	gnl|BL_ORD_ID|493562 sp|Q86UV5|UBP48_HUMAN Ubiquitin carboxyl-terminal hydrolase 48 OS=Homo sapiens OX=9606 GN=USP48 PE=1 SV=1//0
NC_037329.1	131447181	131447958	ECE1	1e-200	+	131447181	131447958	0	1	777,	0	-200	-198	4.79	--	gnl|BL_ORD_ID|111048 sp|P42891|ECE1_BOVIN Endothelin-converting enzyme 1 OS=Bos taurus OX=9913 GN=ECE1 PE=1 SV=2//0
NC_037329.1	131448464	131449032	ECE1	3.2e-47	+	131448464	131449032	0	1	568,	0	-46.5	-45.1	3.12	--	gnl|BL_ORD_ID|111048 sp|P42891|ECE1_BOVIN Endothelin-converting enzyme 1 OS=Bos taurus OX=9913 GN=ECE1 PE=1 SV=2//0
NC_037329.1	131449211	131449331	ECE1	1.4e-09	+	131449211	131449331	0	1	120,	0	-8.86	-7.89	2.39	--	gnl|BL_ORD_ID|111048 sp|P42891|ECE1_BOVIN Endothelin-converting enzyme 1 OS=Bos taurus OX=9913 GN=ECE1 PE=1 SV=2//0
NC_037329.1	131710091	131749012	EIF4G3	1e-16	+	131710091	131749012	0	2	518,50,	0,38871	-16	-14.9	3.12	--	gnl|BL_ORD_ID|189470 sp|O43432|IF4G3_HUMAN Eukaryotic translation initiation factor 4 gamma 3 OS=Homo sapiens OX=9606 GN=EIF4G3 PE=1 SV=2//0
NC_037329.1	131793003	131795947	EIF4G3	0.00025	+	131793003	131795947	0	2	40,50,	0,2894	-3.6	-2.81	1.51	--	gnl|BL_ORD_ID|189470 sp|O43432|IF4G3_HUMAN Eukaryotic translation initiation factor 4 gamma 3 OS=Homo sapiens OX=9606 GN=EIF4G3 PE=1 SV=2//0
NC_037329.1	131836911	131837450	EIF4G3	2e-91	+	131836911	131837450	0	1	539,	0	-90.7	-88.9	6.13	--	gnl|BL_ORD_ID|189470 sp|O43432|IF4G3_HUMAN Eukaryotic translation initiation factor 4 gamma 3 OS=Homo sapiens OX=9606 GN=EIF4G3 PE=1 SV=2//0
NC_037329.1	131837628	131837868	EIF4G3	2e-32	+	131837628	131837868	0	1	240,	0	-31.7	-30.4	5.02	--	gnl|BL_ORD_ID|189470 sp|O43432|IF4G3_HUMAN Eukaryotic translation initiation factor 4 gamma 3 OS=Homo sapiens OX=9606 GN=EIF4G3 PE=1 SV=2//0
NC_037329.1	131855311	131855875	HP1BP3	0.0021	+	131855311	131855875	0	2	104,46,	0,518	-2.67	-1.94	4.7	--	gnl|BL_ORD_ID|179027 sp|Q08DU9|HP1B3_BOVIN Heterochromatin protein 1-binding protein 3 OS=Bos taurus OX=9913 GN=HP1BP3 PE=2 SV=1//0
NC_037329.1	131891498	131891618	HP1BP3	2.7e-07	+	131891498	131891618	0	1	120,	0	-6.57	-5.66	3.95	--	gnl|BL_ORD_ID|179027 sp|Q08DU9|HP1B3_BOVIN Heterochromatin protein 1-binding protein 3 OS=Bos taurus OX=9913 GN=HP1BP3 PE=2 SV=1//0
NC_037329.1	131891796	131892006	HP1BP3	3e-10	+	131891796	131892006	0	1	210,	0	-9.52	-8.54	5.56	--	gnl|BL_ORD_ID|179027 sp|Q08DU9|HP1B3_BOVIN Heterochromatin protein 1-binding protein 3 OS=Bos taurus OX=9913 GN=HP1BP3 PE=2 SV=1//0
NC_037329.1	131914155	131914246	SH2D5	0.00058	+	131914155	131914246	0	1	91,	0	-3.24	-2.47	3.34	--	gnl|BL_ORD_ID|434458 sp|Q6ZV89|SH2D5_HUMAN SH2 domain-containing protein 5 OS=Homo sapiens OX=9606 GN=SH2D5 PE=1 SV=2//0
NC_037329.1	131914334	131914544	SH2D5	5.6e-05	+	131914334	131914544	0	1	210,	0	-4.25	-3.43	3.49	--	gnl|BL_ORD_ID|434458 sp|Q6ZV89|SH2D5_HUMAN SH2 domain-containing protein 5 OS=Homo sapiens OX=9606 GN=SH2D5 PE=1 SV=2//0
NC_037329.1	131914960	131915199	SH2D5	3.2e-13	+	131914960	131915199	0	1	239,	0	-12.5	-11.4	6.51	--	gnl|BL_ORD_ID|434458 sp|Q6ZV89|SH2D5_HUMAN SH2 domain-containing protein 5 OS=Homo sapiens OX=9606 GN=SH2D5 PE=1 SV=2//0
NC_037329.1	131915555	131915824	SH2D5	2.5e-17	+	131915555	131915824	0	1	269,	0	-16.6	-15.5	5.08	--	gnl|BL_ORD_ID|434458 sp|Q6ZV89|SH2D5_HUMAN SH2 domain-containing protein 5 OS=Homo sapiens OX=9606 GN=SH2D5 PE=1 SV=2//0
NC_037329.1	131968513	131969114	KIF17	1e-07	+	131968513	131969114	0	1	601,	0	-6.99	-6.07	25.2	--	gnl|BL_ORD_ID|206525 sp|Q99PW8|KIF17_MOUSE Kinesin-like protein KIF17 OS=Mus musculus OX=10090 GN=Kif17 PE=1 SV=1//0
NC_037329.1	132121658	132122288	MUL1	5e-76	+	132121658	132122288	0	1	630,	0	-75.3	-73.6	15.9	--	gnl|BL_ORD_ID|253630 sp|Q969V5|MUL1_HUMAN Mitochondrial ubiquitin ligase activator of NFKB 1 OS=Homo sapiens OX=9606 GN=MUL1 PE=1 SV=1//0
NC_037329.1	132122526	132123155	MUL1	1e-143	+	132122526	132123155	0	1	629,	0	-143	-141	5.38	--	gnl|BL_ORD_ID|253630 sp|Q969V5|MUL1_HUMAN Mitochondrial ubiquitin ligase activator of NFKB 1 OS=Homo sapiens OX=9606 GN=MUL1 PE=1 SV=1//0
NC_037329.1	133017154	133020194	TMCO4	2e-34	+	133017154	133020194	0	2	6,595,	0,2445	-33.7	-32.4	5.85	--	gnl|BL_ORD_ID|475372 sp|Q5TGY1|TMCO4_HUMAN Transmembrane and coiled-coil domain-containing protein 4 OS=Homo sapiens OX=9606 GN=TMCO4 PE=2 SV=1//3.07774e-56
NC_037329.1	133020343	133020824	TMCO4	2e-52	+	133020343	133020824	0	1	481,	0	-51.7	-50.1	7.54	--	gnl|BL_ORD_ID|475372 sp|Q5TGY1|TMCO4_HUMAN Transmembrane and coiled-coil domain-containing protein 4 OS=Homo sapiens OX=9606 GN=TMCO4 PE=2 SV=1//3.07774e-56
NC_037329.1	133201088	133202486	CAPZB	2e-11	+	133201088	133202486	0	2	156,83,	0,1315	-10.7	-9.67	11.9	--	gnl|BL_ORD_ID|51561 sp|P79136|CAPZB_BOVIN F-actin-capping protein subunit beta OS=Bos taurus OX=9913 GN=CAPZB PE=1 SV=1//2.29666e-08
NC_037329.1	133202544	133300888	CAPZB	7.9e-09	+	133202544	133300888	0	3	16,90,14,	0,65478,98330	-8.1	-7.15	2.51	--	gnl|BL_ORD_ID|51561 sp|P79136|CAPZB_BOVIN F-actin-capping protein subunit beta OS=Bos taurus OX=9913 GN=CAPZB PE=1 SV=1//2.29666e-08
NC_037329.1	133340196	133340554	CAPZB	3.2e-51	+	133340196	133340554	0	1	358,	0	-50.5	-49	5.8	--	gnl|BL_ORD_ID|51561 sp|P79136|CAPZB_BOVIN F-actin-capping protein subunit beta OS=Bos taurus OX=9913 GN=CAPZB PE=1 SV=1//2.29666e-08
NC_037329.1	133434342	133434760	EMC1	0	+	133434342	133434760	0	1	418,	0	-377	#NAME?	8.99	--	gnl|BL_ORD_ID|117557 sp|Q8N766|EMC1_HUMAN ER membrane protein complex subunit 1 OS=Homo sapiens OX=9606 GN=EMC1 PE=1 SV=1//0
NC_037329.1	133435624	133435864	EMC1	2e-39	+	133435624	133435864	0	1	240,	0	-38.7	-37.3	2.12	--	gnl|BL_ORD_ID|117557 sp|Q8N766|EMC1_HUMAN ER membrane protein complex subunit 1 OS=Homo sapiens OX=9606 GN=EMC1 PE=1 SV=1//0
NC_037329.1	133567715	133568330	UBR4	1.9e-06	+	133567715	133568330	0	2	86,65,	0,550	-5.71	-4.83	2.83	--	gnl|BL_ORD_ID|493663 sp|Q5T4S7|UBR4_HUMAN E3 ubiquitin-protein ligase UBR4 OS=Homo sapiens OX=9606 GN=UBR4 PE=1 SV=1//0
NC_037329.1	133582045	133582136	UBR4	0.00029	+	133582045	133582136	0	1	91,	0	-3.54	-2.76	8.16	--	gnl|BL_ORD_ID|493663 sp|Q5T4S7|UBR4_HUMAN E3 ubiquitin-protein ligase UBR4 OS=Homo sapiens OX=9606 GN=UBR4 PE=1 SV=1//0
NC_037329.1	133589085	133589355	UBR4	7.9e-89	+	133589085	133589355	0	1	270,	0	-88.1	-86.3	4.68	--	gnl|BL_ORD_ID|493663 sp|Q5T4S7|UBR4_HUMAN E3 ubiquitin-protein ligase UBR4 OS=Homo sapiens OX=9606 GN=UBR4 PE=1 SV=1//0
NC_037329.1	133751830	133752249	IFFO2	1.1e-08	+	133751830	133752249	0	1	419,	0	-7.97	-7.03	15.2	--	gnl|BL_ORD_ID|189719 sp|Q5TF58|IFFO2_HUMAN Intermediate filament family orphan 2 OS=Homo sapiens OX=9606 GN=IFFO2 PE=2 SV=3//0
NC_037329.1	133753384	133753653	IFFO2	7.9e-22	+	133753384	133753653	0	1	269,	0	-21.1	-19.9	7.51	--	gnl|BL_ORD_ID|189719 sp|Q5TF58|IFFO2_HUMAN Intermediate filament family orphan 2 OS=Homo sapiens OX=9606 GN=IFFO2 PE=2 SV=3//0
NC_037329.1	133756928	133770855	ALDH4A1	1.1e-05	+	133756928	133770855	0	2	87,34,	0,13893	-4.97	-4.12	5.07	--	gnl|BL_ORD_ID|13410 sp|A7YWE4|AL4A1_BOVIN Delta-1-pyrroline-5-carboxylate dehydrogenase, mitochondrial OS=Bos taurus OX=9913 GN=ALDH4A1 PE=2 SV=1//0
NC_037329.1	135222042	135225106	RCC2	1.3e-20	+	135222042	135225106	0	2	122,87,	0,2977	-19.9	-18.7	2.79	--	gnl|BL_ORD_ID|341617 sp|Q9P258|RCC2_HUMAN Protein RCC2 OS=Homo sapiens OX=9606 GN=RCC2 PE=1 SV=2//0
NC_037329.1	135235347	135235467	RCC2	0.00015	+	135235347	135235467	0	1	120,	0	-3.83	-3.03	1.26	--	gnl|BL_ORD_ID|341617 sp|Q9P258|RCC2_HUMAN Protein RCC2 OS=Homo sapiens OX=9606 GN=RCC2 PE=1 SV=2//0
NC_037329.1	135235853	135235943	RCC2	3.6e-07	+	135235853	135235943	0	1	90,	0	-6.44	-5.54	1.38	--	gnl|BL_ORD_ID|341617 sp|Q9P258|RCC2_HUMAN Protein RCC2 OS=Homo sapiens OX=9606 GN=RCC2 PE=1 SV=2//0
NC_037329.1	135236329	135236538	RCC2	1.3e-31	+	135236329	135236538	0	1	209,	0	-30.9	-29.6	2.08	--	gnl|BL_ORD_ID|341617 sp|Q9P258|RCC2_HUMAN Protein RCC2 OS=Homo sapiens OX=9606 GN=RCC2 PE=1 SV=2//0
NC_037329.1	135237073	135237282	RCC2	1e-25	+	135237073	135237282	0	1	209,	0	-25	-23.7	1.71	--	gnl|BL_ORD_ID|341617 sp|Q9P258|RCC2_HUMAN Protein RCC2 OS=Homo sapiens OX=9606 GN=RCC2 PE=1 SV=2//0
NC_037329.1	135606163	135606403	ATP13A2	1.6e-17	+	135606163	135606403	0	1	240,	0	-16.8	-15.7	1.96	--	gnl|BL_ORD_ID|30733 sp|Q9NQ11|AT132_HUMAN Cation-transporting ATPase 13A2 OS=Homo sapiens OX=9606 GN=ATP13A2 PE=1 SV=2//0
NC_037329.1	135760277	135760427	FBXO42	0.00016	+	135760277	135760427	0	1	150,	0	-3.8	-3	5.93	--	gnl|BL_ORD_ID|129762 sp|Q6P3S6|FBX42_HUMAN F-box only protein 42 OS=Homo sapiens OX=9606 GN=FBXO42 PE=1 SV=1//0
NC_037329.1	135863050	135864037	FBXO42	1e-231	+	135863050	135864037	0	1	987,	0	-231	-229	24.6	--	gnl|BL_ORD_ID|129762 sp|Q6P3S6|FBX42_HUMAN F-box only protein 42 OS=Homo sapiens OX=9606 GN=FBXO42 PE=1 SV=1//0
NC_037329.1	135768265	135768415	LOC112443502	0.00013	+	135768265	135768415	0	1	150,	0	-3.89	-3.09	3.71	--	gnl|BL_ORD_ID|310831 sp|P10273|POL_FLV Gag-Pol polyprotein OS=Feline leukemia virus OX=11768 GN=pol PE=3 SV=2//8.29935e-11
NC_037329.1	135768864	135769134	LOC112443502	2e-22	+	135768864	135769134	0	1	270,	0	-21.7	-20.5	5.8	--	gnl|BL_ORD_ID|310831 sp|P10273|POL_FLV Gag-Pol polyprotein OS=Feline leukemia virus OX=11768 GN=pol PE=3 SV=2//8.29935e-11
NC_037329.1	135769582	135770272	LOC112443502	0	+	135769582	135770272	0	1	690,	0	-566	#NAME?	9.51	--	gnl|BL_ORD_ID|310831 sp|P10273|POL_FLV Gag-Pol polyprotein OS=Feline leukemia virus OX=11768 GN=pol PE=3 SV=2//8.29935e-11
NC_037329.1	135772607	135773297	LOC112443502	0	+	135772607	135773297	0	1	690,	0	-368	#NAME?	4.41	--	gnl|BL_ORD_ID|310831 sp|P10273|POL_FLV Gag-Pol polyprotein OS=Feline leukemia virus OX=11768 GN=pol PE=3 SV=2//8.29935e-11
NC_037329.1	135877294	135877564	CPLANE2	1.3e-12	+	135877294	135877564	0	1	270,	0	-11.9	-10.8	4.41	--	gnl|BL_ORD_ID|417636 sp|Q9BU20|RSG1_HUMAN REM2- and Rab-like small GTPase 1 OS=Homo sapiens OX=9606 GN=RSG1 PE=1 SV=2//3.15712e-148
NC_037329.1	135880694	135881612	CPLANE2	1e-119	+	135880694	135881612	0	2	17,672,	0,246	-119	-117	14	--	gnl|BL_ORD_ID|417636 sp|Q9BU20|RSG1_HUMAN REM2- and Rab-like small GTPase 1 OS=Homo sapiens OX=9606 GN=RSG1 PE=1 SV=2//3.15712e-148
NC_037329.1	135882986	135883196	CPLANE2	3.9e-05	+	135882986	135883196	0	1	210,	0	-4.41	-3.58	3.89	--	gnl|BL_ORD_ID|417636 sp|Q9BU20|RSG1_HUMAN REM2- and Rab-like small GTPase 1 OS=Homo sapiens OX=9606 GN=RSG1 PE=1 SV=2//3.15712e-148
NC_037329.1	135883943	135884183	CPLANE2	3.5e-07	+	135883943	135884183	0	1	240,	0	-6.46	-5.56	3.89	--	gnl|BL_ORD_ID|417636 sp|Q9BU20|RSG1_HUMAN REM2- and Rab-like small GTPase 1 OS=Homo sapiens OX=9606 GN=RSG1 PE=1 SV=2//3.15712e-148
NC_037329.1	135951241	135951481	EPHA2	3.2e-21	+	135951241	135951481	0	1	240,	0	-20.5	-19.3	2.09	--	gnl|BL_ORD_ID|120379 sp|P29317|EPHA2_HUMAN Ephrin type-A receptor 2 OS=Homo sapiens OX=9606 GN=EPHA2 PE=1 SV=2//0
NC_037329.1	135971105	135971825	EPHA2	1e-278	+	135971105	135971825	0	1	720,	0	-278	-276	3.11	--	gnl|BL_ORD_ID|120379 sp|P29317|EPHA2_HUMAN Ephrin type-A receptor 2 OS=Homo sapiens OX=9606 GN=EPHA2 PE=1 SV=2//0
NC_037329.1	135971913	135972004	EPHA2	6.3e-13	+	135971913	135972004	0	1	91,	0	-12.2	-11.2	1.7	--	gnl|BL_ORD_ID|120379 sp|P29317|EPHA2_HUMAN Ephrin type-A receptor 2 OS=Homo sapiens OX=9606 GN=EPHA2 PE=1 SV=2//0
NC_037329.1	136035999	136036447	FAM131C	1e-114	+	136035999	136036447	0	1	448,	0	-114	-112	9.91	--	gnl|BL_ORD_ID|124656 sp|Q96AQ9|F131C_HUMAN Protein FAM131C OS=Homo sapiens OX=9606 GN=FAM131C PE=1 SV=2//7.33971e-122
NC_037329.1	136090073	136090164	LOC101905127	0.00074	+	136090073	136090164	0	1	91,	0	-3.13	-2.37	11.9	--	-//-
NC_037329.1	136105479	136105600	LOC101905127	0.00025	+	136105479	136105600	0	1	121,	0	-3.61	-2.82	14.1	--	-//-
NC_037329.1	136105689	136105899	LOC101905127	0.00045	+	136105689	136105899	0	1	210,	0	-3.35	-2.57	9.64	--	-//-
NC_037329.1	720236	720597	HERC2	7.9e-63	-	720236	720597	0	1	361,	0	-62.1	-60.5	5.79	--	gnl|BL_ORD_ID|171449 sp|O95714|HERC2_HUMAN E3 ubiquitin-protein ligase HERC2 OS=Homo sapiens OX=9606 GN=HERC2 PE=1 SV=2//0
NC_037329.1	1233170	1233290	TUBGCP5	0.0049	-	1233170	1233290	0	1	120,	0	-2.31	-1.6	8.9	--	gnl|BL_ORD_ID|146350 sp|Q96RT8|GCP5_HUMAN Gamma-tubulin complex component 5 OS=Homo sapiens OX=9606 GN=TUBGCP5 PE=1 SV=1//0
NC_037329.1	1314935	1315026	CCDC115	0.00066	-	1314935	1315026	0	1	91,	0	-3.18	-2.42	1.37	--	gnl|BL_ORD_ID|54519 sp|Q3SZB5|CC115_BOVIN Coiled-coil domain-containing protein 115 OS=Bos taurus OX=9913 GN=CCDC115 PE=2 SV=1//6.44349e-95
NC_037329.1	1869150	1869600	FAM168B	6.3e-12	-	1869150	1869600	0	1	450,	0	-11.2	-10.2	4.62	--	gnl|BL_ORD_ID|124767 sp|A8E639|F168B_BOVIN Myelin-associated neurite-outgrowth inhibitor OS=Bos taurus OX=9913 GN=FAM168B PE=2 SV=2//5.94096e-65
NC_037329.1	4300793	4303480	UGGT1	3.2e-99	-	4300793	4303480	0	2	779,30,	0,2657	-98.5	-96.7	8.39	--	gnl|BL_ORD_ID|494321 sp|Q9NYU2|UGGG1_HUMAN UDP-glucose:glycoprotein glucosyltransferase 1 OS=Homo sapiens OX=9606 GN=UGGT1 PE=1 SV=3//0
NC_037329.1	4790066	4790455	SFT2D3	1.3e-72	-	4790066	4790455	0	1	389,	0	-71.9	-70.3	15.5	--	gnl|BL_ORD_ID|434065 sp|Q587I9|SFT2C_HUMAN Vesicle transport protein SFT2C OS=Homo sapiens OX=9606 GN=SFT2D3 PE=2 SV=1//7.05676e-30
NC_037329.1	4790992	4791173	SFT2D3	8.7e-09	-	4790992	4791173	0	1	181,	0	-8.06	-7.12	15.9	--	gnl|BL_ORD_ID|434065 sp|Q587I9|SFT2C_HUMAN Vesicle transport protein SFT2C OS=Homo sapiens OX=9606 GN=SFT2D3 PE=2 SV=1//7.05676e-30
NC_037329.1	5634695	5634786	NAB1	4.2e-05	-	5634695	5634786	0	1	91,	0	-4.38	-3.55	9.64	--	gnl|BL_ORD_ID|260362 sp|Q13506|NAB1_HUMAN NGFI-A-binding protein 1 OS=Homo sapiens OX=9606 GN=NAB1 PE=1 SV=2//0
NC_037329.1	5636554	5636855	NAB1	1e-53	-	5636554	5636855	0	1	301,	0	-53	-51.4	6.84	--	gnl|BL_ORD_ID|260362 sp|Q13506|NAB1_HUMAN NGFI-A-binding protein 1 OS=Homo sapiens OX=9606 GN=NAB1 PE=1 SV=2//0
NC_037329.1	5670360	5670781	NAB1	1.6e-11	-	5670360	5670781	0	1	421,	0	-10.8	-9.75	3.68	--	gnl|BL_ORD_ID|260362 sp|Q13506|NAB1_HUMAN NGFI-A-binding protein 1 OS=Homo sapiens OX=9606 GN=NAB1 PE=1 SV=2//0
NC_037329.1	5820260	5820741	MFSD6	1.6e-24	-	5820260	5820741	0	1	481,	0	-23.8	-22.6	4.97	--	gnl|BL_ORD_ID|236918 sp|A1DWM3|MFSD6_PIG Major facilitator superfamily domain-containing protein 6 OS=Sus scrofa OX=9823 GN=MFSD6 PE=2 SV=1//0
NC_037329.1	5880303	5880634	MFSD6	3.2e-12	-	5880303	5880634	0	1	331,	0	-11.5	-10.4	6.97	--	gnl|BL_ORD_ID|236918 sp|A1DWM3|MFSD6_PIG Major facilitator superfamily domain-containing protein 6 OS=Sus scrofa OX=9823 GN=MFSD6 PE=2 SV=1//0
NC_037329.1	5880933	5881204	MFSD6	1.3e-29	-	5880933	5881204	0	1	271,	0	-28.9	-27.6	8.25	--	gnl|BL_ORD_ID|236918 sp|A1DWM3|MFSD6_PIG Major facilitator superfamily domain-containing protein 6 OS=Sus scrofa OX=9823 GN=MFSD6 PE=2 SV=1//0
NC_037329.1	5934834	5935254	INPP1	7.9e-81	-	5934834	5935254	0	1	420,	0	-80.1	-78.4	3.46	--	gnl|BL_ORD_ID|193545 sp|P21327|INPP_BOVIN Inositol polyphosphate 1-phosphatase OS=Bos taurus OX=9913 GN=INPP1 PE=1 SV=2//0
NC_037329.1	6469836	6470197	PMS1	2e-22	-	6469836	6470197	0	1	361,	0	-21.7	-20.5	5.97	--	gnl|BL_ORD_ID|308798 sp|P54277|PMS1_HUMAN PMS1 protein homolog 1 OS=Homo sapiens OX=9606 GN=PMS1 PE=1 SV=1//0
NC_037329.1	6481622	6482013	PMS1	1.3e-18	-	6481622	6482013	0	1	391,	0	-17.9	-16.8	5.97	--	gnl|BL_ORD_ID|308798 sp|P54277|PMS1_HUMAN PMS1 protein homolog 1 OS=Homo sapiens OX=9606 GN=PMS1 PE=1 SV=1//0
NC_037329.1	6670260	6670738	ASNSD1	1e-62	-	6670260	6670738	0	1	478,	0	-62	-60.4	3.83	--	gnl|BL_ORD_ID|29168 sp|Q0V8E4|ASND1_BOVIN Asparagine synthetase domain-containing protein 1 OS=Bos taurus OX=9913 GN=ASNSD1 PE=2 SV=1//0
NC_037329.1	6670916	6671155	ASNSD1	1e-47	-	6670916	6671155	0	1	239,	0	-47	-45.5	4.11	--	gnl|BL_ORD_ID|29168 sp|Q0V8E4|ASND1_BOVIN Asparagine synthetase domain-containing protein 1 OS=Bos taurus OX=9913 GN=ASNSD1 PE=2 SV=1//0
NC_037329.1	6936069	6936647	WDR75	7.9e-40	-	6936069	6936647	0	2	264,35,	0,543	-39.1	-37.7	4.01	--	gnl|BL_ORD_ID|509407 sp|Q8IWA0|WDR75_HUMAN WD repeat-containing protein 75 OS=Homo sapiens OX=9606 GN=WDR75 PE=1 SV=1//0
NC_037329.1	9838392	9840932	ZC3H15	2.5e-30	-	9838392	9840932	0	2	794,5,	0,2535	-29.6	-28.3	8.9	--	gnl|BL_ORD_ID|554736 sp|Q1RMM1|ZC3HF_BOVIN Zinc finger CCCH domain-containing protein 15 OS=Bos taurus OX=9913 GN=ZC3H15 PE=2 SV=1//0
NC_037329.1	13475820	13475940	DUSP19	0.00019	-	13475820	13475940	0	1	120,	0	-3.71	-2.92	2.51	--	gnl|BL_ORD_ID|108154 sp|Q8WTR2|DUS19_HUMAN Dual specificity protein phosphatase 19 OS=Homo sapiens OX=9606 GN=DUSP19 PE=1 SV=1//2.73849e-36
NC_037329.1	14681943	14682184	SSFA2	1.6e-08	-	14681943	14682184	0	1	241,	0	-7.79	-6.85	4.51	--	gnl|BL_ORD_ID|444005 sp|P28290|SSFA2_HUMAN Sperm-specific antigen 2 OS=Homo sapiens OX=9606 GN=SSFA2 PE=1 SV=3//0
NC_037329.1	15640157	15640397	UBE2E3	1.6e-87	-	15640157	15640397	0	1	240,	0	-86.8	-85	5.33	--	gnl|BL_ORD_ID|491534 sp|P52483|UB2E3_MOUSE Ubiquitin-conjugating enzyme E2 E3 OS=Mus musculus OX=10090 GN=Ube2e3 PE=1 SV=2//4.72062e-106
NC_037329.1	18481282	18481611	OSBPL6	3.5e-08	-	18481282	18481611	0	1	329,	0	-7.45	-6.52	5.93	--	gnl|BL_ORD_ID|287767 sp|Q8BXR9|OSBL6_MOUSE Oxysterol-binding protein-related protein 6 OS=Mus musculus OX=10090 GN=Osbpl6 PE=1 SV=1//0
NC_037329.1	18755850	18756031	LOC112442547	7.6e-06	-	18755850	18756031	0	1	181,	0	-5.12	-4.26	6.67	--	-//-
NC_037329.1	19655823	19656123	HNRNPA3	1e-149	-	19655823	19656123	0	1	300,	0	-149	-146	3.23	--	gnl|BL_ORD_ID|390947 sp|P51991|ROA3_HUMAN Heterogeneous nuclear ribonucleoprotein A3 OS=Homo sapiens OX=9606 GN=HNRNPA3 PE=1 SV=2//2.06757e-118
NC_037329.1	19657945	19658447	HNRNPA3	1e-121	-	19657945	19658447	0	2	372,48,	0,454	-121	-119	3.6	--	gnl|BL_ORD_ID|390947 sp|P51991|ROA3_HUMAN Heterogeneous nuclear ribonucleoprotein A3 OS=Homo sapiens OX=9606 GN=HNRNPA3 PE=1 SV=2//2.06757e-118
NC_037329.1	20725110	20725200	HOXD1	0.0012	-	20725110	20725200	0	1	90,	0	-2.93	-2.18	10.4	--	gnl|BL_ORD_ID|185228 sp|Q9GZZ0|HXD1_HUMAN Homeobox protein Hox-D1 OS=Homo sapiens OX=9606 GN=HOXD1 PE=2 SV=1//1.99573e-138
NC_037329.1	20734778	20734989	HOXD3	2.8e-08	-	20734778	20734989	0	1	211,	0	-7.55	-6.62	3.28	--	gnl|BL_ORD_ID|185235 sp|P31249|HXD3_HUMAN Homeobox protein Hox-D3 OS=Homo sapiens OX=9606 GN=HOXD3 PE=1 SV=3//8.75537e-35
NC_037329.1	20740173	20740444	HOXD3	1.6e-20	-	20740173	20740444	0	1	271,	0	-19.8	-18.6	5.93	--	gnl|BL_ORD_ID|185235 sp|P31249|HXD3_HUMAN Homeobox protein Hox-D3 OS=Homo sapiens OX=9606 GN=HOXD3 PE=1 SV=3//8.75537e-35
NC_037329.1	20741163	20741313	HOXD3	0.00025	-	20741163	20741313	0	1	150,	0	-3.61	-2.82	1.99	--	gnl|BL_ORD_ID|185235 sp|P31249|HXD3_HUMAN Homeobox protein Hox-D3 OS=Homo sapiens OX=9606 GN=HOXD3 PE=1 SV=3//8.75537e-35
NC_037329.1	20741402	20741763	HOXD3	2e-50	-	20741402	20741763	0	1	361,	0	-49.7	-48.2	8.29	--	gnl|BL_ORD_ID|185235 sp|P31249|HXD3_HUMAN Homeobox protein Hox-D3 OS=Homo sapiens OX=9606 GN=HOXD3 PE=1 SV=3//8.75537e-35
NC_037329.1	20744492	20744912	HOXD3	7.9e-20	-	20744492	20744912	0	1	420,	0	-19.1	-17.9	5.1	--	gnl|BL_ORD_ID|185235 sp|P31249|HXD3_HUMAN Homeobox protein Hox-D3 OS=Homo sapiens OX=9606 GN=HOXD3 PE=1 SV=3//8.75537e-35
NC_037329.1	20759991	20760591	HOXD4	1e-156	-	20759991	20760591	0	1	600,	0	-156	-153	29.8	--	gnl|BL_ORD_ID|185248 sp|A2D5I1|HXD4_LAGLA Homeobox protein Hox-D4 OS=Lagothrix lagotricha OX=9519 GN=HOXD4 PE=3 SV=1//2.72442e-96
NC_037329.1	20781566	20782106	HOXD8	0	-	20781566	20782106	0	1	540,	0	-412	#NAME?	12.2	--	gnl|BL_ORD_ID|185257 sp|P13378|HXD8_HUMAN Homeobox protein Hox-D8 OS=Homo sapiens OX=9606 GN=HOXD8 PE=2 SV=2//3.00948e-116
NC_037329.1	20782587	20782708	HOXD8	9.8e-06	-	20782587	20782708	0	1	121,	0	-5.01	-4.16	1.7	--	gnl|BL_ORD_ID|185257 sp|P13378|HXD8_HUMAN Homeobox protein Hox-D8 OS=Homo sapiens OX=9606 GN=HOXD8 PE=2 SV=2//3.00948e-116
NC_037329.1	20783217	20783398	HOXD8	1.3e-13	-	20783217	20783398	0	1	181,	0	-12.9	-11.8	4.78	--	gnl|BL_ORD_ID|185257 sp|P13378|HXD8_HUMAN Homeobox protein Hox-D8 OS=Homo sapiens OX=9606 GN=HOXD8 PE=2 SV=2//3.00948e-116
NC_037329.1	20789084	20789855	HOXD9	1e-263	-	20789084	20789855	0	2	418,1,	0,770	-263	-261	5.23	--	gnl|BL_ORD_ID|185266 sp|P28357|HXD9_MOUSE Homeobox protein Hox-D9 OS=Mus musculus OX=10090 GN=Hoxd9 PE=2 SV=1//1.0348e-80
NC_037329.1	20789944	20790213	HOXD9	6.8e-09	-	20789944	20790213	0	1	269,	0	-8.17	-7.22	1.84	--	gnl|BL_ORD_ID|185266 sp|P28357|HXD9_MOUSE Homeobox protein Hox-D9 OS=Mus musculus OX=10090 GN=Hoxd9 PE=2 SV=1//1.0348e-80
NC_037329.1	20790570	20791168	HOXD9	1e-41	-	20790570	20791168	0	1	598,	0	-41	-39.6	8.9	--	gnl|BL_ORD_ID|185266 sp|P28357|HXD9_MOUSE Homeobox protein Hox-D9 OS=Mus musculus OX=10090 GN=Hoxd9 PE=2 SV=1//1.0348e-80
NC_037329.1	20794177	20794445	HOXD10	2.5e-13	-	20794177	20794445	0	1	268,	0	-12.6	-11.6	18.9	--	gnl|BL_ORD_ID|185207 sp|P28358|HXD10_HUMAN Homeobox protein Hox-D10 OS=Homo sapiens OX=9606 GN=HOXD10 PE=1 SV=2//0
NC_037329.1	20818652	20818982	HOXD13	5e-23	-	20818652	20818982	0	1	330,	0	-22.3	-21.1	12.9	--	gnl|BL_ORD_ID|185222 sp|Q5EU41|HXD13_CARPS Homeobox protein Hox-D13 OS=Carollia perspicillata OX=40233 GN=HOXD13 PE=3 SV=1//6.41808e-171
NC_037329.1	23345293	23345383	CDCA7	0.0036	-	23345293	23345383	0	1	90,	0	-2.44	-1.72	1.92	--	gnl|BL_ORD_ID|57579 sp|Q32PH1|CDCA7_BOVIN Cell division cycle-associated protein 7 OS=Bos taurus OX=9913 GN=CDCA7 PE=2 SV=1//1.22273e-07
NC_037329.1	23404632	23404783	MAP3K20	6.2e-07	-	23404632	23404783	0	1	151,	0	-6.21	-5.31	4.61	--	gnl|BL_ORD_ID|226657 sp|Q9ESL4|M3K20_MOUSE Mitogen-activated protein kinase kinase kinase 20 OS=Mus musculus OX=10090 GN=Map3k20 PE=1 SV=1//0
NC_037329.1	23404901	23405082	MAP3K20	9.1e-05	-	23404901	23405082	0	1	181,	0	-4.04	-3.23	1.64	--	gnl|BL_ORD_ID|226657 sp|Q9ESL4|M3K20_MOUSE Mitogen-activated protein kinase kinase kinase 20 OS=Mus musculus OX=10090 GN=Map3k20 PE=1 SV=1//0
NC_037329.1	23405799	23406609	MAP3K20	1e-89	-	23405799	23406609	0	1	810,	0	-89	-87.2	21.7	--	gnl|BL_ORD_ID|226657 sp|Q9ESL4|M3K20_MOUSE Mitogen-activated protein kinase kinase kinase 20 OS=Mus musculus OX=10090 GN=Map3k20 PE=1 SV=1//0
NC_037329.1	24028058	24028238	PDK1	1.7e-05	-	24028058	24028238	0	1	180,	0	-4.78	-3.94	2.08	--	gnl|BL_ORD_ID|296238 sp|Q63065|PDK1_RAT [Pyruvate dehydrogenase (acetyl-transferring)] kinase isozyme 1, mitochondrial OS=Rattus norvegicus OX=10116 GN=Pdk1 PE=1 SV=1//0
NC_037329.1	24091588	24091768	ITGA6	7.9e-29	-	24091588	24091768	0	1	180,	0	-28.1	-26.8	3.46	--	gnl|BL_ORD_ID|198688 sp|P23229|ITA6_HUMAN Integrin alpha-6 OS=Homo sapiens OX=9606 GN=ITGA6 PE=1 SV=5//0
NC_037329.1	24092336	24092666	ITGA6	0	-	24092336	24092666	0	1	330,	0	-328	#NAME?	2.5	--	gnl|BL_ORD_ID|198688 sp|P23229|ITA6_HUMAN Integrin alpha-6 OS=Homo sapiens OX=9606 GN=ITGA6 PE=1 SV=5//0
NC_037329.1	24093083	24093742	ITGA6	0	-	24093083	24093742	0	1	659,	0	-4490	#NAME?	9.98	--	gnl|BL_ORD_ID|198688 sp|P23229|ITA6_HUMAN Integrin alpha-6 OS=Homo sapiens OX=9606 GN=ITGA6 PE=1 SV=5//0
NC_037329.1	24179264	24179355	ITGA6	6.3e-15	-	24179264	24179355	0	1	91,	0	-14.2	-13.1	4.39	--	gnl|BL_ORD_ID|198688 sp|P23229|ITA6_HUMAN Integrin alpha-6 OS=Homo sapiens OX=9606 GN=ITGA6 PE=1 SV=5//0
NC_037329.1	24470953	24471281	METAP1D	9.8e-08	-	24470953	24471281	0	1	328,	0	-7.01	-6.09	2.42	--	gnl|BL_ORD_ID|228031 sp|Q6UB28|MAP12_HUMAN Methionine aminopeptidase 1D, mitochondrial OS=Homo sapiens OX=9606 GN=METAP1D PE=1 SV=1//0
NC_037329.1	24765715	24765806	DYNC1I2	0.0049	-	24765715	24765806	0	1	91,	0	-2.31	-1.6	9.64	--	gnl|BL_ORD_ID|92066 sp|Q5NVM2|DC1I2_PONAB Cytoplasmic dynein 1 intermediate chain 2 OS=Pongo abelii OX=9601 GN=DYNC1I2 PE=2 SV=1//0
NC_037329.1	24765983	24766133	DYNC1I2	1e-12	-	24765983	24766133	0	1	150,	0	-12	-11	1.75	--	gnl|BL_ORD_ID|92066 sp|Q5NVM2|DC1I2_PONAB Cytoplasmic dynein 1 intermediate chain 2 OS=Pongo abelii OX=9601 GN=DYNC1I2 PE=2 SV=1//0
NC_037329.1	24815569	24819083	DYNC1I2	2.5e-28	-	24815569	24819083	0	3	106,117,46,	0,2264,3468	-27.6	-26.3	3.29	--	gnl|BL_ORD_ID|92066 sp|Q5NVM2|DC1I2_PONAB Cytoplasmic dynein 1 intermediate chain 2 OS=Pongo abelii OX=9601 GN=DYNC1I2 PE=2 SV=1//0
NC_037329.1	24910940	24911121	CYBRD1	3.1e-07	-	24910940	24911121	0	1	181,	0	-6.51	-5.6	4.82	--	gnl|BL_ORD_ID|83797 sp|Q53TN4|CYBR1_HUMAN Cytochrome b reductase 1 OS=Homo sapiens OX=9606 GN=CYBRD1 PE=1 SV=1//2.77999e-98
NC_037329.1	24914195	24914524	CYBRD1	1e-62	-	24914195	24914524	0	1	329,	0	-62	-60.4	6.61	--	gnl|BL_ORD_ID|83797 sp|Q53TN4|CYBR1_HUMAN Cytochrome b reductase 1 OS=Homo sapiens OX=9606 GN=CYBRD1 PE=1 SV=1//2.77999e-98
NC_037329.1	25003296	25003805	DCAF17	2.1e-07	-	25003296	25003805	0	1	509,	0	-6.68	-5.77	7.6	--	gnl|BL_ORD_ID|92127 sp|Q5H9S7|DCA17_HUMAN DDB1- and CUL4-associated factor 17 OS=Homo sapiens OX=9606 GN=DCAF17 PE=1 SV=1//0
NC_037329.1	25528028	25528209	LOC101905343	0.00011	-	25528028	25528209	0	1	181,	0	-3.96	-3.15	5.56	--	gnl|BL_ORD_ID|435514 sp|P0DMW3|SIML1_HUMAN Small integral membrane protein 10-like protein 1 OS=Homo sapiens OX=9606 GN=SMIM10L1 PE=4 SV=2//8.41802e-23
NC_037329.1	26545691	26546531	SSB	1e-101	-	26545691	26546531	0	3	116,187,26,	0,372,814	-101	-99.5	3.16	--	gnl|BL_ORD_ID|211198 sp|P10881|LA_BOVIN Lupus La protein homolog OS=Bos taurus OX=9913 GN=SSB PE=2 SV=2//0
NC_037329.1	26587755	26587935	KLHL23	6.2e-09	-	26587755	26587935	0	1	180,	0	-8.21	-7.26	5.93	--	gnl|BL_ORD_ID|207243 sp|Q8NBE8|KLH23_HUMAN Kelch-like protein 23 OS=Homo sapiens OX=9606 GN=KLHL23 PE=1 SV=1//0
NC_037329.1	26648116	26649626	PPIG	6.3e-94	-	26648116	26649626	0	2	1299,48,	0,1462	-93.2	-91.4	14.7	--	gnl|BL_ORD_ID|312743 sp|Q13427|PPIG_HUMAN Peptidyl-prolyl cis-trans isomerase G OS=Homo sapiens OX=9606 GN=PPIG PE=1 SV=2//1.23119e-119
NC_037329.1	26652696	26653607	PPIG	5.1e-08	-	26652696	26653607	0	2	137,43,	0,868	-7.29	-6.36	2.03	--	gnl|BL_ORD_ID|312743 sp|Q13427|PPIG_HUMAN Peptidyl-prolyl cis-trans isomerase G OS=Homo sapiens OX=9606 GN=PPIG PE=1 SV=2//1.23119e-119
NC_037329.1	26750397	26750487	KLHL41	0.00041	-	26750397	26750487	0	1	90,	0	-3.39	-2.61	13.3	--	gnl|BL_ORD_ID|207285 sp|O60662|KLH41_HUMAN Kelch-like protein 41 OS=Homo sapiens OX=9606 GN=KLHL41 PE=1 SV=2//0
NC_037329.1	27068528	27068736	DHRS9	8.1e-07	-	27068528	27068736	0	1	208,	0	-6.09	-5.2	4.3	--	gnl|BL_ORD_ID|99068 sp|Q8HYR6|DHRS9_BOVIN Dehydrogenase/reductase SDR family member 9 OS=Bos taurus OX=9913 GN=DHRS9 PE=2 SV=1//0
NC_037329.1	27074750	27074929	DHRS9	4.6e-05	-	27074750	27074929	0	1	179,	0	-4.34	-3.51	5.93	--	gnl|BL_ORD_ID|99068 sp|Q8HYR6|DHRS9_BOVIN Dehydrogenase/reductase SDR family member 9 OS=Bos taurus OX=9913 GN=DHRS9 PE=2 SV=1//0
NC_037329.1	35147695	35148202	TANK	4e-61	-	35147695	35148202	0	1	507,	0	-60.4	-58.8	10.6	--	gnl|BL_ORD_ID|464507 sp|Q92844|TANK_HUMAN TRAF family member-associated NF-kappa-B activator OS=Homo sapiens OX=9606 GN=TANK PE=1 SV=2//0
NC_037329.1	36598528	36598709	2022-03-07	5.1e-10	-	36598528	36598709	0	1	181,	0	-9.29	-8.32	3.9	--	gnl|BL_ORD_ID|228357 sp|Q9H992|MARH7_HUMAN E3 ubiquitin-protein ligase MARCH7 OS=Homo sapiens OX=9606 GN=MARCH7 PE=1 SV=1//0
NC_037329.1	37134907	37136075	TANC1	1e-70	-	37134907	37136075	0	1	1168,	0	-70	-68.3	6.75	--	gnl|BL_ORD_ID|464502 sp|Q9C0D5|TANC1_HUMAN Protein TANC1 OS=Homo sapiens OX=9606 GN=TANC1 PE=1 SV=3//0
NC_037329.1	37644782	37647141	PKP4	1e-108	-	37644782	37647141	0	2	595,4,	0,2355	-108	-106	2.8	--	gnl|BL_ORD_ID|306043 sp|Q99569|PKP4_HUMAN Plakophilin-4 OS=Homo sapiens OX=9606 GN=PKP4 PE=1 SV=2//0
NC_037329.1	37706576	37707115	PKP4	5e-42	-	37706576	37707115	0	1	539,	0	-41.3	-39.8	6.58	--	gnl|BL_ORD_ID|306043 sp|Q99569|PKP4_HUMAN Plakophilin-4 OS=Homo sapiens OX=9606 GN=PKP4 PE=1 SV=2//0
NC_037329.1	37902548	37902698	PKP4	5.1e-07	-	37902548	37902698	0	1	150,	0	-6.29	-5.39	5.93	--	gnl|BL_ORD_ID|306043 sp|Q99569|PKP4_HUMAN Plakophilin-4 OS=Homo sapiens OX=9606 GN=PKP4 PE=1 SV=2//0
NC_037329.1	39888531	39888799	LOC112442205	6.3e-06	-	39888531	39888799	0	1	268,	0	-5.2	-4.34	8.9	--	-//-
NC_037329.1	43269129	43269220	LOC785568	2.5e-33	-	43269129	43269220	0	1	91,	0	-32.6	-31.3	2.72	--	gnl|BL_ORD_ID|244108 sp|Q5NVP9|MO4L1_PONAB Mortality factor 4-like protein 1 OS=Pongo abelii OX=9601 GN=MORF4L1 PE=2 SV=1//1.18165e-27
NC_037329.1	44660000	44660181	RIF1	8.9e-05	-	44660000	44660181	0	1	181,	0	-4.05	-3.24	15.6	--	gnl|BL_ORD_ID|350283 sp|Q5UIP0|RIF1_HUMAN Telomere-associated protein RIF1 OS=Homo sapiens OX=9606 GN=RIF1 PE=1 SV=2//0
NC_037329.1	44667929	44668110	RIF1	5.8e-07	-	44667929	44668110	0	1	181,	0	-6.24	-5.35	3.95	--	gnl|BL_ORD_ID|350283 sp|Q5UIP0|RIF1_HUMAN Telomere-associated protein RIF1 OS=Homo sapiens OX=9606 GN=RIF1 PE=1 SV=2//0
NC_037329.1	44669127	44669277	RIF1	2.7e-08	-	44669127	44669277	0	1	150,	0	-7.57	-6.64	4.08	--	gnl|BL_ORD_ID|350283 sp|Q5UIP0|RIF1_HUMAN Telomere-associated protein RIF1 OS=Homo sapiens OX=9606 GN=RIF1 PE=1 SV=2//0
NC_037329.1	44670354	44670505	RIF1	5.8e-05	-	44670354	44670505	0	1	151,	0	-4.24	-3.42	5.01	--	gnl|BL_ORD_ID|350283 sp|Q5UIP0|RIF1_HUMAN Telomere-associated protein RIF1 OS=Homo sapiens OX=9606 GN=RIF1 PE=1 SV=2//0
NC_037329.1	47421210	47423729	EPC2	5e-30	-	47421210	47423729	0	3	253,334,9,	0,1251,2510	-29.3	-28	9.05	--	gnl|BL_ORD_ID|120323 sp|Q6DJR9|EPC2_XENTR Enhancer of polycomb homolog 2 OS=Xenopus tropicalis OX=8364 GN=epc2 PE=2 SV=1//0
NC_037329.1	47436029	47436437	EPC2	4e-21	-	47436029	47436437	0	2	275,24,	0,384	-20.4	-19.2	6.74	--	gnl|BL_ORD_ID|120323 sp|Q6DJR9|EPC2_XENTR Enhancer of polycomb homolog 2 OS=Xenopus tropicalis OX=8364 GN=epc2 PE=2 SV=1//0
NC_037329.1	47742506	47742897	MBD5	1e-17	-	47742506	47742897	0	1	391,	0	-17	-15.8	4.65	--	gnl|BL_ORD_ID|229684 sp|B1AYB6|MBD5_MOUSE Methyl-CpG-binding domain protein 5 OS=Mus musculus OX=10090 GN=Mbd5 PE=2 SV=1//0
NC_037329.1	47742985	47743106	MBD5	7.2e-05	-	47742985	47743106	0	1	121,	0	-4.14	-3.33	3.81	--	gnl|BL_ORD_ID|229684 sp|B1AYB6|MBD5_MOUSE Methyl-CpG-binding domain protein 5 OS=Mus musculus OX=10090 GN=Mbd5 PE=2 SV=1//0
NC_037329.1	47743645	47744155	MBD5	1.8e-08	-	47743645	47744155	0	1	510,	0	-7.74	-6.8	4.72	--	gnl|BL_ORD_ID|229684 sp|B1AYB6|MBD5_MOUSE Methyl-CpG-binding domain protein 5 OS=Mus musculus OX=10090 GN=Mbd5 PE=2 SV=1//0
NC_037329.1	47744244	47744545	MBD5	2.7e-07	-	47744244	47744545	0	1	301,	0	-6.57	-5.66	4.08	--	gnl|BL_ORD_ID|229684 sp|B1AYB6|MBD5_MOUSE Methyl-CpG-binding domain protein 5 OS=Mus musculus OX=10090 GN=Mbd5 PE=2 SV=1//0
NC_037329.1	48281621	48283102	ACVR2A	6.3e-49	-	48281621	48283102	0	2	529,42,	0,1439	-48.2	-46.7	11.7	--	gnl|BL_ORD_ID|39612 sp|Q28043|AVR2A_BOVIN Activin receptor type-2A OS=Bos taurus OX=9913 GN=ACVR2A PE=2 SV=1//0
NC_037329.1	58562601	58562692	SPOPL	0.00027	-	58562601	58562692	0	1	91,	0	-3.57	-2.78	2.37	--	gnl|BL_ORD_ID|441927 sp|Q6IQ16|SPOPL_HUMAN Speckle-type POZ protein-like OS=Homo sapiens OX=9606 GN=SPOPL PE=1 SV=1//0
NC_037329.1	58563710	58563920	SPOPL	8.7e-08	-	58563710	58563920	0	1	210,	0	-7.06	-6.14	5.83	--	gnl|BL_ORD_ID|441927 sp|Q6IQ16|SPOPL_HUMAN Speckle-type POZ protein-like OS=Homo sapiens OX=9606 GN=SPOPL PE=1 SV=1//0
NC_037329.1	61588077	61590246	UBXN4	4e-38	-	61588077	61590246	0	2	225,13,	0,2156	-37.4	-36	2.37	--	gnl|BL_ORD_ID|493721 sp|Q3ZBU9|UBXN4_BOVIN UBX domain-containing protein 4 OS=Bos taurus OX=9913 GN=UBXN4 PE=2 SV=2//0
NC_037329.1	61599109	61603245	UBXN4	1e-102	-	61599109	61603245	0	3	157,55,56,	0,901,4080	-102	-99.8	3.49	--	gnl|BL_ORD_ID|493721 sp|Q3ZBU9|UBXN4_BOVIN UBX domain-containing protein 4 OS=Bos taurus OX=9913 GN=UBXN4 PE=2 SV=2//0
NC_037329.1	61637230	61637738	R3HDM1	1e-58	-	61637230	61637738	0	1	508,	0	-58	-56.4	4.69	--	gnl|BL_ORD_ID|337405 sp|Q15032|R3HD1_HUMAN R3H domain-containing protein 1 OS=Homo sapiens OX=9606 GN=R3HDM1 PE=1 SV=3//0
NC_037329.1	62128203	62128533	RAB3GAP1	6.3e-20	-	62128203	62128533	0	1	330,	0	-19.2	-18	2.42	--	gnl|BL_ORD_ID|339083 sp|Q15042|RB3GP_HUMAN Rab3 GTPase-activating protein catalytic subunit OS=Homo sapiens OX=9606 GN=RAB3GAP1 PE=1 SV=3//0
NC_037329.1	62151479	62151779	RAB3GAP1	6.3e-49	-	62151479	62151779	0	1	300,	0	-48.2	-46.7	3.92	--	gnl|BL_ORD_ID|339083 sp|Q15042|RB3GP_HUMAN Rab3 GTPase-activating protein catalytic subunit OS=Homo sapiens OX=9606 GN=RAB3GAP1 PE=1 SV=3//0
NC_037329.1	62319884	62320155	CCNT2	6.3e-11	-	62319884	62320155	0	1	271,	0	-10.2	-9.25	29.7	--	gnl|BL_ORD_ID|56380 sp|O60583|CCNT2_HUMAN Cyclin-T2 OS=Homo sapiens OX=9606 GN=CCNT2 PE=1 SV=2//0
NC_037329.1	62322313	62322944	CCNT2	1.6e-75	-	62322313	62322944	0	1	631,	0	-74.8	-73.1	16.1	--	gnl|BL_ORD_ID|56380 sp|O60583|CCNT2_HUMAN Cyclin-T2 OS=Homo sapiens OX=9606 GN=CCNT2 PE=1 SV=2//0
NC_037329.1	62323153	62323904	CCNT2	2e-21	-	62323153	62323904	0	1	751,	0	-20.7	-19.5	5.26	--	gnl|BL_ORD_ID|56380 sp|O60583|CCNT2_HUMAN Cyclin-T2 OS=Homo sapiens OX=9606 GN=CCNT2 PE=1 SV=2//0
NC_037329.1	62788451	62788602	MGAT5	5.2e-05	-	62788451	62788602	0	1	151,	0	-4.28	-3.46	16.3	--	gnl|BL_ORD_ID|237427 sp|Q09328|MGT5A_HUMAN Alpha-1,6-mannosylglycoprotein 6-beta-N-acetylglucosaminyltransferase A OS=Homo sapiens OX=9606 GN=MGAT5 PE=2 SV=1//0
NC_037329.1	62788721	62788931	MGAT5	4e-08	-	62788721	62788931	0	1	210,	0	-7.4	-6.48	4.03	--	gnl|BL_ORD_ID|237427 sp|Q09328|MGT5A_HUMAN Alpha-1,6-mannosylglycoprotein 6-beta-N-acetylglucosaminyltransferase A OS=Homo sapiens OX=9606 GN=MGAT5 PE=2 SV=1//0
NC_037329.1	64934062	64935286	GPR39	1e-118	-	64934062	64935286	0	1	1224,	0	-118	-116	16.7	--	gnl|BL_ORD_ID|159726 sp|B4XF06|GPR39_BOVIN G-protein coupled receptor 39 OS=Bos taurus OX=9913 GN=GPR39 PE=2 SV=1//0
NC_037329.1	65425838	65425989	LOC100847374	5.9e-08	-	65425838	65425989	0	1	151,	0	-7.23	-6.31	10.6	--	-//-
NC_037329.1	69565377	69570415	CCDC93	2e-30	-	69565377	69570415	0	2	549,17,	0,5021	-29.7	-28.4	4.93	--	gnl|BL_ORD_ID|55423 sp|Q567U6|CCD93_HUMAN Coiled-coil domain-containing protein 93 OS=Homo sapiens OX=9606 GN=CCDC93 PE=1 SV=2//0
NC_037329.1	71935706	71935943	LOC112442721	7.9e-08	-	71935706	71935943	0	1	237,	0	-7.1	-6.18	2.4	--	-//-
NC_037329.1	71939409	71940273	TMEM185B	1e-154	-	71939409	71940273	0	1	864,	0	-154	-152	5.28	--	gnl|BL_ORD_ID|462686 sp|Q08DE2|T185B_BOVIN Transmembrane protein 185B OS=Bos taurus OX=9913 GN=TMEM185B PE=2 SV=1//0
NC_037329.1	73072276	73072427	CLASP1	4.4e-08	-	73072276	73072427	0	1	151,	0	-7.36	-6.43	1.53	--	gnl|BL_ORD_ID|65396 sp|Q7Z460|CLAP1_HUMAN CLIP-associating protein 1 OS=Homo sapiens OX=9606 GN=CLASP1 PE=1 SV=1//0
NC_037329.1	73074072	73074163	CLASP1	0.00056	-	73074072	73074163	0	1	91,	0	-3.25	-2.48	1.6	--	gnl|BL_ORD_ID|65396 sp|Q7Z460|CLAP1_HUMAN CLIP-associating protein 1 OS=Homo sapiens OX=9606 GN=CLASP1 PE=1 SV=1//0
NC_037329.1	73305883	73306124	CLASP1	5.8e-09	-	73305883	73306124	0	1	241,	0	-8.24	-7.29	5.19	--	gnl|BL_ORD_ID|65396 sp|Q7Z460|CLAP1_HUMAN CLIP-associating protein 1 OS=Homo sapiens OX=9606 GN=CLASP1 PE=1 SV=1//0
NC_037329.1	80483296	80483596	CAVIN2	3.2e-11	-	80483296	80483596	0	1	300,	0	-10.5	-9.47	8.53	--	gnl|BL_ORD_ID|53185 sp|O95810|CAVN2_HUMAN Caveolae-associated protein 2 OS=Homo sapiens OX=9606 GN=CAVIN2 PE=1 SV=3//0
NC_037329.1	84682232	84684695	STK17B	4e-52	-	84682232	84684695	0	2	396,23,	0,2440	-51.4	-49.9	6.51	--	gnl|BL_ORD_ID|445622 sp|O94768|ST17B_HUMAN Serine/threonine-protein kinase 17B OS=Homo sapiens OX=9606 GN=STK17B PE=1 SV=1//0
NC_037329.1	84739236	84739357	HECW2	3.2e-05	-	84739236	84739357	0	1	121,	0	-4.5	-3.67	17.1	--	gnl|BL_ORD_ID|169043 sp|Q9P2P5|HECW2_HUMAN E3 ubiquitin-protein ligase HECW2 OS=Homo sapiens OX=9606 GN=HECW2 PE=1 SV=2//0
NC_037329.1	84740704	84741125	HECW2	5e-22	-	84740704	84741125	0	1	421,	0	-21.3	-20.1	10.7	--	gnl|BL_ORD_ID|169043 sp|Q9P2P5|HECW2_HUMAN E3 ubiquitin-protein ligase HECW2 OS=Homo sapiens OX=9606 GN=HECW2 PE=1 SV=2//0
NC_037329.1	85361861	85362071	GTF3C3	1.5e-09	-	85361861	85362071	0	1	210,	0	-8.83	-7.86	9.64	--	gnl|BL_ORD_ID|468352 sp|Q9Y5Q9|TF3C3_HUMAN General transcription factor 3C polypeptide 3 OS=Homo sapiens OX=9606 GN=GTF3C3 PE=1 SV=1//0
NC_037329.1	86035892	86036073	HSPD1	2.8e-05	-	86035892	86036073	0	1	181,	0	-4.56	-3.72	5.34	--	gnl|BL_ORD_ID|61275 sp|P31081|CH60_BOVIN 60 kDa heat shock protein, mitochondrial OS=Bos taurus OX=9913 GN=HSPD1 PE=1 SV=2//0
NC_037329.1	86045779	86045870	HSPD1	0.003	-	86045779	86045870	0	1	91,	0	-2.53	-1.8	10.4	--	gnl|BL_ORD_ID|61275 sp|P31081|CH60_BOVIN 60 kDa heat shock protein, mitochondrial OS=Bos taurus OX=9913 GN=HSPD1 PE=1 SV=2//0
NC_037329.1	87843027	87843506	SATB2	3e-07	-	87843027	87843506	0	1	479,	0	-6.52	-5.62	16.3	--	gnl|BL_ORD_ID|427073 sp|Q8VI24|SATB2_MOUSE DNA-binding protein SATB2 OS=Mus musculus OX=10090 GN=Satb2 PE=1 SV=1//0
NC_037329.1	87843565	87843835	SATB2	3.2e-05	-	87843565	87843835	0	1	270,	0	-4.5	-3.67	17.1	--	gnl|BL_ORD_ID|427073 sp|Q8VI24|SATB2_MOUSE DNA-binding protein SATB2 OS=Mus musculus OX=10090 GN=Satb2 PE=1 SV=1//0
NC_037329.1	88392796	88393066	FTCDNL1	1e-09	-	88392796	88393066	0	1	270,	0	-8.98	-8.01	17.4	--	gnl|BL_ORD_ID|136838 sp|E5RQL4|FONG_HUMAN Formiminotransferase N-terminal subdomain-containing protein OS=Homo sapiens OX=9606 GN=FTCDNL1 PE=2 SV=1//4.77699e-60
NC_037329.1	88393424	88403384	FTCDNL1	2.5e-13	-	88393424	88403384	0	2	206,34,	0,9926	-12.6	-11.6	10.4	--	gnl|BL_ORD_ID|136838 sp|E5RQL4|FONG_HUMAN Formiminotransferase N-terminal subdomain-containing protein OS=Homo sapiens OX=9606 GN=FTCDNL1 PE=2 SV=1//4.77699e-60
NC_037329.1	88499598	88499898	TYW5	7.2e-10	-	88499598	88499898	0	1	300,	0	-9.14	-8.17	3.67	--	gnl|BL_ORD_ID|490982 sp|A2RUC4|TYW5_HUMAN tRNA wybutosine-synthesizing protein 5 OS=Homo sapiens OX=9606 GN=TYW5 PE=1 SV=1//0
NC_037329.1	89036646	89037034	KCTD18	3.2e-29	-	89036646	89037034	0	1	388,	0	-28.5	-27.2	8.55	--	gnl|BL_ORD_ID|202492 sp|Q29RJ0|KCD18_BOVIN BTB/POZ domain-containing protein KCTD18 OS=Bos taurus OX=9913 GN=KCTD18 PE=2 SV=1//0
NC_037329.1	89605411	89605532	FAM126B	0.00025	-	89605411	89605532	0	1	121,	0	-3.61	-2.82	14.1	--	gnl|BL_ORD_ID|124639 sp|Q8IXS8|F126B_HUMAN Protein FAM126B OS=Homo sapiens OX=9606 GN=FAM126B PE=1 SV=1//1.94101e-20
NC_037329.1	89938703	89939241	TRAK2	1e-18	-	89938703	89939241	0	1	538,	0	-18	-16.9	7.91	--	gnl|BL_ORD_ID|479080 sp|O60296|TRAK2_HUMAN Trafficking kinesin-binding protein 2 OS=Homo sapiens OX=9606 GN=TRAK2 PE=1 SV=2//0
NC_037329.1	90247831	90248191	ALS2	1e-116	-	90247831	90248191	0	1	360,	0	-116	-114	8.83	--	gnl|BL_ORD_ID|15127 sp|Q96Q42|ALS2_HUMAN Alsin OS=Homo sapiens OX=9606 GN=ALS2 PE=1 SV=2//0
NC_037329.1	90291115	90291385	ALS2	3.2e-05	-	90291115	90291385	0	1	270,	0	-4.49	-3.66	2.63	--	gnl|BL_ORD_ID|15127 sp|Q96Q42|ALS2_HUMAN Alsin OS=Homo sapiens OX=9606 GN=ALS2 PE=1 SV=2//0
NC_037329.1	90291743	90291983	ALS2	1.6e-14	-	90291743	90291983	0	1	240,	0	-13.8	-12.7	16.8	--	gnl|BL_ORD_ID|15127 sp|Q96Q42|ALS2_HUMAN Alsin OS=Homo sapiens OX=9606 GN=ALS2 PE=1 SV=2//0
NC_037329.1	90738596	90739158	SUMO1	0	-	90738596	90739158	0	1	562,	0	-766	#NAME?	28.3	--	gnl|BL_ORD_ID|448129 sp|Q5I0H3|SUMO1_RAT Small ubiquitin-related modifier 1 OS=Rattus norvegicus OX=10116 GN=Sumo1 PE=1 SV=1//2.62709e-65
NC_037329.1	91199001	91199122	ICA1L	0.00041	-	91199001	91199122	0	1	121,	0	-3.39	-2.62	11.9	--	gnl|BL_ORD_ID|186421 sp|Q8NDH6|ICA1L_HUMAN Islet cell autoantigen 1-like protein OS=Homo sapiens OX=9606 GN=ICA1L PE=1 SV=1//0
NC_037329.1	91269968	91270147	LOC783376	1.3e-24	-	91269968	91270147	0	1	179,	0	-23.9	-22.6	2.47	--	gnl|BL_ORD_ID|381058 sp|Q58DT1|RL7_BOVIN 60S ribosomal protein L7 OS=Bos taurus OX=9913 GN=RPL7 PE=2 SV=1//1.80729e-117
NC_037329.1	91647636	91647907	RAPH1	5.6e-08	-	91647636	91647907	0	1	271,	0	-7.25	-6.32	5.93	--	gnl|BL_ORD_ID|338659 sp|Q70E73|RAPH1_HUMAN Ras-associated and pleckstrin homology domains-containing protein 1 OS=Homo sapiens OX=9606 GN=RAPH1 PE=1 SV=3//9.09788e-109
NC_037329.1	91648055	91648535	RAPH1	3.2e-14	-	91648055	91648535	0	1	480,	0	-13.5	-12.4	2.66	--	gnl|BL_ORD_ID|338659 sp|Q70E73|RAPH1_HUMAN Ras-associated and pleckstrin homology domains-containing protein 1 OS=Homo sapiens OX=9606 GN=RAPH1 PE=1 SV=3//9.09788e-109
NC_037329.1	91650509	91650690	RAPH1	1e-11	-	91650509	91650690	0	1	181,	0	-11	-9.99	7.95	--	gnl|BL_ORD_ID|338659 sp|Q70E73|RAPH1_HUMAN Ras-associated and pleckstrin homology domains-containing protein 1 OS=Homo sapiens OX=9606 GN=RAPH1 PE=1 SV=3//9.09788e-109
NC_037329.1	91652694	91653114	RAPH1	7.9e-23	-	91652694	91653114	0	1	420,	0	-22.1	-20.9	12.2	--	gnl|BL_ORD_ID|338659 sp|Q70E73|RAPH1_HUMAN Ras-associated and pleckstrin homology domains-containing protein 1 OS=Homo sapiens OX=9606 GN=RAPH1 PE=1 SV=3//9.09788e-109
NC_037329.1	95052336	95052457	MDH1B	1.1e-05	-	95052336	95052457	0	1	121,	0	-4.95	-4.1	18.5	--	gnl|BL_ORD_ID|231092 sp|A3KMX7|MDH1B_BOVIN Putative malate dehydrogenase 1B OS=Bos taurus OX=9913 GN=MDH1B PE=2 SV=1//0
NC_037329.1	95369902	95370202	KLF7	1.5e-09	-	95369902	95370202	0	1	300,	0	-8.81	-7.84	4.01	--	gnl|BL_ORD_ID|207189 sp|O75840|KLF7_HUMAN Krueppel-like factor 7 OS=Homo sapiens OX=9606 GN=KLF7 PE=2 SV=1//1.72775e-168
NC_037329.1	95427139	95427679	KLF7	1e-27	-	95427139	95427679	0	1	540,	0	-27	-25.7	12	--	gnl|BL_ORD_ID|207189 sp|O75840|KLF7_HUMAN Krueppel-like factor 7 OS=Homo sapiens OX=9606 GN=KLF7 PE=2 SV=1//1.72775e-168
NC_037329.1	95910187	95910606	METTL21A	1.6e-16	-	95910187	95910606	0	1	419,	0	-15.8	-14.7	2.37	--	gnl|BL_ORD_ID|250449 sp|A4FV42|MT21A_BOVIN Protein N-lysine methyltransferase METTL21A OS=Bos taurus OX=9913 GN=METTL21A PE=2 SV=1//4.35631e-141
NC_037329.1	96266445	96266536	PLEKHM3	0.0019	-	96266445	96266536	0	1	91,	0	-2.73	-1.99	6.67	--	gnl|BL_ORD_ID|305925 sp|Q6ZWE6|PKHM3_HUMAN Pleckstrin homology domain-containing family M member 3 OS=Homo sapiens OX=9606 GN=PLEKHM3 PE=2 SV=2//0
NC_037329.1	97848228	97848408	KANSL1L	5.1e-09	-	97848228	97848408	0	1	180,	0	-8.29	-7.34	2.27	--	gnl|BL_ORD_ID|201459 sp|A0AUZ9|KAL1L_HUMAN KAT8 regulatory NSL complex subunit 1-like protein OS=Homo sapiens OX=9606 GN=KANSL1L PE=1 SV=2//0
NC_037329.1	97948926	97949554	KANSL1L	1e-16	-	97948926	97949554	0	1	628,	0	-16	-14.9	49.7	--	gnl|BL_ORD_ID|201459 sp|A0AUZ9|KAL1L_HUMAN KAT8 regulatory NSL complex subunit 1-like protein OS=Homo sapiens OX=9606 GN=KANSL1L PE=1 SV=2//0
NC_037329.1	101012510	101012601	IKZF2	0.0018	-	101012510	101012601	0	1	91,	0	-2.74	-2	11.1	--	gnl|BL_ORD_ID|190848 sp|Q9UKS7|IKZF2_HUMAN Zinc finger protein Helios OS=Homo sapiens OX=9606 GN=IKZF2 PE=1 SV=2//0
NC_037329.1	101190195	101190405	IKZF2	1.1e-07	-	101190195	101190405	0	1	210,	0	-6.96	-6.05	14.1	--	gnl|BL_ORD_ID|190848 sp|Q9UKS7|IKZF2_HUMAN Zinc finger protein Helios OS=Homo sapiens OX=9606 GN=IKZF2 PE=1 SV=2//0
NC_037329.1	103361559	103361800	FN1	1e-205	-	103361559	103361800	0	1	241,	0	-205	-203	6.85	--	gnl|BL_ORD_ID|132459 sp|P07589|FINC_BOVIN Fibronectin OS=Bos taurus OX=9913 GN=FN1 PE=1 SV=4//0
NC_037329.1	103970808	103972388	MREG	6.3e-34	-	103970808	103972388	0	2	323,5,	0,1575	-33.2	-31.9	11	--	gnl|BL_ORD_ID|247932 sp|Q8N565|MREG_HUMAN Melanoregulin OS=Homo sapiens OX=9606 GN=MREG PE=1 SV=1//7.21109e-128
NC_037329.1	104657370	104657551	IGFBP5	2.5e-08	-	104657370	104657551	0	1	181,	0	-7.61	-6.68	2.15	--	gnl|BL_ORD_ID|186283 sp|Q05717|IBP5_BOVIN Insulin-like growth factor-binding protein 5 OS=Bos taurus OX=9913 GN=IGFBP5 PE=2 SV=2//1.20195e-161
NC_037329.1	104657669	104659255	IGFBP5	5e-77	-	104657669	104659255	0	1	1586,	0	-76.3	-74.6	7.4	--	gnl|BL_ORD_ID|186283 sp|Q05717|IBP5_BOVIN Insulin-like growth factor-binding protein 5 OS=Bos taurus OX=9913 GN=IGFBP5 PE=2 SV=2//1.20195e-161
NC_037329.1	104660331	104660422	IGFBP5	0.00083	-	104660331	104660422	0	1	91,	0	-3.08	-2.32	2.31	--	gnl|BL_ORD_ID|186283 sp|Q05717|IBP5_BOVIN Insulin-like growth factor-binding protein 5 OS=Bos taurus OX=9913 GN=IGFBP5 PE=2 SV=2//1.20195e-161
NC_037329.1	105903215	105903966	TNS1	5e-36	-	105903215	105903966	0	1	751,	0	-35.3	-33.9	16.1	--	gnl|BL_ORD_ID|467852 sp|Q9GLM4|TENS1_BOVIN Tensin-1 OS=Bos taurus OX=9913 GN=TNS1 PE=2 SV=1//0
NC_037329.1	105906123	105906844	TNS1	1e-126	-	105906123	105906844	0	1	721,	0	-126	-124	17.3	--	gnl|BL_ORD_ID|467852 sp|Q9GLM4|TENS1_BOVIN Tensin-1 OS=Bos taurus OX=9913 GN=TNS1 PE=2 SV=1//0
NC_037329.1	105952819	105953120	TNS1	2e-27	-	105952819	105953120	0	1	301,	0	-26.7	-25.4	8.11	--	gnl|BL_ORD_ID|467852 sp|Q9GLM4|TENS1_BOVIN Tensin-1 OS=Bos taurus OX=9913 GN=TNS1 PE=2 SV=1//0
NC_037329.1	106297801	106298519	AAMP	2.7e-08	-	106297801	106298519	0	2	57,182,	0,536	-7.57	-6.63	1.67	--	gnl|BL_ORD_ID|3564 sp|Q3SZK1|AAMP_BOVIN Angio-associated migratory cell protein OS=Bos taurus OX=9913 GN=AAMP PE=2 SV=1//0
NC_037329.1	106302069	106302219	TMBIM1	2.8e-06	-	106302069	106302219	0	1	150,	0	-5.56	-4.69	1.65	--	gnl|BL_ORD_ID|215752 sp|Q969X1|LFG3_HUMAN Protein lifeguard 3 OS=Homo sapiens OX=9606 GN=TMBIM1 PE=1 SV=2//1.92412e-122
NC_037329.1	106599537	106599957	ZNF142	1e-194	-	106599537	106599957	0	1	420,	0	-194	-192	10.3	--	gnl|BL_ORD_ID|555592 sp|P52746|ZN142_HUMAN Zinc finger protein 142 OS=Homo sapiens OX=9606 GN=ZNF142 PE=1 SV=4//2.1557e-06
NC_037329.1	106601854	106603097	ZNF142	2e-84	-	106601854	106603097	0	2	24,456,	0,787	-83.7	-81.9	10.3	--	gnl|BL_ORD_ID|555592 sp|P52746|ZN142_HUMAN Zinc finger protein 142 OS=Homo sapiens OX=9606 GN=ZNF142 PE=1 SV=4//2.1557e-06
NC_037329.1	106604534	106605253	ZNF142	5e-34	-	106604534	106605253	0	1	719,	0	-33.3	-31.9	10.8	--	gnl|BL_ORD_ID|555592 sp|P52746|ZN142_HUMAN Zinc finger protein 142 OS=Homo sapiens OX=9606 GN=ZNF142 PE=1 SV=4//2.1557e-06
NC_037329.1	106623544	106624079	RNF25	1e-169	-	106623544	106624079	0	1	535,	0	-169	-167	15.3	--	gnl|BL_ORD_ID|387310 sp|Q5E9N3|RNF25_BOVIN E3 ubiquitin-protein ligase RNF25 OS=Bos taurus OX=9913 GN=RNF25 PE=2 SV=1//0
NC_037329.1	107020999	107021179	NHEJ1	2.8e-05	-	107020999	107021179	0	1	180,	0	-4.56	-3.73	2.4	--	gnl|BL_ORD_ID|269459 sp|Q9H9Q4|NHEJ1_HUMAN Non-homologous end-joining factor 1 OS=Homo sapiens OX=9606 GN=NHEJ1 PE=1 SV=1//1.07857e-134
NC_037329.1	107123009	107123278	CNPPD1	2.5e-18	-	107123009	107123278	0	1	269,	0	-17.6	-16.5	1.66	--	gnl|BL_ORD_ID|69456 sp|Q5E9J2|CNPD1_BOVIN Protein CNPPD1 OS=Bos taurus OX=9913 GN=CNPPD1 PE=2 SV=1//2.57864e-22
NC_037329.1	107162131	107162221	ABCB6	4.2e-09	-	107162131	107162221	0	1	90,	0	-8.38	-7.43	1.78	--	gnl|BL_ORD_ID|4136 sp|Q9NP58|ABCB6_HUMAN ATP-binding cassette sub-family B member 6, mitochondrial OS=Homo sapiens OX=9606 GN=ABCB6 PE=1 SV=1//5.84674e-99
NC_037329.1	107170281	107170371	ATG9A	4.8e-05	-	107170281	107170371	0	1	90,	0	-4.32	-3.5	2.72	--	gnl|BL_ORD_ID|31812 sp|Q3T904|ATG9A_BOVIN Autophagy-related protein 9A OS=Bos taurus OX=9913 GN=ATG9A PE=2 SV=1//0
NC_037329.1	107170937	107171295	ATG9A	6.3e-79	-	107170937	107171295	0	1	358,	0	-78.2	-76.5	4.1	--	gnl|BL_ORD_ID|31812 sp|Q3T904|ATG9A_BOVIN Autophagy-related protein 9A OS=Bos taurus OX=9913 GN=ATG9A PE=2 SV=1//0
NC_037329.1	107184640	107184939	GLB1L	7.9e-21	-	107184640	107184939	0	1	299,	0	-20.1	-19	2.32	--	gnl|BL_ORD_ID|149836 sp|Q6UWU2|GLB1L_HUMAN Beta-galactosidase-1-like protein OS=Homo sapiens OX=9606 GN=GLB1L PE=2 SV=1//0
NC_037329.1	107186439	107186708	GLB1L	2e-24	-	107186439	107186708	0	1	269,	0	-23.7	-22.4	7.79	--	gnl|BL_ORD_ID|149836 sp|Q6UWU2|GLB1L_HUMAN Beta-galactosidase-1-like protein OS=Homo sapiens OX=9606 GN=GLB1L PE=2 SV=1//0
NC_037329.1	107199679	107200070	TUBA4A	1e-153	-	107199679	107200070	0	1	391,	0	-153	-151	3.22	--	gnl|BL_ORD_ID|465633 sp|Q5XIF6|TBA4A_RAT Tubulin alpha-4A chain OS=Rattus norvegicus OX=10116 GN=Tuba4a PE=1 SV=1//0
NC_037329.1	107467224	107467404	CHPF	6.3e-12	-	107467224	107467404	0	1	180,	0	-11.2	-10.2	1.59	--	gnl|BL_ORD_ID|63661 sp|Q8IZ52|CHSS2_HUMAN Chondroitin sulfate synthase 2 OS=Homo sapiens OX=9606 GN=CHPF PE=1 SV=2//0
NC_037329.1	107467462	107467939	CHPF	1e-157	-	107467462	107467939	0	1	477,	0	-157	-155	3.96	--	gnl|BL_ORD_ID|63661 sp|Q8IZ52|CHSS2_HUMAN Chondroitin sulfate synthase 2 OS=Homo sapiens OX=9606 GN=CHPF PE=1 SV=2//0
NC_037329.1	107468176	107468563	CHPF	1.3e-75	-	107468176	107468563	0	1	387,	0	-74.9	-73.2	3.94	--	gnl|BL_ORD_ID|63661 sp|Q8IZ52|CHSS2_HUMAN Chondroitin sulfate synthase 2 OS=Homo sapiens OX=9606 GN=CHPF PE=1 SV=2//0
NC_037329.1	109670130	109674615	EPHA4	5e-16	-	109670130	109674615	0	2	321,9,	0,4476	-15.3	-14.2	11.4	--	gnl|BL_ORD_ID|120389 sp|Q03137|EPHA4_MOUSE Ephrin type-A receptor 4 OS=Mus musculus OX=10090 GN=Epha4 PE=1 SV=2//0
NC_037329.1	112087970	112088267	SERPINE2	2.5e-14	-	112087970	112088267	0	1	297,	0	-13.6	-12.6	1.68	--	gnl|BL_ORD_ID|148281 sp|P07093|GDN_HUMAN Glia-derived nexin OS=Homo sapiens OX=9606 GN=SERPINE2 PE=1 SV=1//0
NC_037329.1	112587030	112589568	CUL3	5e-91	-	112587030	112589568	0	2	296,33,	0,2505	-90.3	-88.5	4.73	--	gnl|BL_ORD_ID|82055 sp|B5DF89|CUL3_RAT Cullin-3 OS=Rattus norvegicus OX=10116 GN=Cul3 PE=1 SV=2//0
NC_037329.1	112699519	112699699	CUL3	0.00017	-	112699519	112699699	0	1	180,	0	-3.78	-2.98	2.81	--	gnl|BL_ORD_ID|82055 sp|B5DF89|CUL3_RAT Cullin-3 OS=Rattus norvegicus OX=10116 GN=Cul3 PE=1 SV=2//0
NC_037329.1	114929041	114988901	IRS1	1e-171	-	114929041	114988901	0	2	422,387,	0,59473	-171	-169	7.8	--	gnl|BL_ORD_ID|195391 sp|Q28224|IRS1_CHLAE Insulin receptor substrate 1 OS=Chlorocebus aethiops OX=9534 GN=IRS1 PE=2 SV=1//0
NC_037329.1	114989259	114989559	IRS1	4e-41	-	114989259	114989559	0	1	300,	0	-40.4	-39	7.88	--	gnl|BL_ORD_ID|195391 sp|Q28224|IRS1_CHLAE Insulin receptor substrate 1 OS=Chlorocebus aethiops OX=9534 GN=IRS1 PE=2 SV=1//0
NC_037329.1	114989917	114990487	IRS1	4e-19	-	114989917	114990487	0	1	570,	0	-18.4	-17.2	4.34	--	gnl|BL_ORD_ID|195391 sp|Q28224|IRS1_CHLAE Insulin receptor substrate 1 OS=Chlorocebus aethiops OX=9534 GN=IRS1 PE=2 SV=1//0
NC_037329.1	114991743	114992013	IRS1	1.3e-08	-	114991743	114992013	0	1	270,	0	-7.89	-6.95	3.89	--	gnl|BL_ORD_ID|195391 sp|Q28224|IRS1_CHLAE Insulin receptor substrate 1 OS=Chlorocebus aethiops OX=9534 GN=IRS1 PE=2 SV=1//0
NC_037329.1	114992252	114992432	IRS1	2.8e-05	-	114992252	114992432	0	1	180,	0	-4.56	-3.72	5.56	--	gnl|BL_ORD_ID|195391 sp|Q28224|IRS1_CHLAE Insulin receptor substrate 1 OS=Chlorocebus aethiops OX=9534 GN=IRS1 PE=2 SV=1//0
NC_037329.1	114992491	114993031	IRS1	4e-12	-	114992491	114993031	0	1	540,	0	-11.4	-10.4	29.7	--	gnl|BL_ORD_ID|195391 sp|Q28224|IRS1_CHLAE Insulin receptor substrate 1 OS=Chlorocebus aethiops OX=9534 GN=IRS1 PE=2 SV=1//0
NC_037329.1	115813504	115813625	SLC19A3	0.00046	-	115813504	115813625	0	1	121,	0	-3.34	-2.56	7.79	--	gnl|BL_ORD_ID|425193 sp|Q9BZV2|S19A3_HUMAN Thiamine transporter 2 OS=Homo sapiens OX=9606 GN=SLC19A3 PE=1 SV=1//0
NC_037329.1	117807930	117808141	TRIP12	1.6e-09	-	117807930	117808141	0	1	211,	0	-8.8	-7.84	7.79	--	gnl|BL_ORD_ID|479816 sp|G5E870|TRIPC_MOUSE E3 ubiquitin-protein ligase TRIP12 OS=Mus musculus OX=10090 GN=Trip12 PE=1 SV=1//0
NC_037329.1	117811347	117811768	TRIP12	2.5e-54	-	117811347	117811768	0	1	421,	0	-53.6	-52.1	9.08	--	gnl|BL_ORD_ID|479816 sp|G5E870|TRIPC_MOUSE E3 ubiquitin-protein ligase TRIP12 OS=Mus musculus OX=10090 GN=Trip12 PE=1 SV=1//0
NC_037329.1	117901907	117903479	TRIP12	2.5e-53	-	117901907	117903479	0	2	687,34,	0,1538	-52.6	-51.1	9.95	--	gnl|BL_ORD_ID|479816 sp|G5E870|TRIPC_MOUSE E3 ubiquitin-protein ligase TRIP12 OS=Mus musculus OX=10090 GN=Trip12 PE=1 SV=1//0
NC_037329.1	118087122	118087303	SLC16A14	0.00025	-	118087122	118087303	0	1	181,	0	-3.61	-2.82	14.1	--	gnl|BL_ORD_ID|245662 sp|Q7RTX9|MOT14_HUMAN Monocarboxylate transporter 14 OS=Homo sapiens OX=9606 GN=SLC16A14 PE=2 SV=1//0
NC_037329.1	118107170	118107261	SLC16A14	0.0018	-	118107170	118107261	0	1	91,	0	-2.74	-2	11.1	--	gnl|BL_ORD_ID|245662 sp|Q7RTX9|MOT14_HUMAN Monocarboxylate transporter 14 OS=Homo sapiens OX=9606 GN=SLC16A14 PE=2 SV=1//0
NC_037329.1	119227035	119227681	NCL	0	-	119227035	119227681	0	2	438,40,	0,606	-525	#NAME?	4.34	--	gnl|BL_ORD_ID|278896 sp|Q4R4J7|NUCL_MACFA Nucleolin OS=Macaca fascicularis OX=9541 GN=NCL PE=2 SV=3//0
NC_037329.1	119232682	119233708	NCL	0	-	119232682	119233708	0	3	12,216,310,	0,124,716	-329	#NAME?	2.85	--	gnl|BL_ORD_ID|278896 sp|Q4R4J7|NUCL_MACFA Nucleolin OS=Macaca fascicularis OX=9541 GN=NCL PE=2 SV=3//0
NC_037329.1	119498655	119498744	PDE6D	1.9e-05	-	119498655	119498744	0	1	89,	0	-4.73	-3.89	2.6	--	gnl|BL_ORD_ID|296011 sp|Q95142|PDE6D_BOVIN Retinal rod rhodopsin-sensitive cGMP 3&apos;,5&apos;-cyclic phosphodiesterase subunit delta OS=Bos taurus OX=9913 GN=PDE6D PE=1 SV=1//1.34381e-103
NC_037329.1	120411077	120411645	ZNF362	5e-22	-	120411077	120411645	0	1	568,	0	-21.3	-20.1	5.33	--	gnl|BL_ORD_ID|555768 sp|Q5T0B9|ZN362_HUMAN Zinc finger protein 362 OS=Homo sapiens OX=9606 GN=ZNF362 PE=1 SV=1//0
NC_037329.1	120572554	120572765	AZIN2	2.5e-12	-	120572554	120572765	0	1	211,	0	-11.6	-10.6	4	--	gnl|BL_ORD_ID|39796 sp|Q96A70|AZIN2_HUMAN Antizyme inhibitor 2 OS=Homo sapiens OX=9606 GN=AZIN2 PE=1 SV=1//0
NC_037329.1	120779967	120780148	HPCA	5e-17	-	120779967	120780148	0	1	181,	0	-16.3	-15.2	23.7	--	gnl|BL_ORD_ID|179099 sp|P84076|HPCA_RAT Neuron-specific calcium-binding protein hippocalcin OS=Rattus norvegicus OX=10116 GN=Hpca PE=1 SV=2//9.00472e-136
NC_037329.1	120841845	120842473	S100PBP	1.6e-13	-	120841845	120842473	0	1	628,	0	-12.8	-11.8	3.24	--	gnl|BL_ORD_ID|425206 sp|Q3MHH3|S1PBP_BOVIN S100P-binding protein OS=Bos taurus OX=9913 GN=S100PBP PE=2 SV=1//0
NC_037329.1	120883403	120884820	KIAA1522	6.3e-63	-	120883403	120884820	0	2	304,683,	0,734	-62.2	-60.6	5.03	--	gnl|BL_ORD_ID|199993 sp|Q9P206|K1522_HUMAN Uncharacterized protein KIAA1522 OS=Homo sapiens OX=9606 GN=KIAA1522 PE=1 SV=2//7.03961e-94
NC_037329.1	120885895	120886046	KIAA1522	1.4e-05	-	120885895	120886046	0	1	151,	0	-4.84	-3.99	1.97	--	gnl|BL_ORD_ID|199993 sp|Q9P206|K1522_HUMAN Uncharacterized protein KIAA1522 OS=Homo sapiens OX=9606 GN=KIAA1522 PE=1 SV=2//7.03961e-94
NC_037329.1	120986117	120986330	RBBP4	3.7e-05	-	120986117	120986330	0	2	10,140,	0,73	-4.43	-3.6	2.3	--	gnl|BL_ORD_ID|339119 sp|Q60972|RBBP4_MOUSE Histone-binding protein RBBP4 OS=Mus musculus OX=10090 GN=Rbbp4 PE=1 SV=5//0
NC_037329.1	121015946	121016213	ZBTB8A	1.9e-05	-	121015946	121016213	0	1	267,	0	-4.73	-3.89	4.7	--	gnl|BL_ORD_ID|554662 sp|Q0VCJ6|ZBT8A_BOVIN Zinc finger and BTB domain-containing protein 8A OS=Bos taurus OX=9913 GN=ZBTB8A PE=2 SV=1//0
NC_037329.1	121024476	121024743	ZBTB8A	3.2e-05	-	121024476	121024743	0	1	267,	0	-4.5	-3.67	17.1	--	gnl|BL_ORD_ID|554662 sp|Q0VCJ6|ZBT8A_BOVIN Zinc finger and BTB domain-containing protein 8A OS=Bos taurus OX=9913 GN=ZBTB8A PE=2 SV=1//0
NC_037329.1	121199291	121199502	TSSK3	3.2e-13	-	121199291	121199502	0	1	211,	0	-12.5	-11.4	16.6	--	gnl|BL_ORD_ID|487836 sp|Q9D2E1|TSSK3_MOUSE Testis-specific serine/threonine-protein kinase 3 OS=Mus musculus OX=10090 GN=Tssk3 PE=2 SV=1//4.77311e-157
NC_037329.1	121200220	121200311	TSSK3	0.00078	-	121200220	121200311	0	1	91,	0	-3.11	-2.35	2.72	--	gnl|BL_ORD_ID|487836 sp|Q9D2E1|TSSK3_MOUSE Testis-specific serine/threonine-protein kinase 3 OS=Mus musculus OX=10090 GN=Tssk3 PE=2 SV=1//4.77311e-157
NC_037329.1	121200520	121201501	TSSK3	1.3e-18	-	121200520	121201501	0	2	190,80,	0,901	-17.9	-16.8	7.79	--	gnl|BL_ORD_ID|487836 sp|Q9D2E1|TSSK3_MOUSE Testis-specific serine/threonine-protein kinase 3 OS=Mus musculus OX=10090 GN=Tssk3 PE=2 SV=1//4.77311e-157
NC_037329.1	121298257	121298347	EIF3I	2.5e-30	-	121298257	121298347	0	1	90,	0	-29.6	-28.3	19.4	--	gnl|BL_ORD_ID|116821 sp|Q5E966|EIF3I_BOVIN Eukaryotic translation initiation factor 3 subunit I OS=Bos taurus OX=9913 GN=EIF3I PE=2 SV=1//0
NC_037329.1	121317202	121317500	IQCC	0.00017	-	121317202	121317500	0	1	298,	0	-3.77	-2.97	14.1	--	gnl|BL_ORD_ID|195021 sp|Q2TBI7|IQCC_BOVIN IQ domain-containing protein C OS=Bos taurus OX=9913 GN=IQCC PE=2 SV=1//3.63891e-23
NC_037329.1	121319779	121321110	CCDC28B	6.3e-11	-	121319779	121321110	0	4	197,23,194,30,	0,771,1009,1301	-10.2	-9.21	3.51	--	gnl|BL_ORD_ID|54700 sp|Q9BUN5|CC28B_HUMAN Coiled-coil domain-containing protein 28B OS=Homo sapiens OX=9606 GN=CCDC28B PE=1 SV=2//1.35508e-113
NC_037329.1	122098333	122098543	HCRTR1	1.7e-06	-	122098333	122098543	0	1	210,	0	-5.76	-4.88	3.5	--	gnl|BL_ORD_ID|288735 sp|Q0GBZ5|OX1R_BOVIN Orexin receptor type 1 OS=Bos taurus OX=9913 GN=HCRTR1 PE=2 SV=1//0
NC_037329.1	122098662	122098842	HCRTR1	0.00015	-	122098662	122098842	0	1	180,	0	-3.83	-3.03	14.8	--	gnl|BL_ORD_ID|288735 sp|Q0GBZ5|OX1R_BOVIN Orexin receptor type 1 OS=Bos taurus OX=9913 GN=HCRTR1 PE=2 SV=1//0
NC_037329.1	122143027	122144278	TINAGL1	4e-84	-	122143027	122144278	0	3	180,46,12,	0,288,1239	-83.4	-81.7	2.65	--	gnl|BL_ORD_ID|473927 sp|Q9GZM7|TINAL_HUMAN Tubulointerstitial nephritis antigen-like OS=Homo sapiens OX=9606 GN=TINAGL1 PE=1 SV=1//0
NC_037329.1	122152306	122153050	TINAGL1	5e-15	-	122152306	122153050	0	2	113,96,	0,648	-14.3	-13.2	6.49	--	gnl|BL_ORD_ID|473927 sp|Q9GZM7|TINAL_HUMAN Tubulointerstitial nephritis antigen-like OS=Homo sapiens OX=9606 GN=TINAGL1 PE=1 SV=1//0
NC_037329.1	122295694	122295785	ZCCHC17	8.7e-09	-	122295694	122295785	0	1	91,	0	-8.06	-7.12	1.5	--	gnl|BL_ORD_ID|271378 sp|Q9NP64|NO40_HUMAN Nucleolar protein of 40 kDa OS=Homo sapiens OX=9606 GN=ZCCHC17 PE=1 SV=1//9.8275e-108
NC_037329.1	122295934	122296264	ZCCHC17	1e-180	-	122295934	122296264	0	1	330,	0	-180	-178	3.78	--	gnl|BL_ORD_ID|271378 sp|Q9NP64|NO40_HUMAN Nucleolar protein of 40 kDa OS=Homo sapiens OX=9606 GN=ZCCHC17 PE=1 SV=1//9.8275e-108
NC_037329.1	124429530	124430278	EPB41	1e-107	-	124429530	124430278	0	1	748,	0	-107	-105	10.7	--	gnl|BL_ORD_ID|1940 sp|Q6Q7P4|41_CANLF Protein 4.1 OS=Canis lupus familiaris OX=9615 GN=EPB41 PE=2 SV=1//2.06175e-58
NC_037329.1	124430427	124430667	EPB41	3.2e-14	-	124430427	124430667	0	1	240,	0	-13.5	-12.5	3.86	--	gnl|BL_ORD_ID|1940 sp|Q6Q7P4|41_CANLF Protein 4.1 OS=Canis lupus familiaris OX=9615 GN=EPB41 PE=2 SV=1//2.06175e-58
NC_037329.1	124710233	124734651	YTHDF2	0	-	124710233	124734651	0	2	211,886,	0,23532	-423	#NAME?	70.2	--	gnl|BL_ORD_ID|553144 sp|Q0VCZ3|YTHD2_BOVIN YTH domain-containing family protein 2 OS=Bos taurus OX=9913 GN=YTHDF2 PE=2 SV=1//0
NC_037329.1	124734828	124735214	YTHDF2	4e-86	-	124734828	124735214	0	1	386,	0	-85.4	-83.7	6.17	--	gnl|BL_ORD_ID|553144 sp|Q0VCZ3|YTHD2_BOVIN YTH domain-containing family protein 2 OS=Bos taurus OX=9913 GN=YTHDF2 PE=2 SV=1//0
NC_037329.1	124759116	124759954	GMEB1	1e-86	-	124759116	124759954	0	1	838,	0	-86	-84.2	8.49	--	gnl|BL_ORD_ID|156460 sp|Q2HJ87|GMEB1_BOVIN Glucocorticoid modulatory element-binding protein 1 OS=Bos taurus OX=9913 GN=GMEB1 PE=2 SV=1//0
NC_037329.1	124855232	124855502	TRNAU1AP	5e-96	-	124855232	124855502	0	1	270,	0	-95.3	-93.5	5.18	--	gnl|BL_ORD_ID|487419 sp|Q1RMJ7|TSAP1_BOVIN tRNA selenocysteine 1-associated protein 1 OS=Bos taurus OX=9913 GN=TRNAU1AP PE=2 SV=1//1.0318e-132
NC_037329.1	124883454	124884443	RCC1	7.9e-84	-	124883454	124884443	0	1	989,	0	-83.1	-81.3	7.63	--	gnl|BL_ORD_ID|341610 sp|P18754|RCC1_HUMAN Regulator of chromosome condensation OS=Homo sapiens OX=9606 GN=RCC1 PE=1 SV=1//0
NC_037329.1	124924882	124925122	PHACTR4	1.6e-22	-	124924882	124925122	0	1	240,	0	-21.8	-20.6	5.86	--	gnl|BL_ORD_ID|302836 sp|F1MCY2|PHAR4_BOVIN Phosphatase and actin regulator 4 OS=Bos taurus OX=9913 GN=PHACTR4 PE=2 SV=1//0
NC_037329.1	124943414	124947547	PHACTR4	1.3e-12	-	124943414	124947547	0	2	276,294,	0,3839	-11.9	-10.9	3.1	--	gnl|BL_ORD_ID|302836 sp|F1MCY2|PHAR4_BOVIN Phosphatase and actin regulator 4 OS=Bos taurus OX=9913 GN=PHACTR4 PE=2 SV=1//0
NC_037329.1	125068868	125069492	MED18	1e-118	-	125068868	125069492	0	1	624,	0	-118	-116	7.32	--	gnl|BL_ORD_ID|232905 sp|Q0VCD4|MED18_BOVIN Mediator of RNA polymerase II transcription subunit 18 OS=Bos taurus OX=9913 GN=MED18 PE=2 SV=1//1.39585e-139
NC_037329.1	125115255	125115794	SESN2	1e-102	-	125115255	125115794	0	1	539,	0	-102	-99.7	11.2	--	gnl|BL_ORD_ID|433245 sp|Q58CN8|SESN2_BOVIN Sestrin-2 OS=Bos taurus OX=9913 GN=SESN2 PE=2 SV=2//0
NC_037329.1	125393936	125394145	XKR8	2.9e-05	-	125393936	125394145	0	1	209,	0	-4.54	-3.7	7.42	--	gnl|BL_ORD_ID|511517 sp|Q49LS0|XKR8_PANTR XK-related protein 8 OS=Pan troglodytes OX=9598 GN=XKR8 PE=2 SV=1//8.15323e-144
NC_037329.1	125400886	125401156	SMPDL3B	1.6e-80	-	125400886	125401156	0	1	270,	0	-79.8	-78.1	10.2	--	gnl|BL_ORD_ID|28943 sp|Q92485|ASM3B_HUMAN Acid sphingomyelinase-like phosphodiesterase 3b OS=Homo sapiens OX=9606 GN=SMPDL3B PE=1 SV=2//0
NC_037329.1	125432553	125432972	SMPDL3B	1.6e-15	-	125432553	125432972	0	1	419,	0	-14.8	-13.7	6.82	--	gnl|BL_ORD_ID|28943 sp|Q92485|ASM3B_HUMAN Acid sphingomyelinase-like phosphodiesterase 3b OS=Homo sapiens OX=9606 GN=SMPDL3B PE=1 SV=2//0
NC_037329.1	125528099	125529809	PPP1R8	1e-122	-	125528099	125529809	0	2	427,53,	0,1657	-122	-120	7.63	--	gnl|BL_ORD_ID|311640 sp|Q28147|PP1R8_BOVIN Nuclear inhibitor of protein phosphatase 1 OS=Bos taurus OX=9913 GN=PPP1R8 PE=1 SV=1//0
NC_037329.1	125946150	125946807	TMEM222	1.6e-47	-	125946150	125946807	0	1	657,	0	-46.8	-45.3	2.9	--	gnl|BL_ORD_ID|474954 sp|Q9H0R3|TM222_HUMAN Transmembrane protein 222 OS=Homo sapiens OX=9606 GN=TMEM222 PE=1 SV=2//4.68885e-95
NC_037329.1	125969920	125970130	WDTC1	1.9e-10	-	125969920	125970130	0	1	210,	0	-9.73	-8.74	2.02	--	gnl|BL_ORD_ID|509471 sp|Q8N5D0|WDTC1_HUMAN WD and tetratricopeptide repeats protein 1 OS=Homo sapiens OX=9606 GN=WDTC1 PE=1 SV=2//0
NC_037329.1	125971292	125971620	WDTC1	2.5e-21	-	125971292	125971620	0	1	328,	0	-20.6	-19.4	4.17	--	gnl|BL_ORD_ID|509471 sp|Q8N5D0|WDTC1_HUMAN WD and tetratricopeptide repeats protein 1 OS=Homo sapiens OX=9606 GN=WDTC1 PE=1 SV=2//0
NC_037329.1	126036659	126036929	WDTC1	0.00018	-	126036659	126036929	0	1	270,	0	-3.75	-2.95	13.3	--	gnl|BL_ORD_ID|509471 sp|Q8N5D0|WDTC1_HUMAN WD and tetratricopeptide repeats protein 1 OS=Homo sapiens OX=9606 GN=WDTC1 PE=1 SV=2//0
NC_037329.1	126223940	126224149	TRNP1	4.8e-09	-	126223940	126224149	0	1	209,	0	-8.32	-7.37	5.49	--	gnl|BL_ORD_ID|482179 sp|Q6NT89|TRNP1_HUMAN TMF-regulated nuclear protein 1 OS=Homo sapiens OX=9606 GN=TRNP1 PE=2 SV=2//4.86851e-08
NC_037329.1	126229186	126229878	TRNP1	5e-16	-	126229186	126229878	0	2	6,203,	0,489	-15.3	-14.2	4.78	--	gnl|BL_ORD_ID|482179 sp|Q6NT89|TRNP1_HUMAN TMF-regulated nuclear protein 1 OS=Homo sapiens OX=9606 GN=TRNP1 PE=2 SV=2//4.86851e-08
NC_037329.1	126230324	126230444	TRNP1	0.00074	-	126230324	126230444	0	1	120,	0	-3.13	-2.37	11.9	--	gnl|BL_ORD_ID|482179 sp|Q6NT89|TRNP1_HUMAN TMF-regulated nuclear protein 1 OS=Homo sapiens OX=9606 GN=TRNP1 PE=2 SV=2//4.86851e-08
NC_037329.1	126273263	126273383	NUDC	2.5e-34	-	126273263	126273383	0	1	120,	0	-33.6	-32.2	3.09	--	gnl|BL_ORD_ID|279050 sp|Q17QG2|NUDC_BOVIN Nuclear migration protein nudC OS=Bos taurus OX=9913 GN=NUDC PE=2 SV=1//0
NC_037329.1	126275533	126284145	NUDC	5e-68	-	126275533	126284145	0	5	167,165,66,204,24,	0,240,1087,1242,8588	-67.3	-65.7	2.47	--	gnl|BL_ORD_ID|279050 sp|Q17QG2|NUDC_BOVIN Nuclear migration protein nudC OS=Bos taurus OX=9913 GN=NUDC PE=2 SV=1//0
NC_037329.1	126286526	126286735	NUDC	1.6e-76	-	126286526	126286735	0	1	209,	0	-75.8	-74.1	3.41	--	gnl|BL_ORD_ID|279050 sp|Q17QG2|NUDC_BOVIN Nuclear migration protein nudC OS=Bos taurus OX=9913 GN=NUDC PE=2 SV=1//0
NC_037329.1	126348459	126348639	ZDHHC18	4.2e-10	-	126348459	126348639	0	1	180,	0	-9.38	-8.41	2.36	--	gnl|BL_ORD_ID|554848 sp|Q9NUE0|ZDH18_HUMAN Palmitoyltransferase ZDHHC18 OS=Homo sapiens OX=9606 GN=ZDHHC18 PE=1 SV=2//0
NC_037329.1	126349233	126349681	ZDHHC18	2.5e-76	-	126349233	126349681	0	1	448,	0	-75.6	-73.9	21.1	--	gnl|BL_ORD_ID|554848 sp|Q9NUE0|ZDH18_HUMAN Palmitoyltransferase ZDHHC18 OS=Homo sapiens OX=9606 GN=ZDHHC18 PE=1 SV=2//0
NC_037329.1	126349739	126350080	ZDHHC18	1.3e-45	-	126349739	126350080	0	2	283,16,	0,325	-44.9	-43.5	2.9	--	gnl|BL_ORD_ID|554848 sp|Q9NUE0|ZDH18_HUMAN Palmitoyltransferase ZDHHC18 OS=Homo sapiens OX=9606 GN=ZDHHC18 PE=1 SV=2//0
NC_037329.1	126393206	126393475	PIGV	8.9e-10	-	126393206	126393475	0	1	269,	0	-9.05	-8.08	3.82	--	gnl|BL_ORD_ID|304899 sp|Q9NUD9|PIGV_HUMAN GPI mannosyltransferase 2 OS=Homo sapiens OX=9606 GN=PIGV PE=1 SV=1//0
NC_037329.1	126395302	126395452	PIGV	1.3e-06	-	126395302	126395452	0	1	150,	0	-5.9	-5.02	3.23	--	gnl|BL_ORD_ID|304899 sp|Q9NUD9|PIGV_HUMAN GPI mannosyltransferase 2 OS=Homo sapiens OX=9606 GN=PIGV PE=1 SV=1//0
NC_037329.1	126395689	126395779	PIGV	4.8e-06	-	126395689	126395779	0	1	90,	0	-5.32	-4.45	6.3	--	gnl|BL_ORD_ID|304899 sp|Q9NUD9|PIGV_HUMAN GPI mannosyltransferase 2 OS=Homo sapiens OX=9606 GN=PIGV PE=1 SV=1//0
NC_037329.1	126409395	126411584	ARID1A	1e-297	-	126409395	126411584	0	1	2189,	0	-297	-294	11.1	--	gnl|BL_ORD_ID|23133 sp|O14497|ARI1A_HUMAN AT-rich interactive domain-containing protein 1A OS=Homo sapiens OX=9606 GN=ARID1A PE=1 SV=3//2.34944e-60
NC_037329.1	126414085	126414446	ARID1A	2e-18	-	126414085	126414446	0	1	361,	0	-17.7	-16.5	2.34	--	gnl|BL_ORD_ID|23133 sp|O14497|ARI1A_HUMAN AT-rich interactive domain-containing protein 1A OS=Homo sapiens OX=9606 GN=ARID1A PE=1 SV=3//2.34944e-60
NC_037329.1	126450481	126450662	ARID1A	6e-08	-	126450481	126450662	0	1	181,	0	-7.22	-6.29	2.28	--	gnl|BL_ORD_ID|23133 sp|O14497|ARI1A_HUMAN AT-rich interactive domain-containing protein 1A OS=Homo sapiens OX=9606 GN=ARID1A PE=1 SV=3//2.34944e-60
NC_037329.1	126476328	126476479	ARID1A	4.7e-05	-	126476328	126476479	0	1	151,	0	-4.33	-3.51	2.34	--	gnl|BL_ORD_ID|23133 sp|O14497|ARI1A_HUMAN AT-rich interactive domain-containing protein 1A OS=Homo sapiens OX=9606 GN=ARID1A PE=1 SV=3//2.34944e-60
NC_037329.1	126476657	126476988	ARID1A	2.5e-20	-	126476657	126476988	0	1	331,	0	-19.6	-18.4	13.3	--	gnl|BL_ORD_ID|23133 sp|O14497|ARI1A_HUMAN AT-rich interactive domain-containing protein 1A OS=Homo sapiens OX=9606 GN=ARID1A PE=1 SV=3//2.34944e-60
NC_037329.1	126574901	126575081	RPS6KA1	1.8e-05	-	126574901	126575081	0	1	180,	0	-4.75	-3.91	2.55	--	gnl|BL_ORD_ID|208587 sp|Q15418|KS6A1_HUMAN Ribosomal protein S6 kinase alpha-1 OS=Homo sapiens OX=9606 GN=RPS6KA1 PE=1 SV=2//0
NC_037329.1	126575319	126575708	RPS6KA1	1e-224	-	126575319	126575708	0	1	389,	0	-224	-221	9.46	--	gnl|BL_ORD_ID|208587 sp|Q15418|KS6A1_HUMAN Ribosomal protein S6 kinase alpha-1 OS=Homo sapiens OX=9606 GN=RPS6KA1 PE=1 SV=2//0
NC_037329.1	126661274	126661452	HMGN2	1e-231	-	126661274	126661452	0	1	178,	0	-231	-228	1.9	--	gnl|BL_ORD_ID|104862 sp|Q86SG4|DPCA2_HUMAN Putative Dresden prostate carcinoma protein 2 OS=Homo sapiens OX=9606 GN=HMGN2P46 PE=5 SV=1//5.43302e-24
NC_037329.1	126661716	126662281	HMGN2	2.5e-13	-	126661716	126662281	0	2	132,16,	0,549	-12.6	-11.5	1.37	--	gnl|BL_ORD_ID|104862 sp|Q86SG4|DPCA2_HUMAN Putative Dresden prostate carcinoma protein 2 OS=Homo sapiens OX=9606 GN=HMGN2P46 PE=5 SV=1//5.43302e-24
NC_037329.1	126663402	126664547	HMGN2	2e-11	-	126663402	126664547	0	2	1,118,	0,1027	-10.7	-9.67	1.62	--	gnl|BL_ORD_ID|104862 sp|Q86SG4|DPCA2_HUMAN Putative Dresden prostate carcinoma protein 2 OS=Homo sapiens OX=9606 GN=HMGN2P46 PE=5 SV=1//5.43302e-24
NC_037329.1	126666083	126666173	DHDDS	6.5e-08	-	126666083	126666173	0	1	90,	0	-7.19	-6.26	3.4	--	gnl|BL_ORD_ID|98638 sp|Q86SQ9|DHDDS_HUMAN Dehydrodolichyl diphosphate synthase complex subunit DHDDS OS=Homo sapiens OX=9606 GN=DHDDS PE=1 SV=3//0
NC_037329.1	126667637	126668056	DHDDS	6.2e-09	-	126667637	126668056	0	1	419,	0	-8.21	-7.26	2.17	--	gnl|BL_ORD_ID|98638 sp|Q86SQ9|DHDDS_HUMAN Dehydrodolichyl diphosphate synthase complex subunit DHDDS OS=Homo sapiens OX=9606 GN=DHDDS PE=1 SV=3//0
NC_037329.1	126841621	126841831	CEP85	1.3e-15	-	126841621	126841831	0	1	210,	0	-14.9	-13.8	4.5	--	gnl|BL_ORD_ID|59281 sp|Q6P2H3|CEP85_HUMAN Centrosomal protein of 85 kDa OS=Homo sapiens OX=9606 GN=CEP85 PE=1 SV=1//0
NC_037329.1	126929532	126929802	ZNF593	2.5e-46	-	126929532	126929802	0	1	270,	0	-45.6	-44.1	6.21	--	gnl|BL_ORD_ID|556011 sp|O00488|ZN593_HUMAN Zinc finger protein 593 OS=Homo sapiens OX=9606 GN=ZNF593 PE=1 SV=2//8.14778e-86
NC_037329.1	126936545	126936786	FAM110D	9.8e-06	-	126936545	126936786	0	1	241,	0	-5.01	-4.16	10.8	--	gnl|BL_ORD_ID|124588 sp|A6H7I7|F110D_BOVIN Protein FAM110D OS=Bos taurus OX=9913 GN=FAM110D PE=2 SV=1//2.22211e-121
NC_037329.1	126967365	126968141	PDIK1L	5e-17	-	126967365	126968141	0	1	776,	0	-16.3	-15.1	30.4	--	gnl|BL_ORD_ID|296234 sp|Q8QZR7|PDK1L_MOUSE Serine/threonine-protein kinase PDIK1L OS=Mus musculus OX=10090 GN=Pdik1l PE=2 SV=1//0
NC_037329.1	127238801	127244639	MTFR1L	5e-69	-	127238801	127244639	0	2	976,13,	0,5825	-68.3	-66.6	6.49	--	gnl|BL_ORD_ID|236838 sp|Q3ZBW7|MFR1L_BOVIN Mitochondrial fission regulator 1-like OS=Bos taurus OX=9913 GN=MTFR1L PE=2 SV=1//1.08045e-171
NC_037329.1	127256092	127256723	SELENON	1e-37	-	127256092	127256723	0	1	631,	0	-37	-35.6	7.64	--	gnl|BL_ORD_ID|432107 sp|Q9NZV5|SELN_HUMAN Selenoprotein N OS=Homo sapiens OX=9606 GN=SELENON PE=1 SV=5//0
NC_037329.1	127482774	127482864	LDLRAP1	7.4e-05	-	127482774	127482864	0	1	90,	0	-4.13	-3.32	8.9	--	gnl|BL_ORD_ID|23123 sp|Q5SW96|ARH_HUMAN Low density lipoprotein receptor adapter protein 1 OS=Homo sapiens OX=9606 GN=LDLRAP1 PE=1 SV=3//0
NC_037329.1	127484259	127484705	LDLRAP1	2.5e-32	-	127484259	127484705	0	1	446,	0	-31.6	-30.3	5.98	--	gnl|BL_ORD_ID|23123 sp|Q5SW96|ARH_HUMAN Low density lipoprotein receptor adapter protein 1 OS=Homo sapiens OX=9606 GN=LDLRAP1 PE=1 SV=3//0
NC_037329.1	127543296	127543477	MACO1	3.3e-08	-	127543296	127543477	0	1	181,	0	-7.48	-6.55	3.24	--	gnl|BL_ORD_ID|227028 sp|Q2TLZ2|MACOI_PIG Macoilin OS=Sus scrofa OX=9823 GN=MACO1 PE=2 SV=1//0
NC_037329.1	127543626	127543986	MACO1	2.5e-27	-	127543626	127543986	0	1	360,	0	-26.6	-25.3	17.1	--	gnl|BL_ORD_ID|227028 sp|Q2TLZ2|MACOI_PIG Macoilin OS=Sus scrofa OX=9823 GN=MACO1 PE=2 SV=1//0
NC_037329.1	127585293	127585774	MACO1	1e-38	-	127585293	127585774	0	1	481,	0	-38	-36.7	6.99	--	gnl|BL_ORD_ID|227028 sp|Q2TLZ2|MACOI_PIG Macoilin OS=Sus scrofa OX=9823 GN=MACO1 PE=2 SV=1//0
NC_037329.1	128114962	128115261	CLIC4	1e-51	-	128114962	128115261	0	1	299,	0	-51	-49.5	2.4	--	gnl|BL_ORD_ID|65912 sp|Q9XSA7|CLIC4_BOVIN Chloride intracellular channel protein 4 OS=Bos taurus OX=9913 GN=CLIC4 PE=2 SV=3//0
NC_037329.1	128188398	128188637	CLIC4	2.5e-08	-	128188398	128188637	0	1	239,	0	-7.6	-6.67	3.03	--	gnl|BL_ORD_ID|65912 sp|Q9XSA7|CLIC4_BOVIN Chloride intracellular channel protein 4 OS=Bos taurus OX=9913 GN=CLIC4 PE=2 SV=3//0
NC_037329.1	128251212	128251393	SRRM1	1.9e-05	-	128251212	128251393	0	1	181,	0	-4.71	-3.87	2.76	--	gnl|BL_ORD_ID|443494 sp|Q5R5Q2|SRRM1_PONAB Serine/arginine repetitive matrix protein 1 OS=Pongo abelii OX=9601 GN=SRRM1 PE=2 SV=1//8.03548e-07
NC_037329.1	128254727	128254848	SRRM1	2.3e-05	-	128254727	128254848	0	1	121,	0	-4.63	-3.79	1.3	--	gnl|BL_ORD_ID|443494 sp|Q5R5Q2|SRRM1_PONAB Serine/arginine repetitive matrix protein 1 OS=Pongo abelii OX=9601 GN=SRRM1 PE=2 SV=1//8.03548e-07
NC_037329.1	128390529	128390710	RCAN3	2e-13	-	128390529	128390710	0	1	181,	0	-12.7	-11.7	3.51	--	gnl|BL_ORD_ID|341573 sp|Q2KIA1|RCAN3_BOVIN Calcipressin-3 OS=Bos taurus OX=9913 GN=RCAN3 PE=2 SV=1//2.10196e-132
NC_037329.1	128442005	128442755	NIPAL3	4e-64	-	128442005	128442755	0	1	750,	0	-63.4	-61.8	8.04	--	gnl|BL_ORD_ID|272577 sp|Q5RD30|NPAL3_PONAB NIPA-like protein 3 OS=Pongo abelii OX=9601 GN=NIPAL3 PE=2 SV=1//0
NC_037329.1	128443293	128443474	NIPAL3	9.8e-06	-	128443293	128443474	0	1	181,	0	-5.01	-4.15	2.75	--	gnl|BL_ORD_ID|272577 sp|Q5RD30|NPAL3_PONAB NIPA-like protein 3 OS=Pongo abelii OX=9601 GN=NIPAL3 PE=2 SV=1//0
NC_037329.1	128445301	128445572	NIPAL3	5e-12	-	128445301	128445572	0	1	271,	0	-11.3	-10.2	7.63	--	gnl|BL_ORD_ID|272577 sp|Q5RD30|NPAL3_PONAB NIPA-like protein 3 OS=Pongo abelii OX=9601 GN=NIPAL3 PE=2 SV=1//0
NC_037329.1	128938564	128938715	PNRC2	5e-14	-	128938564	128938715	0	1	151,	0	-13.3	-12.2	4.19	--	gnl|BL_ORD_ID|309973 sp|Q0VCW6|PNRC2_BOVIN Proline-rich nuclear receptor coactivator 2 OS=Bos taurus OX=9913 GN=PNRC2 PE=2 SV=1//8.33492e-63
NC_037329.1	128939133	128939313	PNRC2	6.3e-15	-	128939133	128939313	0	1	180,	0	-14.2	-13.1	1.98	--	gnl|BL_ORD_ID|309973 sp|Q0VCW6|PNRC2_BOVIN Proline-rich nuclear receptor coactivator 2 OS=Bos taurus OX=9913 GN=PNRC2 PE=2 SV=1//8.33492e-63
NC_037329.1	128940121	128940601	PNRC2	1e-236	-	128940121	128940601	0	1	480,	0	-236	-234	4.1	--	gnl|BL_ORD_ID|309973 sp|Q0VCW6|PNRC2_BOVIN Proline-rich nuclear receptor coactivator 2 OS=Bos taurus OX=9913 GN=PNRC2 PE=2 SV=1//8.33492e-63
NC_037329.1	129123567	129123866	PITHD1	1.3e-25	-	129123567	129123866	0	1	299,	0	-24.9	-23.7	2.11	--	gnl|BL_ORD_ID|305646 sp|Q9GZP4|PITH1_HUMAN PITH domain-containing protein 1 OS=Homo sapiens OX=9606 GN=PITHD1 PE=1 SV=1//4.35182e-138
NC_037329.1	129141764	129142919	ELOA	5e-24	-	129141764	129142919	0	2	213,28,	0,1127	-23.3	-22.1	6.87	--	gnl|BL_ORD_ID|117322 sp|Q14241|ELOA1_HUMAN Elongin-A OS=Homo sapiens OX=9606 GN=ELOA PE=1 SV=2//0
NC_037329.1	129146873	129148709	ELOA	1e-50	-	129146873	129148709	0	2	1166,1,	0,1835	-50	-48.5	8.02	--	gnl|BL_ORD_ID|117322 sp|Q14241|ELOA1_HUMAN Elongin-A OS=Homo sapiens OX=9606 GN=ELOA PE=1 SV=2//0
NC_037329.1	129769934	129770174	KDM1A	2e-72	-	129769934	129770174	0	1	240,	0	-71.7	-70.1	8.9	--	gnl|BL_ORD_ID|203727 sp|O60341|KDM1A_HUMAN Lysine-specific histone demethylase 1A OS=Homo sapiens OX=9606 GN=KDM1A PE=1 SV=2//4.47034e-36
NC_037329.1	129836075	129836285	KDM1A	2.6e-07	-	129836075	129836285	0	1	210,	0	-6.58	-5.67	3.03	--	gnl|BL_ORD_ID|203727 sp|O60341|KDM1A_HUMAN Lysine-specific histone demethylase 1A OS=Homo sapiens OX=9606 GN=KDM1A PE=1 SV=2//4.47034e-36
NC_037329.1	129898023	129898953	EPHB2	1e-151	-	129898023	129898953	0	1	930,	0	-151	-149	21.7	--	gnl|BL_ORD_ID|120413 sp|P29323|EPHB2_HUMAN Ephrin type-B receptor 2 OS=Homo sapiens OX=9606 GN=EPHB2 PE=1 SV=5//0
NC_037329.1	130034457	130038266	EPHB2	6.3e-11	-	130034457	130038266	0	2	384,36,	0,3773	-10.2	-9.17	4.4	--	gnl|BL_ORD_ID|120413 sp|P29323|EPHB2_HUMAN Ephrin type-B receptor 2 OS=Homo sapiens OX=9606 GN=EPHB2 PE=1 SV=5//0
NC_037329.1	130294025	130294535	ZBTB40	1.3e-25	-	130294025	130294535	0	1	510,	0	-24.9	-23.6	6.02	--	gnl|BL_ORD_ID|554635 sp|Q9NUA8|ZBT40_HUMAN Zinc finger and BTB domain-containing protein 40 OS=Homo sapiens OX=9606 GN=ZBTB40 PE=1 SV=4//0
NC_037329.1	130294953	130295433	ZBTB40	7.9e-16	-	130294953	130295433	0	1	480,	0	-15.1	-14	6.39	--	gnl|BL_ORD_ID|554635 sp|Q9NUA8|ZBT40_HUMAN Zinc finger and BTB domain-containing protein 40 OS=Homo sapiens OX=9606 GN=ZBTB40 PE=1 SV=4//0
NC_037329.1	130295582	130296122	ZBTB40	1e-107	-	130295582	130296122	0	1	540,	0	-107	-105	9.94	--	gnl|BL_ORD_ID|554635 sp|Q9NUA8|ZBT40_HUMAN Zinc finger and BTB domain-containing protein 40 OS=Homo sapiens OX=9606 GN=ZBTB40 PE=1 SV=4//0
NC_037329.1	130297139	130299520	ZBTB40	1.3e-47	-	130297139	130299520	0	2	612,18,	0,2363	-46.9	-45.4	7.39	--	gnl|BL_ORD_ID|554635 sp|Q9NUA8|ZBT40_HUMAN Zinc finger and BTB domain-containing protein 40 OS=Homo sapiens OX=9606 GN=ZBTB40 PE=1 SV=4//0
NC_037329.1	130332629	130332720	ZBTB40	4.6e-05	-	130332629	130332720	0	1	91,	0	-4.34	-3.51	5.93	--	gnl|BL_ORD_ID|554635 sp|Q9NUA8|ZBT40_HUMAN Zinc finger and BTB domain-containing protein 40 OS=Homo sapiens OX=9606 GN=ZBTB40 PE=1 SV=4//0
NC_037329.1	130801970	130802673	LOC515042	1e-175	-	130801970	130802673	0	1	703,	0	-175	-173	2.87	--	gnl|BL_ORD_ID|428232 sp|A2T715|SCND1_PANTR SCAN domain-containing protein 1 OS=Pan troglodytes OX=9598 GN=SCAND1 PE=3 SV=1//8.69293e-24
NC_037329.1	130977150	130977390	LDLRAD2	1e-171	-	130977150	130977390	0	1	240,	0	-171	-169	5.26	--	gnl|BL_ORD_ID|223009 sp|Q5SZI1|LRAD2_HUMAN Low-density lipoprotein receptor class A domain-containing protein 2 OS=Homo sapiens OX=9606 GN=LDLRAD2 PE=2 SV=1//3.28988e-104
NC_037329.1	131181749	131181870	ALPL	0.00048	-	131181749	131181870	0	1	121,	0	-3.32	-2.54	2.39	--	gnl|BL_ORD_ID|312378 sp|P09487|PPBT_BOVIN Alkaline phosphatase, tissue-nonspecific isozyme OS=Bos taurus OX=9913 GN=ALPL PE=1 SV=2//0
NC_037329.1	131321396	131321516	LOC101906756	0.00062	-	131321396	131321516	0	1	120,	0	-3.21	-2.44	12.6	--	-//-
NC_037329.1	131322259	131322349	LOC101906756	8.7e-05	-	131322259	131322349	0	1	90,	0	-4.06	-3.24	4.33	--	-//-
NC_037329.1	131982308	131982976	LOC112443422	1.5e-07	-	131982308	131982976	0	2	106,308,	0,360	-6.82	-5.91	5.34	--	gnl|BL_ORD_ID|287915 sp|A6QPY0|OST48_BOVIN Dolichyl-diphosphooligosaccharide--protein glycosyltransferase 48 kDa subunit OS=Bos taurus OX=9913 GN=DDOST PE=2 SV=2//3.45728e-10
NC_037329.1	131986295	131986624	PINK1	1e-185	-	131986295	131986624	0	1	329,	0	-185	-183	6.88	--	gnl|BL_ORD_ID|305432 sp|Q9BXM7|PINK1_HUMAN Serine/threonine-protein kinase PINK1, mitochondrial OS=Homo sapiens OX=9606 GN=PINK1 PE=1 SV=1//0
NC_037329.1	131987190	131987698	PINK1	1e-205	-	131987190	131987698	0	1	508,	0	-205	-203	9.49	--	gnl|BL_ORD_ID|305432 sp|Q9BXM7|PINK1_HUMAN Serine/threonine-protein kinase PINK1, mitochondrial OS=Homo sapiens OX=9606 GN=PINK1 PE=1 SV=1//0
NC_037329.1	132021358	132021829	CDA	7.9e-68	-	132021358	132021829	0	1	471,	0	-67.1	-65.5	14.1	--	gnl|BL_ORD_ID|57635 sp|P56389|CDD_MOUSE Cytidine deaminase OS=Mus musculus OX=10090 GN=Cda PE=1 SV=2//1.43962e-91
NC_037329.1	132799269	132799390	OTUD3	1.9e-05	-	132799269	132799390	0	1	121,	0	-4.73	-3.89	2.08	--	gnl|BL_ORD_ID|288655 sp|Q5T2D3|OTUD3_HUMAN OTU domain-containing protein 3 OS=Homo sapiens OX=9606 GN=OTUD3 PE=1 SV=1//0
NC_037329.1	132802895	132804045	OTUD3	1.7e-08	-	132802895	132804045	0	2	253,17,	0,1133	-7.77	-6.83	2.35	--	gnl|BL_ORD_ID|288655 sp|Q5T2D3|OTUD3_HUMAN OTU domain-containing protein 3 OS=Homo sapiens OX=9606 GN=OTUD3 PE=1 SV=1//0
NC_037329.1	133044943	133045538	LOC535280	5e-30	-	133044943	133045538	0	1	595,	0	-29.3	-28	77.9	--	gnl|BL_ORD_ID|263918 sp|P41271|NBL1_HUMAN Neuroblastoma suppressor of tumorigenicity 1 OS=Homo sapiens OX=9606 GN=NBL1 PE=1 SV=2//2.67905e-77
NC_037329.1	133110086	133110205	MINOS1	6.9e-08	-	133110086	133110205	0	1	119,	0	-7.16	-6.24	16.3	--	gnl|BL_ORD_ID|239086 sp|Q5TGZ0|MIC10_HUMAN MICOS complex subunit MIC10 OS=Homo sapiens OX=9606 GN=MINOS1 PE=1 SV=1//5.54283e-47
NC_037329.1	133347251	133347700	PQLC2	1.3e-30	-	133347251	133347700	0	1	449,	0	-29.9	-28.6	2.94	--	gnl|BL_ORD_ID|210191 sp|Q8C4N4|LAAT1_MOUSE Lysosomal amino acid transporter 1 homolog OS=Mus musculus OX=10090 GN=Pqlc2 PE=2 SV=1//2.42993e-42
NC_037329.1	133349593	133349953	PQLC2	1.6e-20	-	133349593	133349953	0	1	360,	0	-19.8	-18.6	66	--	gnl|BL_ORD_ID|210191 sp|Q8C4N4|LAAT1_MOUSE Lysosomal amino acid transporter 1 homolog OS=Mus musculus OX=10090 GN=Pqlc2 PE=2 SV=1//2.42993e-42
NC_037329.1	133386363	133386631	LOC788425	1.5e-08	-	133386363	133386631	0	1	268,	0	-7.81	-6.87	3.89	--	gnl|BL_ORD_ID|23209 sp|Q8CG76|ARK72_MOUSE Aflatoxin B1 aldehyde reductase member 2 OS=Mus musculus OX=10090 GN=Akr7a2 PE=1 SV=3//5.74052e-135
NC_037329.1	133387076	133387374	LOC788425	4.3e-09	-	133387076	133387374	0	1	298,	0	-8.37	-7.41	29.7	--	gnl|BL_ORD_ID|23209 sp|Q8CG76|ARK72_MOUSE Aflatoxin B1 aldehyde reductase member 2 OS=Mus musculus OX=10090 GN=Akr7a2 PE=1 SV=3//5.74052e-135
NC_037329.1	133405899	133405990	MRTO4	2.1e-05	-	133405899	133405990	0	1	91,	0	-4.67	-3.83	1.35	--	gnl|BL_ORD_ID|248240 sp|A4FV84|MRT4_BOVIN mRNA turnover protein 4 homolog OS=Bos taurus OX=9913 GN=MRTO4 PE=2 SV=1//6.49517e-30
NC_037329.1	133406168	133406556	MRTO4	0	-	133406168	133406556	0	1	388,	0	-574	#NAME?	11.1	--	gnl|BL_ORD_ID|248240 sp|A4FV84|MRT4_BOVIN mRNA turnover protein 4 homolog OS=Bos taurus OX=9913 GN=MRTO4 PE=2 SV=1//6.49517e-30
NC_037329.1	133753387	133753657	LOC112443467	7.9e-22	-	133753387	133753657	0	1	270,	0	-21.1	-19.9	7.51	--	-//-
NC_037329.1	134186704	134187065	KLHDC7A	4.6e-08	-	134186704	134187065	0	1	361,	0	-7.34	-6.42	10.1	--	gnl|BL_ORD_ID|207117 sp|Q5R866|KLD7A_PONAB Kelch domain-containing protein 7A (Fragment) OS=Pongo abelii OX=9601 GN=KLHDC7A PE=2 SV=4//0
NC_037329.1	134187513	134188293	KLHDC7A	2e-50	-	134187513	134188293	0	1	780,	0	-49.7	-48.2	8.49	--	gnl|BL_ORD_ID|207117 sp|Q5R866|KLD7A_PONAB Kelch domain-containing protein 7A (Fragment) OS=Pongo abelii OX=9601 GN=KLHDC7A PE=2 SV=4//0
NC_037329.1	134188592	134189013	KLHDC7A	4e-49	-	134188592	134189013	0	1	421,	0	-48.4	-47	26	--	gnl|BL_ORD_ID|207117 sp|Q5R866|KLD7A_PONAB Kelch domain-containing protein 7A (Fragment) OS=Pongo abelii OX=9601 GN=KLHDC7A PE=2 SV=4//0
NC_037329.1	134189431	134189642	KLHDC7A	0.00045	-	134189431	134189642	0	1	211,	0	-3.35	-2.57	6.67	--	gnl|BL_ORD_ID|207117 sp|Q5R866|KLD7A_PONAB Kelch domain-containing protein 7A (Fragment) OS=Pongo abelii OX=9601 GN=KLHDC7A PE=2 SV=4//0
NC_037329.1	134189941	134190421	KLHDC7A	3.2e-15	-	134189941	134190421	0	1	480,	0	-14.5	-13.4	6.43	--	gnl|BL_ORD_ID|207117 sp|Q5R866|KLD7A_PONAB Kelch domain-containing protein 7A (Fragment) OS=Pongo abelii OX=9601 GN=KLHDC7A PE=2 SV=4//0
NC_037329.1	134190660	134190781	KLHDC7A	0.00025	-	134190660	134190781	0	1	121,	0	-3.61	-2.82	14.1	--	gnl|BL_ORD_ID|207117 sp|Q5R866|KLD7A_PONAB Kelch domain-containing protein 7A (Fragment) OS=Pongo abelii OX=9601 GN=KLHDC7A PE=2 SV=4//0
NC_037329.1	134191019	134191140	KLHDC7A	0.0012	-	134191019	134191140	0	1	121,	0	-2.93	-2.18	8.9	--	gnl|BL_ORD_ID|207117 sp|Q5R866|KLD7A_PONAB Kelch domain-containing protein 7A (Fragment) OS=Pongo abelii OX=9601 GN=KLHDC7A PE=2 SV=4//0
NC_037329.1	134985250	134985760	ARHGEF10L	1.3e-39	-	134985250	134985760	0	1	510,	0	-38.9	-37.5	4.43	--	gnl|BL_ORD_ID|21143 sp|Q29RM4|ARGAL_BOVIN Rho guanine nucleotide exchange factor 10-like protein OS=Bos taurus OX=9913 GN=ARHGEF10L PE=2 SV=1//0
NC_037329.1	134985818	134985969	ARHGEF10L	5.4e-10	-	134985818	134985969	0	1	151,	0	-9.27	-8.29	1.64	--	gnl|BL_ORD_ID|21143 sp|Q29RM4|ARGAL_BOVIN Rho guanine nucleotide exchange factor 10-like protein OS=Bos taurus OX=9913 GN=ARHGEF10L PE=2 SV=1//0
NC_037329.1	135402620	135402709	LOC112443488	0.003	-	135402620	135402709	0	1	89,	0	-2.53	-1.8	10.4	--	-//-
NC_037329.1	135584740	135585040	LOC101903997	7.9e-25	-	135584740	135585040	0	1	300,	0	-24.1	-22.9	11.1	--	-//-
NC_037329.1	135585337	135585517	LOC101903997	6.5e-05	-	135585337	135585517	0	1	180,	0	-4.19	-3.37	3.3	--	-//-
NC_037329.1	135617314	135619900	CROCC	5e-29	-	135617314	135619900	0	3	327,165,17,	0,998,2569	-28.3	-27.1	8.9	--	gnl|BL_ORD_ID|78507 sp|Q8CJ40|CROCC_MOUSE Rootletin OS=Mus musculus OX=10090 GN=Crocc PE=1 SV=2//6.14407e-165
NC_037329.1	135620343	135620730	CROCC	0.00011	-	135620343	135620730	0	2	107,13,	0,374	-3.95	-3.15	2.17	--	gnl|BL_ORD_ID|78507 sp|Q8CJ40|CROCC_MOUSE Rootletin OS=Mus musculus OX=10090 GN=Crocc PE=1 SV=2//6.14407e-165
NC_037329.1	135621365	135622484	CROCC	4.4e-07	-	135621365	135622484	0	2	94,176,	0,943	-6.36	-5.47	3.11	--	gnl|BL_ORD_ID|78507 sp|Q8CJ40|CROCC_MOUSE Rootletin OS=Mus musculus OX=10090 GN=Crocc PE=1 SV=2//6.14407e-165
NC_037329.1	135624390	135625016	CROCC	3.1e-05	-	135624390	135625016	0	3	85,121,34,	0,257,592	-4.51	-3.68	3.07	--	gnl|BL_ORD_ID|78507 sp|Q8CJ40|CROCC_MOUSE Rootletin OS=Mus musculus OX=10090 GN=Crocc PE=1 SV=2//6.14407e-165
NC_037329.1	135632674	135637512	CROCC	2e-13	-	135632674	135637512	0	4	190,168,160,200,	0,1406,3985,4638	-12.7	-11.6	7.42	--	gnl|BL_ORD_ID|78507 sp|Q8CJ40|CROCC_MOUSE Rootletin OS=Mus musculus OX=10090 GN=Crocc PE=1 SV=2//6.14407e-165
NC_037329.1	135639956	135641994	CROCC	2.7e-10	-	135639956	135641994	0	2	110,70,	0,1968	-9.57	-8.58	5.39	--	gnl|BL_ORD_ID|78507 sp|Q8CJ40|CROCC_MOUSE Rootletin OS=Mus musculus OX=10090 GN=Crocc PE=1 SV=2//6.14407e-165
NC_037329.1	135644321	135644774	CROCC	2.5e-05	-	135644321	135644774	0	2	146,5,	0,448	-4.6	-3.77	4.82	--	gnl|BL_ORD_ID|78507 sp|Q8CJ40|CROCC_MOUSE Rootletin OS=Mus musculus OX=10090 GN=Crocc PE=1 SV=2//6.14407e-165
NC_037329.1	135674403	135674793	NECAP2	1.3e-37	-	135674403	135674793	0	1	390,	0	-36.9	-35.5	14.3	--	gnl|BL_ORD_ID|267443 sp|Q5E9Q4|NECP2_BOVIN Adaptin ear-binding coat-associated protein 2 OS=Bos taurus OX=9913 GN=NECAP2 PE=2 SV=1//2.63492e-10
NC_037329.1	135675180	135675570	NECAP2	6.3e-21	-	135675180	135675570	0	1	390,	0	-20.2	-19	2.36	--	gnl|BL_ORD_ID|267443 sp|Q5E9Q4|NECP2_BOVIN Adaptin ear-binding coat-associated protein 2 OS=Bos taurus OX=9913 GN=NECAP2 PE=2 SV=1//2.63492e-10
NC_037329.1	135733218	135733398	SZRD1	1.6e-05	-	135733218	135733398	0	1	180,	0	-4.8	-3.96	15.6	--	gnl|BL_ORD_ID|462498 sp|Q2KI04|SZRD1_BOVIN SUZ domain-containing protein 1 OS=Bos taurus OX=9913 GN=SZRD1 PE=2 SV=2//1.485e-75
NC_037329.1	135737671	135738240	SZRD1	1.3e-13	-	135737671	135738240	0	1	569,	0	-12.9	-11.9	2.58	--	gnl|BL_ORD_ID|462498 sp|Q2KI04|SZRD1_BOVIN SUZ domain-containing protein 1 OS=Bos taurus OX=9913 GN=SZRD1 PE=2 SV=2//1.485e-75
NC_037329.1	135739733	135740063	SZRD1	2e-58	-	135739733	135740063	0	1	330,	0	-57.7	-56.2	2.93	--	gnl|BL_ORD_ID|462498 sp|Q2KI04|SZRD1_BOVIN SUZ domain-containing protein 1 OS=Bos taurus OX=9913 GN=SZRD1 PE=2 SV=2//1.485e-75
NC_037330.1	549493	549853	GPR161	5e-34	+	549493	549853	0	1	360,	0	-33.3	-31.9	9.15	--	gnl|BL_ORD_ID|157515 sp|Q2YDN1|GP161_BOVIN G protein-coupled receptor 161 OS=Bos taurus OX=9913 GN=GPR161 PE=2 SV=1//0
NC_037330.1	561145	561445	GPR161	7.9e-31	+	561145	561445	0	1	300,	0	-30.1	-28.8	7.66	--	gnl|BL_ORD_ID|157515 sp|Q2YDN1|GP161_BOVIN G protein-coupled receptor 161 OS=Bos taurus OX=9913 GN=GPR161 PE=2 SV=1//0
NC_037330.1	1160017	1160255	CREG1	2.5e-14	+	1160017	1160255	0	1	238,	0	-13.6	-12.5	13.3	--	gnl|BL_ORD_ID|78111 sp|O75629|CREG1_HUMAN Protein CREG1 OS=Homo sapiens OX=9606 GN=CREG1 PE=1 SV=1//1.00049e-101
NC_037330.1	1266518	1266849	CD247	3.2e-40	+	1266518	1266849	0	1	331,	0	-39.5	-38.1	26.7	--	gnl|BL_ORD_ID|57137 sp|P29329|CD3Z_SHEEP T-cell surface glycoprotein CD3 zeta chain OS=Ovis aries OX=9940 GN=CD247 PE=2 SV=1//2.81811e-107
NC_037330.1	1925010	1925191	ILDR2	8.9e-06	+	1925010	1925191	0	1	181,	0	-5.05	-4.2	2.2	--	gnl|BL_ORD_ID|191340 sp|Q71H61|ILDR2_HUMAN Immunoglobulin-like domain-containing receptor 2 OS=Homo sapiens OX=9606 GN=ILDR2 PE=2 SV=1//0
NC_037330.1	1969088	1969867	ILDR2	1.3e-73	+	1969088	1969867	0	1	779,	0	-72.9	-71.3	7.95	--	gnl|BL_ORD_ID|191340 sp|Q71H61|ILDR2_HUMAN Immunoglobulin-like domain-containing receptor 2 OS=Homo sapiens OX=9606 GN=ILDR2 PE=2 SV=1//0
NC_037330.1	1972148	1972329	ILDR2	1.3e-06	+	1972148	1972329	0	1	181,	0	-5.87	-4.99	7.42	--	gnl|BL_ORD_ID|191340 sp|Q71H61|ILDR2_HUMAN Immunoglobulin-like domain-containing receptor 2 OS=Homo sapiens OX=9606 GN=ILDR2 PE=2 SV=1//0
NC_037330.1	2713878	2806716	FAM78B	1e-106	+	2713878	2806716	0	2	16,701,	0,92137	-106	-104	9.53	--	gnl|BL_ORD_ID|125820 sp|Q8BQN5|FA78B_MOUSE Protein FAM78B OS=Mus musculus OX=10090 GN=Fam78b PE=2 SV=2//5.90063e-176
NC_037330.1	3058748	3058958	LOC101907566	4e-26	+	3058748	3058958	0	1	210,	0	-25.4	-24.2	7.95	--	-//-
NC_037330.1	3249464	3249614	ALDH9A1	1.3e-11	+	3249464	3249614	0	1	150,	0	-10.9	-9.9	2.27	--	gnl|BL_ORD_ID|13442 sp|Q2KJH9|AL9A1_BOVIN 4-trimethylaminobutyraldehyde dehydrogenase OS=Bos taurus OX=9913 GN=ALDH9A1 PE=2 SV=1//2.14649e-13
NC_037330.1	6576141	6576231	CCDC190	0.0018	+	6576141	6576231	0	1	90,	0	-2.74	-2	11.1	--	gnl|BL_ORD_ID|54680 sp|Q1RMX6|CC190_BOVIN Coiled-coil domain-containing protein 190 OS=Bos taurus OX=9913 GN=CCDC190 PE=2 SV=1//0
NC_037330.1	7564169	7564260	OLFML2B	0.0025	+	7564169	7564260	0	1	91,	0	-2.61	-1.87	1.31	--	gnl|BL_ORD_ID|285645 sp|A6QLD2|OLM2B_BOVIN Olfactomedin-like protein 2B OS=Bos taurus OX=9913 GN=OLFML2B PE=2 SV=1//0
NC_037330.1	7579169	7579827	OLFML2B	1e-146	+	7579169	7579827	0	1	658,	0	-146	-144	13.6	--	gnl|BL_ORD_ID|285645 sp|A6QLD2|OLM2B_BOVIN Olfactomedin-like protein 2B OS=Bos taurus OX=9913 GN=OLFML2B PE=2 SV=1//0
NC_037330.1	8326125	8326603	B4GALT3	1e-110	+	8326125	8326603	0	1	478,	0	-110	-108	8.08	--	gnl|BL_ORD_ID|40543 sp|Q5EA87|B4GT3_BOVIN Beta-1,4-galactosyltransferase 3 OS=Bos taurus OX=9913 GN=B4GALT3 PE=2 SV=2//0
NC_037330.1	8372535	8372923	DEDD	1e-136	+	8372535	8372923	0	1	388,	0	-136	-134	5.04	--	gnl|BL_ORD_ID|94970 sp|O75618|DEDD_HUMAN Death effector domain-containing protein OS=Homo sapiens OX=9606 GN=DEDD PE=1 SV=1//0
NC_037330.1	8373309	8373400	DEDD	0.00079	+	8373309	8373400	0	1	91,	0	-3.1	-2.33	1.65	--	gnl|BL_ORD_ID|94970 sp|O75618|DEDD_HUMAN Death effector domain-containing protein OS=Homo sapiens OX=9606 GN=DEDD PE=1 SV=1//0
NC_037330.1	8376915	8387913	PFDN2	1.3e-19	+	8376915	8387913	0	3	86,89,62,	0,10746,10936	-18.9	-17.8	2.79	--	gnl|BL_ORD_ID|300555 sp|Q9UHV9|PFD2_HUMAN Prefoldin subunit 2 OS=Homo sapiens OX=9606 GN=PFDN2 PE=1 SV=1//5.41393e-79
NC_037330.1	8441808	8442461	USF1	6.3e-57	+	8441808	8442461	0	1	653,	0	-56.2	-54.7	4.2	--	gnl|BL_ORD_ID|499628 sp|Q6XBT4|USF1_BOVIN Upstream stimulatory factor 1 OS=Bos taurus OX=9913 GN=USF1 PE=2 SV=1//0
NC_037330.1	8442813	8443218	TSTD1	1.6e-05	+	8442813	8443218	0	2	106,72,	0,333	-4.79	-3.94	6.43	--	gnl|BL_ORD_ID|487846 sp|Q8NFU3|TSTD1_HUMAN Thiosulfate:glutathione sulfurtransferase OS=Homo sapiens OX=9606 GN=TSTD1 PE=1 SV=3//2.65247e-63
NC_037330.1	8443843	8444078	TSTD1	0.00012	+	8443843	8444078	0	2	131,18,	0,217	-3.93	-3.13	2.08	--	gnl|BL_ORD_ID|487846 sp|Q8NFU3|TSTD1_HUMAN Thiosulfate:glutathione sulfurtransferase OS=Homo sapiens OX=9606 GN=TSTD1 PE=1 SV=3//2.65247e-63
NC_037330.1	8463971	8464061	F11R	0.0018	+	8463971	8464061	0	1	90,	0	-2.74	-2	11.1	--	gnl|BL_ORD_ID|199497 sp|Q9XT56|JAM1_BOVIN Junctional adhesion molecule A OS=Bos taurus OX=9913 GN=F11R PE=2 SV=1//0
NC_037330.1	8487697	8487996	F11R	2.5e-29	+	8487697	8487996	0	1	299,	0	-28.6	-27.3	3.82	--	gnl|BL_ORD_ID|199497 sp|Q9XT56|JAM1_BOVIN Junctional adhesion molecule A OS=Bos taurus OX=9913 GN=F11R PE=2 SV=1//0
NC_037330.1	8694792	8695296	LOC788736	2e-13	+	8694792	8695296	0	1	504,	0	-12.7	-11.6	7.42	--	gnl|BL_ORD_ID|291048 sp|Q9H074|PAIP1_HUMAN Polyadenylate-binding protein-interacting protein 1 OS=Homo sapiens OX=9606 GN=PAIP1 PE=1 SV=1//0
NC_037330.1	8695473	8695622	LOC788736	2.8e-05	+	8695473	8695622	0	1	149,	0	-4.56	-3.73	7.04	--	gnl|BL_ORD_ID|291048 sp|Q9H074|PAIP1_HUMAN Polyadenylate-binding protein-interacting protein 1 OS=Homo sapiens OX=9606 GN=PAIP1 PE=1 SV=1//0
NC_037330.1	9350619	9350709	COPA	3.7e-05	+	9350619	9350709	0	1	90,	0	-4.43	-3.6	2	--	gnl|BL_ORD_ID|73686 sp|Q27954|COPA_BOVIN Coatomer subunit alpha OS=Bos taurus OX=9913 GN=COPA PE=1 SV=1//0
NC_037330.1	9418038	9418249	DCAF8	0.00074	+	9418038	9418249	0	1	211,	0	-3.13	-2.37	7.42	--	gnl|BL_ORD_ID|92146 sp|Q5TAQ9|DCAF8_HUMAN DDB1- and CUL4-associated factor 8 OS=Homo sapiens OX=9606 GN=DCAF8 PE=1 SV=1//0
NC_037330.1	9418308	9418399	DCAF8	0.0018	+	9418308	9418399	0	1	91,	0	-2.74	-2	11.1	--	gnl|BL_ORD_ID|92146 sp|Q5TAQ9|DCAF8_HUMAN DDB1- and CUL4-associated factor 8 OS=Homo sapiens OX=9606 GN=DCAF8 PE=1 SV=1//0
NC_037330.1	9435672	9436092	DCAF8	2e-48	+	9435672	9436092	0	1	420,	0	-47.7	-46.2	5.48	--	gnl|BL_ORD_ID|92146 sp|Q5TAQ9|DCAF8_HUMAN DDB1- and CUL4-associated factor 8 OS=Homo sapiens OX=9606 GN=DCAF8 PE=1 SV=1//0
NC_037330.1	9458438	9458888	DCAF8	1e-113	+	9458438	9458888	0	1	450,	0	-113	-111	6.69	--	gnl|BL_ORD_ID|92146 sp|Q5TAQ9|DCAF8_HUMAN DDB1- and CUL4-associated factor 8 OS=Homo sapiens OX=9606 GN=DCAF8 PE=1 SV=1//0
NC_037330.1	9462423	9462514	DCAF8	1.4e-09	+	9462423	9462514	0	1	91,	0	-8.85	-7.89	2.68	--	gnl|BL_ORD_ID|92146 sp|Q5TAQ9|DCAF8_HUMAN DDB1- and CUL4-associated factor 8 OS=Homo sapiens OX=9606 GN=DCAF8 PE=1 SV=1//0
NC_037330.1	9581965	9582206	IGSF8	2.5e-21	+	9581965	9582206	0	1	241,	0	-20.6	-19.4	8.59	--	gnl|BL_ORD_ID|190186 sp|Q969P0|IGSF8_HUMAN Immunoglobulin superfamily member 8 OS=Homo sapiens OX=9606 GN=IGSF8 PE=1 SV=1//0
NC_037330.1	9582642	9583490	IGSF8	3.2e-19	+	9582642	9583490	0	2	374,257,	0,591	-18.5	-17.4	13.6	--	gnl|BL_ORD_ID|190186 sp|Q969P0|IGSF8_HUMAN Immunoglobulin superfamily member 8 OS=Homo sapiens OX=9606 GN=IGSF8 PE=1 SV=1//0
NC_037330.1	9644628	9644957	PIGM	8.1e-08	+	9644628	9644957	0	1	329,	0	-7.09	-6.17	10.8	--	gnl|BL_ORD_ID|304852 sp|Q5EA10|PIGM_BOVIN GPI mannosyltransferase 1 OS=Bos taurus OX=9913 GN=PIGM PE=2 SV=1//0
NC_037330.1	9645523	9646448	PIGM	1e-27	+	9645523	9646448	0	1	925,	0	-27	-25.7	33.4	--	gnl|BL_ORD_ID|304852 sp|Q5EA10|PIGM_BOVIN GPI mannosyltransferase 1 OS=Bos taurus OX=9913 GN=PIGM PE=2 SV=1//0
NC_037330.1	9733385	9733565	SLAMF9	4e-15	+	9733385	9733565	0	1	180,	0	-14.4	-13.3	3.32	--	gnl|BL_ORD_ID|436311 sp|Q96A28|SLAF9_HUMAN SLAM family member 9 OS=Homo sapiens OX=9606 GN=SLAMF9 PE=2 SV=2//5.5198e-105
NC_037330.1	9758172	9758441	IGSF9	1.3e-18	+	9758172	9758441	0	1	269,	0	-17.9	-16.7	2.61	--	gnl|BL_ORD_ID|489137 sp|Q9P2J2|TUTLA_HUMAN Protein turtle homolog A OS=Homo sapiens OX=9606 GN=IGSF9 PE=1 SV=2//0
NC_037330.1	9759423	9759751	IGSF9	6.3e-57	+	9759423	9759751	0	1	328,	0	-56.2	-54.6	10.4	--	gnl|BL_ORD_ID|489137 sp|Q9P2J2|TUTLA_HUMAN Protein turtle homolog A OS=Homo sapiens OX=9606 GN=IGSF9 PE=1 SV=2//0
NC_037330.1	9768262	9768383	TAGLN2	3e-06	+	9768262	9768383	0	1	121,	0	-5.53	-4.66	1.16	--	gnl|BL_ORD_ID|463830 sp|Q5E9F5|TAGL2_BOVIN Transgelin-2 OS=Bos taurus OX=9913 GN=TAGLN2 PE=2 SV=3//2.91117e-142
NC_037330.1	10625293	10627828	LOC112445931	5.9e-06	+	10625293	10627828	0	2	268,1,	0,2534	-5.23	-4.37	18.5	--	-//-
NC_037330.1	10628685	10628805	LOC112445931	0.0011	+	10628685	10628805	0	1	120,	0	-2.96	-2.2	11.9	--	-//-
NC_037330.1	13741352	13742490	ETV3	2e-41	+	13741352	13742490	0	1	1138,	0	-40.7	-39.3	6.15	--	gnl|BL_ORD_ID|122774 sp|A1YF15|ETV3_GORGO ETS translocation variant 3 OS=Gorilla gorilla gorilla OX=9595 GN=ETV3 PE=3 SV=1//0
NC_037330.1	13742728	13743358	ETV3	1.3e-22	+	13742728	13743358	0	1	630,	0	-21.9	-20.7	4.31	--	gnl|BL_ORD_ID|122774 sp|A1YF15|ETV3_GORGO ETS translocation variant 3 OS=Gorilla gorilla gorilla OX=9595 GN=ETV3 PE=3 SV=1//0
NC_037330.1	13744315	13744525	ETV3	7.4e-08	+	13744315	13744525	0	1	210,	0	-7.13	-6.21	3.1	--	gnl|BL_ORD_ID|122774 sp|A1YF15|ETV3_GORGO ETS translocation variant 3 OS=Gorilla gorilla gorilla OX=9595 GN=ETV3 PE=3 SV=1//0
NC_037330.1	13922869	13922989	ARHGEF11	4.2e-10	+	13922869	13922989	0	1	120,	0	-9.38	-8.4	3.01	--	gnl|BL_ORD_ID|23092 sp|O15085|ARHGB_HUMAN Rho guanine nucleotide exchange factor 11 OS=Homo sapiens OX=9606 GN=ARHGEF11 PE=1 SV=1//0
NC_037330.1	14090154	14090781	HDGF	0	+	14090154	14090781	0	2	168,188,	0,439	-701	#NAME?	2.38	--	gnl|BL_ORD_ID|168852 sp|Q9XSK7|HDGF_BOVIN Hepatoma-derived growth factor OS=Bos taurus OX=9913 GN=HDGF PE=2 SV=1//2.11573e-128
NC_037330.1	14091356	14091623	HDGF	0	+	14091356	14091623	0	1	267,	0	-439	#NAME?	5.66	--	gnl|BL_ORD_ID|168852 sp|Q9XSK7|HDGF_BOVIN Hepatoma-derived growth factor OS=Bos taurus OX=9913 GN=HDGF PE=2 SV=1//2.11573e-128
NC_037330.1	14107238	14107778	ISG20L2	1e-192	+	14107238	14107778	0	1	540,	0	-192	-190	5.02	--	gnl|BL_ORD_ID|185885 sp|Q2YDK1|I20L2_BOVIN Interferon-stimulated 20 kDa exonuclease-like 2 OS=Bos taurus OX=9913 GN=ISG20L2 PE=2 SV=1//0
NC_037330.1	14110566	14110746	ISG20L2	7.9e-42	+	14110566	14110746	0	1	180,	0	-41.1	-39.6	2.56	--	gnl|BL_ORD_ID|185885 sp|Q2YDK1|I20L2_BOVIN Interferon-stimulated 20 kDa exonuclease-like 2 OS=Bos taurus OX=9913 GN=ISG20L2 PE=2 SV=1//0
NC_037330.1	14159761	14160330	NES	6.3e-87	+	14159761	14160330	0	1	569,	0	-86.2	-84.4	2.59	--	gnl|BL_ORD_ID|267948 sp|Q6P5H2|NEST_MOUSE Nestin OS=Mus musculus OX=10090 GN=Nes PE=1 SV=1//0
NC_037330.1	14164363	14165230	NES	0	+	14164363	14165230	0	1	867,	0	-408	#NAME?	2.68	--	gnl|BL_ORD_ID|267948 sp|Q6P5H2|NEST_MOUSE Nestin OS=Mus musculus OX=10090 GN=Nes PE=1 SV=1//0
NC_037330.1	14165289	14168427	NES	0	+	14165289	14168427	0	1	3138,	0	-3830	#NAME?	23.3	--	gnl|BL_ORD_ID|267948 sp|Q6P5H2|NEST_MOUSE Nestin OS=Mus musculus OX=10090 GN=Nes PE=1 SV=1//0
NC_037330.1	14239926	14240974	GPATCH4	3.2e-92	+	14239926	14240974	0	1	1048,	0	-91.5	-89.7	13.4	--	gnl|BL_ORD_ID|159943 sp|Q2KJE1|GPTC4_BOVIN G patch domain-containing protein 4 OS=Bos taurus OX=9913 GN=GPATCH4 PE=2 SV=1//0
NC_037330.1	14259642	14262044	IQGAP3	8.7e-08	+	14259642	14262044	0	2	98,82,	0,2320	-7.06	-6.14	17.1	--	gnl|BL_ORD_ID|195075 sp|Q86VI3|IQGA3_HUMAN Ras GTPase-activating-like protein IQGAP3 OS=Homo sapiens OX=9606 GN=IQGAP3 PE=1 SV=2//0
NC_037330.1	14358902	14359442	MEF2D	6.3e-50	+	14358902	14359442	0	1	540,	0	-49.2	-47.7	5.9	--	gnl|BL_ORD_ID|233346 sp|Q63943|MEF2D_MOUSE Myocyte-specific enhancer factor 2D OS=Mus musculus OX=10090 GN=Mef2d PE=1 SV=2//0
NC_037330.1	14361926	14362196	MEF2D	7.1e-10	+	14361926	14362196	0	1	270,	0	-9.15	-8.18	2.38	--	gnl|BL_ORD_ID|233346 sp|Q63943|MEF2D_MOUSE Myocyte-specific enhancer factor 2D OS=Mus musculus OX=10090 GN=Mef2d PE=1 SV=2//0
NC_037330.1	14424883	14425003	LOC100848574	1.6e-16	+	14424883	14425003	0	1	120,	0	-15.8	-14.7	3.45	--	gnl|BL_ORD_ID|78504 sp|Q13536|CROC4_HUMAN Protein CROC-4 OS=Homo sapiens OX=9606 GN=C1orf61 PE=2 SV=1//1.0888e-09
NC_037330.1	14532248	14532547	SMG5	7.9e-81	+	14532248	14532547	0	1	299,	0	-80.1	-78.4	3.89	--	gnl|BL_ORD_ID|437556 sp|Q9UPR3|SMG5_HUMAN Protein SMG5 OS=Homo sapiens OX=9606 GN=SMG5 PE=1 SV=3//0
NC_037330.1	14543606	14544204	SMG5	5e-54	+	14543606	14544204	0	1	598,	0	-53.3	-51.8	3.46	--	gnl|BL_ORD_ID|437556 sp|Q9UPR3|SMG5_HUMAN Protein SMG5 OS=Homo sapiens OX=9606 GN=SMG5 PE=1 SV=3//0
NC_037330.1	14544502	14544921	SMG5	1e-21	+	14544502	14544921	0	1	419,	0	-21	-19.9	2	--	gnl|BL_ORD_ID|437556 sp|Q9UPR3|SMG5_HUMAN Protein SMG5 OS=Homo sapiens OX=9606 GN=SMG5 PE=1 SV=3//0
NC_037330.1	14550439	14550710	PAQR6	3.2e-26	+	14550439	14550710	0	1	271,	0	-25.5	-24.2	10.7	--	gnl|BL_ORD_ID|293246 sp|Q6TCH4|PAQR6_HUMAN Membrane progestin receptor delta OS=Homo sapiens OX=9606 GN=PAQR6 PE=1 SV=2//0
NC_037330.1	14550919	14551100	PAQR6	0.00011	+	14550919	14551100	0	1	181,	0	-3.96	-3.15	5.56	--	gnl|BL_ORD_ID|293246 sp|Q6TCH4|PAQR6_HUMAN Membrane progestin receptor delta OS=Homo sapiens OX=9606 GN=PAQR6 PE=1 SV=2//0
NC_037330.1	14694704	14694883	MEX3A	6.9e-05	+	14694704	14694883	0	1	179,	0	-4.16	-3.34	3.34	--	gnl|BL_ORD_ID|236612 sp|A1L020|MEX3A_HUMAN RNA-binding protein MEX3A OS=Homo sapiens OX=9606 GN=MEX3A PE=1 SV=1//0
NC_037330.1	14695090	14695686	MEX3A	1.6e-15	+	14695090	14695686	0	1	596,	0	-14.8	-13.7	48.2	--	gnl|BL_ORD_ID|236612 sp|A1L020|MEX3A_HUMAN RNA-binding protein MEX3A OS=Homo sapiens OX=9606 GN=MEX3A PE=1 SV=1//0
NC_037330.1	14718976	14719215	UBQLN4	7.9e-14	+	14718976	14719215	0	1	239,	0	-13.1	-12.1	3.62	--	gnl|BL_ORD_ID|493642 sp|Q9NRR5|UBQL4_HUMAN Ubiquilin-4 OS=Homo sapiens OX=9606 GN=UBQLN4 PE=1 SV=2//6.43593e-52
NC_037330.1	14760517	14760784	SSR2	0	+	14760517	14760784	0	1	267,	0	-568	#NAME?	2.49	--	gnl|BL_ORD_ID|444438 sp|Q5E9E4|SSRB_BOVIN Translocon-associated protein subunit beta OS=Bos taurus OX=9913 GN=SSR2 PE=2 SV=1//5.62549e-119
NC_037330.1	14810421	14810661	ARHGEF2	2e-18	+	14810421	14810661	0	1	240,	0	-17.7	-16.6	2.18	--	gnl|BL_ORD_ID|23065 sp|B2DCZ9|ARHG2_PIG Rho guanine nucleotide exchange factor 2 OS=Sus scrofa OX=9823 GN=ARHGEF2 PE=2 SV=1//1.59823e-127
NC_037330.1	14811292	14812206	ARHGEF2	1e-268	+	14811292	14812206	0	2	2,297,	0,617	-268	-266	4.99	--	gnl|BL_ORD_ID|23065 sp|B2DCZ9|ARHG2_PIG Rho guanine nucleotide exchange factor 2 OS=Sus scrofa OX=9823 GN=ARHGEF2 PE=2 SV=1//1.59823e-127
NC_037330.1	14850880	14851269	KHDC4	1e-160	+	14850880	14851269	0	1	389,	0	-160	-158	3.46	--	gnl|BL_ORD_ID|205962 sp|Q7Z7F0|KHDC4_HUMAN KH homology domain-containing protein 4 OS=Homo sapiens OX=9606 GN=KHDC4 PE=1 SV=1//1.04955e-19
NC_037330.1	14851656	14852135	KHDC4	0	+	14851656	14852135	0	1	479,	0	-581	#NAME?	12	--	gnl|BL_ORD_ID|205962 sp|Q7Z7F0|KHDC4_HUMAN KH homology domain-containing protein 4 OS=Homo sapiens OX=9606 GN=KHDC4 PE=1 SV=1//1.04955e-19
NC_037330.1	14859867	14860196	RIT1	2e-71	+	14859867	14860196	0	1	329,	0	-70.7	-69.1	5.73	--	gnl|BL_ORD_ID|353562 sp|Q92963|RIT1_HUMAN GTP-binding protein Rit1 OS=Homo sapiens OX=9606 GN=RIT1 PE=1 SV=1//2.26508e-146
NC_037330.1	14930760	14931408	LOC101906206	2.7e-10	+	14930760	14931408	0	4	18,34,1,158,	0,20,300,490	-9.57	-8.58	2.8	--	gnl|BL_ORD_ID|157361 sp|Q3T8J9|GON4L_HUMAN GON-4-like protein OS=Homo sapiens OX=9606 GN=GON4L PE=1 SV=1//5.11201e-20
NC_037330.1	14932011	14935272	LOC101906206	1.6e-77	+	14932011	14935272	0	4	513,47,40,60,	0,515,564,3201	-76.8	-75.1	4.47	--	gnl|BL_ORD_ID|157361 sp|Q3T8J9|GON4L_HUMAN GON-4-like protein OS=Homo sapiens OX=9606 GN=GON4L PE=1 SV=1//5.11201e-20
NC_037330.1	15023759	15025618	GON4L	1.3e-71	+	15023759	15025618	0	2	668,51,	0,1808	-70.9	-69.3	5.31	--	gnl|BL_ORD_ID|157361 sp|Q3T8J9|GON4L_HUMAN GON-4-like protein OS=Homo sapiens OX=9606 GN=GON4L PE=1 SV=1//0
NC_037330.1	15036037	15037346	GON4L	1e-103	+	15036037	15037346	0	3	120,628,1,	0,603,1308	-103	-101	6.39	--	gnl|BL_ORD_ID|157361 sp|Q3T8J9|GON4L_HUMAN GON-4-like protein OS=Homo sapiens OX=9606 GN=GON4L PE=1 SV=1//0
NC_037330.1	15038135	15038555	GON4L	5e-54	+	15038135	15038555	0	1	420,	0	-53.3	-51.8	7.11	--	gnl|BL_ORD_ID|157361 sp|Q3T8J9|GON4L_HUMAN GON-4-like protein OS=Homo sapiens OX=9606 GN=GON4L PE=1 SV=1//0
NC_037330.1	15121884	15122184	ASH1L	5e-13	+	15121884	15122184	0	1	300,	0	-12.3	-11.2	7.25	--	gnl|BL_ORD_ID|28803 sp|Q9NR48|ASH1L_HUMAN Histone-lysine N-methyltransferase ASH1L OS=Homo sapiens OX=9606 GN=ASH1L PE=1 SV=2//0
NC_037330.1	15152353	15152863	ASH1L	6.3e-15	+	15152353	15152863	0	1	510,	0	-14.2	-13.2	14.8	--	gnl|BL_ORD_ID|28803 sp|Q9NR48|ASH1L_HUMAN Histone-lysine N-methyltransferase ASH1L OS=Homo sapiens OX=9606 GN=ASH1L PE=1 SV=2//0
NC_037330.1	15156066	15156576	ASH1L	3.2e-14	+	15156066	15156576	0	1	510,	0	-13.5	-12.4	4.3	--	gnl|BL_ORD_ID|28803 sp|Q9NR48|ASH1L_HUMAN Histone-lysine N-methyltransferase ASH1L OS=Homo sapiens OX=9606 GN=ASH1L PE=1 SV=2//0
NC_037330.1	15190522	15190882	ASH1L	3.2e-64	+	15190522	15190882	0	1	360,	0	-63.5	-61.8	9.59	--	gnl|BL_ORD_ID|28803 sp|Q9NR48|ASH1L_HUMAN Histone-lysine N-methyltransferase ASH1L OS=Homo sapiens OX=9606 GN=ASH1L PE=1 SV=2//0
NC_037330.1	15297806	15297957	ASH1L	1.5e-07	+	15297806	15297957	0	1	151,	0	-6.83	-5.92	3.66	--	gnl|BL_ORD_ID|28803 sp|Q9NR48|ASH1L_HUMAN Histone-lysine N-methyltransferase ASH1L OS=Homo sapiens OX=9606 GN=ASH1L PE=1 SV=2//0
NC_037330.1	15367663	15369600	CLK2	3.2e-68	+	15367663	15369600	0	2	285,13,	0,1924	-67.5	-65.9	38.9	--	gnl|BL_ORD_ID|65950 sp|P49760|CLK2_HUMAN Dual specificity protein kinase CLK2 OS=Homo sapiens OX=9606 GN=CLK2 PE=1 SV=1//0
NC_037330.1	15376087	15376384	CLK2	1e-103	+	15376087	15376384	0	1	297,	0	-103	-101	2.18	--	gnl|BL_ORD_ID|65950 sp|P49760|CLK2_HUMAN Dual specificity protein kinase CLK2 OS=Homo sapiens OX=9606 GN=CLK2 PE=1 SV=1//0
NC_037330.1	15387530	15387799	FAM189B	2.5e-28	+	15387530	15387799	0	1	269,	0	-27.6	-26.4	1.83	--	gnl|BL_ORD_ID|125354 sp|P81408|F189B_HUMAN Protein FAM189B OS=Homo sapiens OX=9606 GN=FAM189B PE=1 SV=2//0
NC_037330.1	15408897	15409467	GBA	2.5e-71	+	15408897	15409467	0	1	570,	0	-70.6	-69	2.78	--	gnl|BL_ORD_ID|150016 sp|Q2KHZ8|GLCM_BOVIN Glucosylceramidase OS=Bos taurus OX=9913 GN=GBA PE=2 SV=1//0
NC_037330.1	15429499	15429798	MUC1	1.6e-20	+	15429499	15429798	0	1	299,	0	-19.8	-18.6	7.1	--	gnl|BL_ORD_ID|253279 sp|Q8WML4|MUC1_BOVIN Mucin-1 OS=Bos taurus OX=9913 GN=MUC1 PE=1 SV=1//1.58325e-159
NC_037330.1	15466252	15467241	LOC107132270	0	+	15466252	15467241	0	2	36,472,	0,517	-462	#NAME?	11.3	--	-//-
NC_037330.1	15475919	15476069	LOC107132270	1e-07	+	15475919	15476069	0	1	150,	0	-6.99	-6.07	25.2	--	-//-
NC_037330.1	15616395	15619221	SHC1	4e-17	+	15616395	15619221	0	3	140,162,87,	0,959,2739	-16.4	-15.3	3.51	--	gnl|BL_ORD_ID|434573 sp|P29353|SHC1_HUMAN SHC-transforming protein 1 OS=Homo sapiens OX=9606 GN=SHC1 PE=1 SV=4//0
NC_037330.1	15619818	15620798	SHC1	5e-41	+	15619818	15620798	0	2	378,41,	0,939	-40.3	-38.9	10.4	--	gnl|BL_ORD_ID|434573 sp|P29353|SHC1_HUMAN SHC-transforming protein 1 OS=Homo sapiens OX=9606 GN=SHC1 PE=1 SV=4//0
NC_037330.1	15625331	15625631	SHC1	7.9e-50	+	15625331	15625631	0	1	300,	0	-49.1	-47.6	2.28	--	gnl|BL_ORD_ID|434573 sp|P29353|SHC1_HUMAN SHC-transforming protein 1 OS=Homo sapiens OX=9606 GN=SHC1 PE=1 SV=4//0
NC_037330.1	15629442	15630280	PYGO2	2.5e-96	+	15629442	15630280	0	1	838,	0	-95.6	-93.8	6.15	--	gnl|BL_ORD_ID|330708 sp|Q9BRQ0|PYGO2_HUMAN Pygopus homolog 2 OS=Homo sapiens OX=9606 GN=PYGO2 PE=1 SV=2//1.61694e-166
NC_037330.1	15639351	15639711	PBXIP1	7.9e-26	+	15639351	15639711	0	2	228,12,	0,348	-25.1	-23.8	6.05	--	gnl|BL_ORD_ID|294268 sp|A6QLY7|PBIP1_BOVIN Pre-B-cell leukemia transcription factor-interacting protein 1 OS=Bos taurus OX=9913 GN=PBXIP1 PE=2 SV=1//0
NC_037330.1	15640557	15642113	PBXIP1	1e-216	+	15640557	15642113	0	2	16,912,	0,644	-216	-214	10.7	--	gnl|BL_ORD_ID|294268 sp|A6QLY7|PBIP1_BOVIN Pre-B-cell leukemia transcription factor-interacting protein 1 OS=Bos taurus OX=9913 GN=PBXIP1 PE=2 SV=1//0
NC_037330.1	15643167	15643347	PBXIP1	4e-13	+	15643167	15643347	0	1	180,	0	-12.4	-11.4	1.99	--	gnl|BL_ORD_ID|294268 sp|A6QLY7|PBIP1_BOVIN Pre-B-cell leukemia transcription factor-interacting protein 1 OS=Bos taurus OX=9913 GN=PBXIP1 PE=2 SV=1//0
NC_037330.1	15643436	15643736	PBXIP1	2e-73	+	15643436	15643736	0	1	300,	0	-72.7	-71.1	2.27	--	gnl|BL_ORD_ID|294268 sp|A6QLY7|PBIP1_BOVIN Pre-B-cell leukemia transcription factor-interacting protein 1 OS=Bos taurus OX=9913 GN=PBXIP1 PE=2 SV=1//0
NC_037330.1	15643855	15644005	PBXIP1	1e-14	+	15643855	15644005	0	1	150,	0	-14	-12.9	3.21	--	gnl|BL_ORD_ID|294268 sp|A6QLY7|PBIP1_BOVIN Pre-B-cell leukemia transcription factor-interacting protein 1 OS=Bos taurus OX=9913 GN=PBXIP1 PE=2 SV=1//0
NC_037330.1	15669337	15669698	PMVK	7.9e-33	+	15669337	15669698	0	1	361,	0	-32.1	-30.8	2.87	--	gnl|BL_ORD_ID|308864 sp|Q2KIU2|PMVK_BOVIN Phosphomevalonate kinase OS=Bos taurus OX=9913 GN=PMVK PE=2 SV=3//2.60029e-75
NC_037330.1	15975509	15975958	ADAR	2e-13	+	15975509	15975958	0	1	449,	0	-12.7	-11.7	5.14	--	gnl|BL_ORD_ID|107194 sp|P55265|DSRAD_HUMAN Double-stranded RNA-specific adenosine deaminase OS=Homo sapiens OX=9606 GN=ADAR PE=1 SV=4//0
NC_037330.1	15976196	15976795	ADAR	2.5e-49	+	15976196	15976795	0	1	599,	0	-48.6	-47.1	4.25	--	gnl|BL_ORD_ID|107194 sp|P55265|DSRAD_HUMAN Double-stranded RNA-specific adenosine deaminase OS=Homo sapiens OX=9606 GN=ADAR PE=1 SV=4//0
NC_037330.1	15994136	15994646	ADAR	9.98012604599318e-322	+	15994136	15994646	0	1	510,	0	-321	-318	7.95	--	gnl|BL_ORD_ID|107194 sp|P55265|DSRAD_HUMAN Double-stranded RNA-specific adenosine deaminase OS=Homo sapiens OX=9606 GN=ADAR PE=1 SV=4//0
NC_037330.1	16022437	16025111	UBE2Q1	7.9e-48	+	16022437	16025111	0	2	416,33,	0,2641	-47.1	-45.7	3.23	--	gnl|BL_ORD_ID|491561 sp|Q7Z7E8|UB2Q1_HUMAN Ubiquitin-conjugating enzyme E2 Q1 OS=Homo sapiens OX=9606 GN=UBE2Q1 PE=1 SV=1//0
NC_037330.1	16030369	16030848	UBE2Q1	0	+	16030369	16030848	0	1	479,	0	-938	#NAME?	4.68	--	gnl|BL_ORD_ID|491561 sp|Q7Z7E8|UB2Q1_HUMAN Ubiquitin-conjugating enzyme E2 Q1 OS=Homo sapiens OX=9606 GN=UBE2Q1 PE=1 SV=1//0
NC_037330.1	16308252	16309171	C3H1orf43	2.5e-57	+	16308252	16309171	0	1	919,	0	-56.6	-55	15.6	--	gnl|BL_ORD_ID|48878 sp|Q5E943|CA043_BOVIN Uncharacterized protein C1orf43 homolog OS=Bos taurus OX=9913 PE=2 SV=1//1.19245e-136
NC_037330.1	16324892	16325776	TPM3	2.5e-95	+	16324892	16325776	0	2	241,90,	0,794	-94.6	-92.8	4.03	--	gnl|BL_ORD_ID|478253 sp|Q63610|TPM3_RAT Tropomyosin alpha-3 chain OS=Rattus norvegicus OX=10116 GN=Tpm3 PE=1 SV=2//1.6899e-08
NC_037330.1	16325835	16331115	TPM3	1.9e-09	+	16325835	16331115	0	2	4,87,	0,5193	-8.71	-7.75	1.84	--	gnl|BL_ORD_ID|478253 sp|Q63610|TPM3_RAT Tropomyosin alpha-3 chain OS=Rattus norvegicus OX=10116 GN=Tpm3 PE=1 SV=2//1.6899e-08
NC_037330.1	16443824	16447564	NUP210L	1e-10	+	16443824	16447564	0	4	5,105,72,119,	0,2841,3459,3621	-10	-9.03	1.58	--	gnl|BL_ORD_ID|289090 sp|Q5VU65|P210L_HUMAN Nuclear pore membrane glycoprotein 210-like OS=Homo sapiens OX=9606 GN=NUP210L PE=2 SV=1//0
NC_037330.1	16456680	16457290	RAB13	0	+	16456680	16457290	0	2	1,445,	0,165	-750	#NAME?	6.06	--	gnl|BL_ORD_ID|337507 sp|Q58DS5|RAB13_BOVIN Ras-related protein Rab-13 OS=Bos taurus OX=9913 GN=RAB13 PE=1 SV=1//3.91622e-110
NC_037330.1	16461758	16461966	JTB	7.9e-13	+	16461758	16461966	0	1	208,	0	-12.1	-11.1	1.6	--	gnl|BL_ORD_ID|199775 sp|O76095|JTB_HUMAN Protein JTB OS=Homo sapiens OX=9606 GN=JTB PE=1 SV=1//2.17075e-88
NC_037330.1	16463648	16463827	JTB	4.4e-09	+	16463648	16463827	0	1	179,	0	-8.36	-7.41	1.58	--	gnl|BL_ORD_ID|199775 sp|O76095|JTB_HUMAN Protein JTB OS=Homo sapiens OX=9606 GN=JTB PE=1 SV=1//2.17075e-88
NC_037330.1	16475547	16475697	SLC39A1	1.6e-17	+	16475547	16475697	0	1	150,	0	-16.8	-15.7	1.89	--	gnl|BL_ORD_ID|425750 sp|Q3SYU3|S39A1_BOVIN Zinc transporter ZIP1 OS=Bos taurus OX=9913 GN=SLC39A1 PE=2 SV=1//1.86885e-172
NC_037330.1	16477660	16477810	CRTC2	1.9e-10	+	16477660	16477810	0	1	150,	0	-9.73	-8.74	9.27	--	gnl|BL_ORD_ID|78691 sp|Q08E26|CRTC2_BOVIN CREB-regulated transcription coactivator 2 OS=Bos taurus OX=9913 GN=CRTC2 PE=2 SV=1//0
NC_037330.1	16486615	16486766	CRTC2	2.5e-12	+	16486615	16486766	0	1	151,	0	-11.6	-10.5	2.68	--	gnl|BL_ORD_ID|78691 sp|Q08E26|CRTC2_BOVIN CREB-regulated transcription coactivator 2 OS=Bos taurus OX=9913 GN=CRTC2 PE=2 SV=1//0
NC_037330.1	16486944	16487094	CRTC2	5e-13	+	16486944	16487094	0	1	150,	0	-12.3	-11.3	5.19	--	gnl|BL_ORD_ID|78691 sp|Q08E26|CRTC2_BOVIN CREB-regulated transcription coactivator 2 OS=Bos taurus OX=9913 GN=CRTC2 PE=2 SV=1//0
NC_037330.1	16588837	16589226	GATAD2B	1.3e-16	+	16588837	16589226	0	1	389,	0	-15.9	-14.8	3.87	--	gnl|BL_ORD_ID|289783 sp|Q8WXI9|P66B_HUMAN Transcriptional repressor p66-beta OS=Homo sapiens OX=9606 GN=GATAD2B PE=1 SV=1//0
NC_037330.1	16711944	16713009	ILF2	7.4e-06	+	16711944	16713009	0	3	76,60,14,	0,781,1051	-5.13	-4.28	2.04	--	gnl|BL_ORD_ID|191358 sp|Q5RFJ1|ILF2_PONAB Interleukin enhancer-binding factor 2 OS=Pongo abelii OX=9601 GN=ILF2 PE=2 SV=1//0
NC_037330.1	16722029	16722477	ILF2	1e-133	+	16722029	16722477	0	1	448,	0	-133	-131	1.72	--	gnl|BL_ORD_ID|191358 sp|Q5RFJ1|ILF2_PONAB Interleukin enhancer-binding factor 2 OS=Pongo abelii OX=9601 GN=ILF2 PE=2 SV=1//0
NC_037330.1	16757172	16757410	S100A13	2.5e-15	+	16757172	16757410	0	1	238,	0	-14.6	-13.5	4.45	--	gnl|BL_ORD_ID|425063 sp|P79342|S10AD_BOVIN Protein S100-A13 OS=Bos taurus OX=9913 GN=S100A13 PE=3 SV=2//4.35426e-60
NC_037330.1	16763122	16763331	S100A13	5e-52	+	16763122	16763331	0	1	209,	0	-51.3	-49.8	1.89	--	gnl|BL_ORD_ID|425063 sp|P79342|S10AD_BOVIN Protein S100-A13 OS=Bos taurus OX=9913 GN=S100A13 PE=3 SV=2//4.35426e-60
NC_037330.1	16768174	16768623	S100A14	1e-187	+	16768174	16768623	0	1	449,	0	-187	-185	5.21	--	gnl|BL_ORD_ID|425066 sp|Q3MHP3|S10AE_BOVIN Protein S100-A14 OS=Bos taurus OX=9913 GN=S100A14 PE=3 SV=1//1.02718e-66
NC_037330.1	16769445	16774661	S100A16	0	+	16769445	16774661	0	3	28,161,80,	0,240,5136	-362	#NAME?	7.69	--	gnl|BL_ORD_ID|425069 sp|Q0VCM0|S10AG_BOVIN Protein S100-A16 OS=Bos taurus OX=9913 GN=S100A16 PE=3 SV=1//1.85651e-64
NC_037330.1	16776098	16776218	S100A16	2e-41	+	16776098	16776218	0	1	120,	0	-40.7	-39.3	1.3	--	gnl|BL_ORD_ID|425069 sp|Q0VCM0|S10AG_BOVIN Protein S100-A16 OS=Bos taurus OX=9913 GN=S100A16 PE=3 SV=1//1.85651e-64
NC_037330.1	16835441	16835885	LOC618256	2.5e-48	+	16835441	16835885	0	1	444,	0	-47.6	-46.2	4.08	--	gnl|BL_ORD_ID|425029 sp|Q2EN75|S10A6_PIG Protein S100-A6 OS=Sus scrofa OX=9823 GN=S100A6 PE=3 SV=1//5.05248e-16
NC_037330.1	18773249	18773422	S100A10	3.2e-20	+	18773249	18773422	0	1	173,	0	-19.5	-18.3	1.3	--	gnl|BL_ORD_ID|425050 sp|Q6SQH4|S10AA_RABIT Protein S100-A10 OS=Oryctolagus cuniculus OX=9986 GN=S100a10 PE=3 SV=3//4.83355e-65
NC_037330.1	19009863	19010040	TDRKH	7.9e-07	+	19009863	19010040	0	1	177,	0	-6.1	-5.21	1.97	--	gnl|BL_ORD_ID|467430 sp|Q80VL1|TDRKH_MOUSE Tudor and KH domain-containing protein OS=Mus musculus OX=10090 GN=Tdrkh PE=1 SV=1//2.65297e-163
NC_037330.1	19028434	19028853	MRPL9	1e-159	+	19028434	19028853	0	1	419,	0	-159	-157	2.66	--	gnl|BL_ORD_ID|385653 sp|Q2TBK2|RM09_BOVIN 39S ribosomal protein L9, mitochondrial OS=Bos taurus OX=9913 GN=MRPL9 PE=1 SV=2//1.12084e-165
NC_037330.1	19365947	19366158	POGZ	1.1e-08	+	19365947	19366158	0	1	211,	0	-7.96	-7.02	2.32	--	gnl|BL_ORD_ID|310235 sp|Q7Z3K3|POGZ_HUMAN Pogo transposable element with ZNF domain OS=Homo sapiens OX=9606 GN=POGZ PE=1 SV=2//0
NC_037330.1	19366247	19367895	POGZ	1e-152	+	19366247	19367895	0	1	1648,	0	-152	-150	9.45	--	gnl|BL_ORD_ID|310235 sp|Q7Z3K3|POGZ_HUMAN Pogo transposable element with ZNF domain OS=Homo sapiens OX=9606 GN=POGZ PE=1 SV=2//0
NC_037330.1	19368523	19368974	POGZ	2.5e-16	+	19368523	19368974	0	1	451,	0	-15.6	-14.5	2.32	--	gnl|BL_ORD_ID|310235 sp|Q7Z3K3|POGZ_HUMAN Pogo transposable element with ZNF domain OS=Homo sapiens OX=9606 GN=POGZ PE=1 SV=2//0
NC_037330.1	19369243	19369333	POGZ	1.3e-05	+	19369243	19369333	0	1	90,	0	-4.87	-4.03	1.75	--	gnl|BL_ORD_ID|310235 sp|Q7Z3K3|POGZ_HUMAN Pogo transposable element with ZNF domain OS=Homo sapiens OX=9606 GN=POGZ PE=1 SV=2//0
NC_037330.1	19467985	19468643	RFX5	2.5e-20	+	19467985	19468643	0	1	658,	0	-19.6	-18.4	4.22	--	gnl|BL_ORD_ID|348027 sp|P48382|RFX5_HUMAN DNA-binding protein RFX5 OS=Homo sapiens OX=9606 GN=RFX5 PE=1 SV=1//0
NC_037330.1	19489579	19490267	PI4KB	1e-164	+	19489579	19490267	0	1	688,	0	-164	-162	7.21	--	gnl|BL_ORD_ID|304657 sp|Q9UBF8|PI4KB_HUMAN Phosphatidylinositol 4-kinase beta OS=Homo sapiens OX=9606 GN=PI4KB PE=1 SV=1//0
NC_037330.1	19509254	19509464	PI4KB	6.3e-43	+	19509254	19509464	0	1	210,	0	-42.2	-40.8	3.42	--	gnl|BL_ORD_ID|304657 sp|Q9UBF8|PI4KB_HUMAN Phosphatidylinositol 4-kinase beta OS=Homo sapiens OX=9606 GN=PI4KB PE=1 SV=1//0
NC_037330.1	19624885	19628736	VPS72	5e-26	+	19624885	19628736	0	2	174,36,	0,3815	-25.3	-24.1	2.53	--	gnl|BL_ORD_ID|508008 sp|Q5E9F6|VPS72_BOVIN Vacuolar protein sorting-associated protein 72 homolog OS=Bos taurus OX=9913 GN=VPS72 PE=2 SV=1//0
NC_037330.1	19636425	19636516	VPS72	1.1e-09	+	19636425	19636516	0	1	91,	0	-8.97	-8	1.39	--	gnl|BL_ORD_ID|508008 sp|Q5E9F6|VPS72_BOVIN Vacuolar protein sorting-associated protein 72 homolog OS=Bos taurus OX=9913 GN=VPS72 PE=2 SV=1//0
NC_037330.1	19638569	19638891	TMOD4	0.0019	+	19638569	19638891	0	2	61,59,	0,263	-2.73	-1.99	6.67	--	gnl|BL_ORD_ID|475696 sp|Q0VC48|TMOD4_BOVIN Tropomodulin-4 OS=Bos taurus OX=9913 GN=TMOD4 PE=2 SV=1//0
NC_037330.1	19645342	19645731	LYSMD1	8.1e-07	+	19645342	19645731	0	1	389,	0	-6.09	-5.2	12.6	--	gnl|BL_ORD_ID|225789 sp|A0JNI1|LYSM1_BOVIN LysM and putative peptidoglycan-binding domain-containing protein 1 OS=Bos taurus OX=9913 GN=LYSMD1 PE=2 SV=1//5.77409e-138
NC_037330.1	19652764	19652974	LYSMD1	2.5e-08	+	19652764	19652974	0	1	210,	0	-7.6	-6.67	3.02	--	gnl|BL_ORD_ID|225789 sp|A0JNI1|LYSM1_BOVIN LysM and putative peptidoglycan-binding domain-containing protein 1 OS=Bos taurus OX=9913 GN=LYSMD1 PE=2 SV=1//5.77409e-138
NC_037330.1	19686182	19686542	SEMA6C	1.3e-11	+	19686182	19686542	0	1	360,	0	-10.9	-9.92	13.7	--	gnl|BL_ORD_ID|432322 sp|Q9H3T2|SEM6C_HUMAN Semaphorin-6C OS=Homo sapiens OX=9606 GN=SEMA6C PE=2 SV=4//0
NC_037330.1	19719497	19720271	LOC104971501	2.5e-94	+	19719497	19720271	0	1	774,	0	-93.6	-91.8	14.8	--	-//-
NC_037330.1	19732332	19732693	CDC42SE1	1e-219	+	19732332	19732693	0	1	361,	0	-219	-216	6.7	--	gnl|BL_ORD_ID|48362 sp|Q9NRR8|C42S1_HUMAN CDC42 small effector protein 1 OS=Homo sapiens OX=9606 GN=CDC42SE1 PE=1 SV=1//9.7703e-48
NC_037330.1	19769185	19769275	MINDY1	2.1e-05	+	19769185	19769275	0	1	90,	0	-4.68	-3.84	2.37	--	gnl|BL_ORD_ID|240065 sp|Q2KJ22|MINY1_BOVIN Ubiquitin carboxyl-terminal hydrolase MINDY-1 OS=Bos taurus OX=9913 GN=MINDY1 PE=2 SV=1//0
NC_037330.1	19792944	19794632	CERS2	1e-147	+	19792944	19794632	0	3	266,44,19,	0,599,1669	-147	-145	29	--	gnl|BL_ORD_ID|59330 sp|Q3ZBF8|CERS2_BOVIN Ceramide synthase 2 OS=Bos taurus OX=9913 GN=CERS2 PE=2 SV=1//0
NC_037330.1	20082723	20083081	GOLPH3L	1e-120	+	20082723	20083081	0	1	358,	0	-120	-118	4.21	--	gnl|BL_ORD_ID|153876 sp|A6H7F6|GLP3L_BOVIN Golgi phosphoprotein 3-like OS=Bos taurus OX=9913 GN=GOLPH3L PE=2 SV=1//7.85547e-163
NC_037330.1	20104394	20105588	ENSA	1e-161	+	20104394	20105588	0	2	14,764,	0,430	-161	-158	5.85	--	gnl|BL_ORD_ID|119898 sp|O43768|ENSA_HUMAN Alpha-endosulfine OS=Homo sapiens OX=9606 GN=ENSA PE=1 SV=1//1.79696e-60
NC_037330.1	20129372	20129612	MCL1	2.5e-64	+	20129372	20129612	0	1	240,	0	-63.6	-62	5.1	--	gnl|BL_ORD_ID|230366 sp|Q7YRZ9|MCL1_FELCA Induced myeloid leukemia cell differentiation protein Mcl-1 homolog OS=Felis catus OX=9685 GN=MCL1 PE=2 SV=1//3.30366e-169
NC_037330.1	20130522	20131955	MCL1	0	+	20130522	20131955	0	2	190,706,	0,727	-1000	#NAME?	7.32	--	gnl|BL_ORD_ID|230366 sp|Q7YRZ9|MCL1_FELCA Induced myeloid leukemia cell differentiation protein Mcl-1 homolog OS=Felis catus OX=9685 GN=MCL1 PE=2 SV=1//3.30366e-169
NC_037330.1	20375336	20375576	APH1A	4e-49	+	20375336	20375576	0	1	240,	0	-48.4	-46.9	1.89	--	gnl|BL_ORD_ID|18813 sp|Q8BVF7|APH1A_MOUSE Gamma-secretase subunit APH-1A OS=Mus musculus OX=10090 GN=Aph1a PE=1 SV=2//8.13028e-151
NC_037330.1	20376023	20376143	APH1A	7.9e-14	+	20376023	20376143	0	1	120,	0	-13.1	-12	3.38	--	gnl|BL_ORD_ID|18813 sp|Q8BVF7|APH1A_MOUSE Gamma-secretase subunit APH-1A OS=Mus musculus OX=10090 GN=Aph1a PE=1 SV=2//8.13028e-151
NC_037330.1	20409611	20412960	ANP32E	1.6e-19	+	20409611	20412960	0	2	354,30,	0,3319	-18.8	-17.6	3.08	--	gnl|BL_ORD_ID|16597 sp|Q9BTT0|AN32E_HUMAN Acidic leucine-rich nuclear phosphoprotein 32 family member E OS=Homo sapiens OX=9606 GN=ANP32E PE=1 SV=1//2.91543e-92
NC_037330.1	20414546	20421333	ANP32E	1e-197	+	20414546	20421333	0	4	27,170,58,41,	0,1093,5814,6746	-197	-194	3.16	--	gnl|BL_ORD_ID|16597 sp|Q9BTT0|AN32E_HUMAN Acidic leucine-rich nuclear phosphoprotein 32 family member E OS=Homo sapiens OX=9606 GN=ANP32E PE=1 SV=1//2.91543e-92
NC_037330.1	20557436	20558031	LOC100847236	6.3e-28	+	20557436	20558031	0	1	595,	0	-27.2	-25.9	14.4	--	-//-
NC_037330.1	20559043	20560122	LOC100847236	1e-10	+	20559043	20560122	0	2	32,236,	0,843	-10	-9.03	5.93	--	-//-
NC_037330.1	20665037	20666228	OTUD7B	1e-283	+	20665037	20666228	0	1	1191,	0	-283	-281	12.2	--	gnl|BL_ORD_ID|288642 sp|Q6GQQ9|OTU7B_HUMAN OTU domain-containing protein 7B OS=Homo sapiens OX=9606 GN=OTUD7B PE=1 SV=1//0
NC_037330.1	20682683	20682954	SF3B4	5e-48	+	20682683	20682954	0	1	271,	0	-47.3	-45.8	1.66	--	gnl|BL_ORD_ID|433540 sp|Q15427|SF3B4_HUMAN Splicing factor 3B subunit 4 OS=Homo sapiens OX=9606 GN=SF3B4 PE=1 SV=1//3.89471e-155
NC_037330.1	20725452	20725692	HIST2H2BE	1.3e-13	+	20725452	20725692	0	1	240,	0	-12.9	-11.9	2.02	--	gnl|BL_ORD_ID|165959 sp|P23527|H2B1O_HUMAN Histone H2B type 1-O OS=Homo sapiens OX=9606 GN=HIST1H2BO PE=1 SV=3//1.9967e-54
NC_037330.1	20725929	20726467	HIST2H2BE	1e-119	+	20725929	20726467	0	1	538,	0	-119	-117	6.64	--	gnl|BL_ORD_ID|165959 sp|P23527|H2B1O_HUMAN Histone H2B type 1-O OS=Homo sapiens OX=9606 GN=HIST1H2BO PE=1 SV=3//1.9967e-54
NC_037330.1	20727182	20727362	HIST2H2BE	1.8e-05	+	20727182	20727362	0	1	180,	0	-4.75	-3.91	1.79	--	gnl|BL_ORD_ID|165959 sp|P23527|H2B1O_HUMAN Histone H2B type 1-O OS=Homo sapiens OX=9606 GN=HIST1H2BO PE=1 SV=3//1.9967e-54
NC_037330.1	20727540	20727750	HIST2H2BE	5e-27	+	20727540	20727750	0	1	210,	0	-26.3	-25.1	10.2	--	gnl|BL_ORD_ID|165959 sp|P23527|H2B1O_HUMAN Histone H2B type 1-O OS=Homo sapiens OX=9606 GN=HIST1H2BO PE=1 SV=3//1.9967e-54
NC_037330.1	21369430	21369551	HJV	0.00041	+	21369430	21369551	0	1	121,	0	-3.39	-2.61	13.3	--	gnl|BL_ORD_ID|348189 sp|Q6ZVN8|RGMC_HUMAN Hemojuvelin OS=Homo sapiens OX=9606 GN=HFE2 PE=1 SV=1//0
NC_037330.1	21446206	21447135	RBM8A	7.9e-90	+	21446206	21447135	0	4	18,125,60,37,	0,307,707,892	-89.1	-87.4	3.98	--	gnl|BL_ORD_ID|340825 sp|Q27W01|RBM8A_RAT RNA-binding protein 8A OS=Rattus norvegicus OX=10116 GN=Rbm8a PE=1 SV=1//7.33352e-88
NC_037330.1	21458617	21458917	PEX11B	7.9e-16	+	21458617	21458917	0	1	300,	0	-15.1	-14	3.21	--	gnl|BL_ORD_ID|330516 sp|Q148K5|PX11B_BOVIN Peroxisomal membrane protein 11B OS=Bos taurus OX=9913 GN=PEX11B PE=2 SV=1//2.88894e-137
NC_037330.1	21476038	21476248	ITGA10	1.8e-10	+	21476038	21476248	0	1	210,	0	-9.75	-8.77	5.46	--	gnl|BL_ORD_ID|198658 sp|O75578|ITA10_HUMAN Integrin alpha-10 OS=Homo sapiens OX=9606 GN=ITGA10 PE=2 SV=2//0
NC_037330.1	21511305	21512979	PIAS3	1e-74	+	21511305	21512979	0	3	25,134,140,	0,1320,1534	-74	-72.4	4.5	--	gnl|BL_ORD_ID|304715 sp|Q9Y6X2|PIAS3_HUMAN E3 SUMO-protein ligase PIAS3 OS=Homo sapiens OX=9606 GN=PIAS3 PE=1 SV=2//0
NC_037330.1	21514278	21514369	PIAS3	0.00014	+	21514278	21514369	0	1	91,	0	-3.86	-3.05	1.52	--	gnl|BL_ORD_ID|304715 sp|Q9Y6X2|PIAS3_HUMAN E3 SUMO-protein ligase PIAS3 OS=Homo sapiens OX=9606 GN=PIAS3 PE=1 SV=2//0
NC_037330.1	21960852	21960942	ACP6	1.7e-08	+	21960852	21960942	0	1	90,	0	-7.76	-6.82	1.37	--	gnl|BL_ORD_ID|312152 sp|A6H757|PPA6_BOVIN Lysophosphatidic acid phosphatase type 6 OS=Bos taurus OX=9913 GN=ACP6 PE=1 SV=1//0
NC_037330.1	21981314	21981434	ACP6	3.2e-41	+	21981314	21981434	0	1	120,	0	-40.5	-39.1	2.85	--	gnl|BL_ORD_ID|312152 sp|A6H757|PPA6_BOVIN Lysophosphatidic acid phosphatase type 6 OS=Bos taurus OX=9913 GN=ACP6 PE=1 SV=1//0
NC_037330.1	23196550	23196731	NOTCH2	0.00045	+	23196550	23196731	0	1	181,	0	-3.35	-2.57	4.08	--	gnl|BL_ORD_ID|272445 sp|Q04721|NOTC2_HUMAN Neurogenic locus notch homolog protein 2 OS=Homo sapiens OX=9606 GN=NOTCH2 PE=1 SV=3//0
NC_037330.1	23358101	23358282	NOTCH2	1.3e-14	+	23358101	23358282	0	1	181,	0	-13.9	-12.8	2.77	--	gnl|BL_ORD_ID|272445 sp|Q04721|NOTC2_HUMAN Neurogenic locus notch homolog protein 2 OS=Homo sapiens OX=9606 GN=NOTCH2 PE=1 SV=3//0
NC_037330.1	23367609	23367790	NOTCH2	6.3e-12	+	23367609	23367790	0	1	181,	0	-11.2	-10.2	1.77	--	gnl|BL_ORD_ID|272445 sp|Q04721|NOTC2_HUMAN Neurogenic locus notch homolog protein 2 OS=Homo sapiens OX=9606 GN=NOTCH2 PE=1 SV=3//0
NC_037330.1	23367939	23368180	NOTCH2	4e-52	+	23367939	23368180	0	1	241,	0	-51.4	-49.8	2.36	--	gnl|BL_ORD_ID|272445 sp|Q04721|NOTC2_HUMAN Neurogenic locus notch homolog protein 2 OS=Homo sapiens OX=9606 GN=NOTCH2 PE=1 SV=3//0
NC_037330.1	23368449	23369139	NOTCH2	0	+	23368449	23369139	0	1	690,	0	-413	#NAME?	10.1	--	gnl|BL_ORD_ID|272445 sp|Q04721|NOTC2_HUMAN Neurogenic locus notch homolog protein 2 OS=Homo sapiens OX=9606 GN=NOTCH2 PE=1 SV=3//0
NC_037330.1	23687714	23690577	ZNF697	2.5e-35	+	23687714	23690577	0	2	263,544,	0,2319	-34.6	-33.3	5.8	--	gnl|BL_ORD_ID|556128 sp|Q5TEC3|ZN697_HUMAN Zinc finger protein 697 OS=Homo sapiens OX=9606 GN=ZNF697 PE=1 SV=2//0
NC_037330.1	23690965	23691265	ZNF697	2e-08	+	23690965	23691265	0	1	300,	0	-7.69	-6.75	2.79	--	gnl|BL_ORD_ID|556128 sp|Q5TEC3|ZN697_HUMAN Zinc finger protein 697 OS=Homo sapiens OX=9606 GN=ZNF697 PE=1 SV=2//0
NC_037330.1	23691473	23691862	ZNF697	1.6e-22	+	23691473	23691862	0	1	389,	0	-21.8	-20.6	49.7	--	gnl|BL_ORD_ID|556128 sp|Q5TEC3|ZN697_HUMAN Zinc finger protein 697 OS=Homo sapiens OX=9606 GN=ZNF697 PE=1 SV=2//0
NC_037330.1	24093137	24093555	WARS2	6.3e-45	+	24093137	24093555	0	1	418,	0	-44.2	-42.8	5.89	--	gnl|BL_ORD_ID|461794 sp|Q3T099|SYWM_BOVIN Tryptophan--tRNA ligase, mitochondrial OS=Bos taurus OX=9913 GN=WARS2 PE=2 SV=1//0
NC_037330.1	25353613	25353733	GDAP2	1.6e-06	+	25353613	25353733	0	1	120,	0	-5.79	-4.91	1.93	--	gnl|BL_ORD_ID|148033 sp|Q2KIX2|GDAP2_BOVIN Ganglioside-induced differentiation-associated protein 2 OS=Bos taurus OX=9913 GN=GDAP2 PE=2 SV=1//0
NC_037330.1	26100270	26100628	TRIM45	3e-07	+	26100270	26100628	0	1	358,	0	-6.52	-5.62	13.3	--	gnl|BL_ORD_ID|479634 sp|Q5BIM1|TRI45_BOVIN Tripartite motif-containing protein 45 OS=Bos taurus OX=9913 GN=TRIM45 PE=2 SV=1//0
NC_037330.1	26102620	26102918	TRIM45	1.6e-07	+	26102620	26102918	0	1	298,	0	-6.8	-5.89	4.82	--	gnl|BL_ORD_ID|479634 sp|Q5BIM1|TRI45_BOVIN Tripartite motif-containing protein 45 OS=Bos taurus OX=9913 GN=TRIM45 PE=2 SV=1//0
NC_037330.1	26330916	26331404	LOC112445965	7.4e-05	+	26330916	26331404	0	2	5,85,	0,403	-4.13	-3.32	6.92	--	-//-
NC_037330.1	26331581	26332057	LOC112445965	1.6e-12	+	26331581	26332057	0	1	476,	0	-11.8	-10.8	6.15	--	-//-
NC_037330.1	26332204	26332324	LOC112445965	9.8e-06	+	26332204	26332324	0	1	120,	0	-5.01	-4.16	15.6	--	-//-
NC_037330.1	26681144	26681413	IGSF3	1.6e-11	+	26681144	26681413	0	1	269,	0	-10.8	-9.79	7.91	--	gnl|BL_ORD_ID|190176 sp|O75054|IGSF3_HUMAN Immunoglobulin superfamily member 3 OS=Homo sapiens OX=9606 GN=IGSF3 PE=2 SV=3//0
NC_037330.1	26701156	26701306	IGSF3	3.5e-10	+	26701156	26701306	0	1	150,	0	-9.45	-8.47	5.44	--	gnl|BL_ORD_ID|190176 sp|O75054|IGSF3_HUMAN Immunoglobulin superfamily member 3 OS=Homo sapiens OX=9606 GN=IGSF3 PE=2 SV=3//0
NC_037330.1	26752405	26772888	CD58	1e-103	+	26752405	26772888	0	2	157,1282,	0,19201	-103	-101	19	--	gnl|BL_ORD_ID|215737 sp|P19256|LFA3_HUMAN Lymphocyte function-associated antigen 3 OS=Homo sapiens OX=9606 GN=CD58 PE=1 SV=1//2.49889e-50
NC_037330.1	28006287	28006735	NGF	3.6e-06	+	28006287	28006735	0	1	448,	0	-5.44	-4.57	18.5	--	gnl|BL_ORD_ID|268821 sp|P13600|NGF_BOVIN Beta-nerve growth factor OS=Bos taurus OX=9913 GN=NGF PE=2 SV=3//1.24155e-176
NC_037330.1	28614040	28614250	CSDE1	1.1e-08	+	28614040	28614250	0	1	210,	0	-7.95	-7	5.03	--	gnl|BL_ORD_ID|79242 sp|O75534|CSDE1_HUMAN Cold shock domain-containing protein E1 OS=Homo sapiens OX=9606 GN=CSDE1 PE=1 SV=2//0
NC_037330.1	28621664	28621904	NRAS	5e-17	+	28621664	28621904	0	1	240,	0	-16.3	-15.2	48.9	--	gnl|BL_ORD_ID|338902 sp|Q2MJK3|RASN_PIG GTPase NRas OS=Sus scrofa OX=9823 GN=NRAS PE=2 SV=1//1.42846e-117
NC_037330.1	28753740	28753980	DENND2C	1.4e-07	+	28753740	28753980	0	1	240,	0	-6.86	-5.95	6.3	--	gnl|BL_ORD_ID|95924 sp|Q68D51|DEN2C_HUMAN DENN domain-containing protein 2C OS=Homo sapiens OX=9606 GN=DENND2C PE=1 SV=2//0
NC_037330.1	28769517	28769783	BCAS2	2.5e-25	+	28769517	28769783	0	1	266,	0	-24.6	-23.3	2.22	--	gnl|BL_ORD_ID|441352 sp|Q9D287|SPF27_MOUSE Pre-mRNA-splicing factor SPF27 OS=Mus musculus OX=10090 GN=Bcas2 PE=1 SV=1//9.99353e-156
NC_037330.1	28976878	28977449	TRIM33	1.6e-68	+	28976878	28977449	0	1	571,	0	-67.8	-66.1	9	--	gnl|BL_ORD_ID|479601 sp|Q9UPN9|TRI33_HUMAN E3 ubiquitin-protein ligase TRIM33 OS=Homo sapiens OX=9606 GN=TRIM33 PE=1 SV=3//0
NC_037330.1	28978137	28978228	TRIM33	0.0014	+	28978137	28978228	0	1	91,	0	-2.85	-2.1	2.75	--	gnl|BL_ORD_ID|479601 sp|Q9UPN9|TRI33_HUMAN E3 ubiquitin-protein ligase TRIM33 OS=Homo sapiens OX=9606 GN=TRIM33 PE=1 SV=3//0
NC_037330.1	29459813	29460024	LOC100849652	4e-08	+	29459813	29460024	0	1	211,	0	-7.4	-6.47	16.3	--	-//-
NC_037330.1	29460952	29461525	LOC100849652	1e-22	+	29460952	29461525	0	2	3,358,	0,215	-22	-20.8	14.1	--	-//-
NC_037330.1	29489242	29489753	AP4B1	1e-118	+	29489242	29489753	0	1	511,	0	-118	-116	9.13	--	gnl|BL_ORD_ID|17988 sp|Q9Y6B7|AP4B1_HUMAN AP-4 complex subunit beta-1 OS=Homo sapiens OX=9606 GN=AP4B1 PE=1 SV=2//0
NC_037330.1	29491520	29491671	AP4B1	4.9e-05	+	29491520	29491671	0	1	151,	0	-4.31	-3.49	2.22	--	gnl|BL_ORD_ID|17988 sp|Q9Y6B7|AP4B1_HUMAN AP-4 complex subunit beta-1 OS=Homo sapiens OX=9606 GN=AP4B1 PE=1 SV=2//0
NC_037330.1	29617856	29618276	RSBN1	1.3e-21	+	29617856	29618276	0	1	420,	0	-20.9	-19.7	14.5	--	gnl|BL_ORD_ID|417427 sp|Q5VWQ0|RSBN1_HUMAN Lysine-specific demethylase 9 OS=Homo sapiens OX=9606 GN=RSBN1 PE=1 SV=2//0
NC_037330.1	29705247	29707401	PHTF1	2e-18	+	29705247	29707401	0	4	79,104,108,459,	0,698,889,1695	-17.7	-16.5	6.12	--	gnl|BL_ORD_ID|304415 sp|Q08DA4|PHTF1_BOVIN Putative homeodomain transcription factor 1 OS=Bos taurus OX=9913 GN=PHTF1 PE=2 SV=1//0
NC_037330.1	30380728	30382326	SLC16A1	2.5e-13	+	30380728	30382326	0	2	198,42,	0,1556	-12.6	-11.5	4.64	--	gnl|BL_ORD_ID|245665 sp|Q3MHW6|MOT1_BOVIN Monocarboxylate transporter 1 OS=Bos taurus OX=9913 GN=SLC16A1 PE=2 SV=2//0
NC_037330.1	30405931	30406740	SLC16A1	1e-131	+	30405931	30406740	0	1	809,	0	-131	-129	3.81	--	gnl|BL_ORD_ID|245665 sp|Q3MHW6|MOT1_BOVIN Monocarboxylate transporter 1 OS=Bos taurus OX=9913 GN=SLC16A1 PE=2 SV=2//0
NC_037330.1	30410102	30410462	SLC16A1	0	+	30410102	30410462	0	1	360,	0	-737	#NAME?	6.3	--	gnl|BL_ORD_ID|245665 sp|Q3MHW6|MOT1_BOVIN Monocarboxylate transporter 1 OS=Bos taurus OX=9913 GN=SLC16A1 PE=2 SV=2//0
NC_037330.1	30618559	30618768	RHOC	6.6e-07	+	30618559	30618768	0	1	209,	0	-6.18	-5.29	9.39	--	gnl|BL_ORD_ID|349535 sp|Q5RCK9|RHOC_PONAB Rho-related GTP-binding protein RhoC OS=Pongo abelii OX=9601 GN=RHOC PE=2 SV=1//1.73039e-136
NC_037330.1	31577758	31578086	FAM212B	2.5e-22	+	31577758	31578086	0	1	328,	0	-21.6	-20.4	14.8	--	gnl|BL_ORD_ID|193430 sp|A6QP24|INKA2_BOVIN PAK4-inhibitor INKA2 OS=Bos taurus OX=9913 GN=FAM212B PE=2 SV=1//2.93168e-167
NC_037330.1	31578145	31578651	FAM212B	2e-18	+	31578145	31578651	0	1	506,	0	-17.7	-16.6	18.9	--	gnl|BL_ORD_ID|193430 sp|A6QP24|INKA2_BOVIN PAK4-inhibitor INKA2 OS=Bos taurus OX=9913 GN=FAM212B PE=2 SV=1//2.93168e-167
NC_037330.1	31901260	31901764	OVGP1	2.5e-16	+	31901260	31901764	0	1	504,	0	-15.6	-14.5	6.41	--	gnl|BL_ORD_ID|288713 sp|Q28042|OVGP1_BOVIN Oviduct-specific glycoprotein (Fragment) OS=Bos taurus OX=9913 GN=OVGP1 PE=1 SV=1//0
NC_037330.1	32224113	32224263	DENND2D	1.1e-05	+	32224113	32224263	0	1	150,	0	-4.94	-4.09	10.4	--	gnl|BL_ORD_ID|95926 sp|Q9H6A0|DEN2D_HUMAN DENN domain-containing protein 2D OS=Homo sapiens OX=9606 GN=DENND2D PE=1 SV=2//0
NC_037330.1	32224620	32224829	DENND2D	2.2e-06	+	32224620	32224829	0	1	209,	0	-5.66	-4.78	17.1	--	gnl|BL_ORD_ID|95926 sp|Q9H6A0|DEN2D_HUMAN DENN domain-containing protein 2D OS=Homo sapiens OX=9606 GN=DENND2D PE=1 SV=2//0
NC_037330.1	32299492	32300001	DRAM2	1e-107	+	32299492	32300001	0	1	509,	0	-107	-105	14.1	--	gnl|BL_ORD_ID|106313 sp|Q3ZC48|DRAM2_BOVIN DNA damage-regulated autophagy modulator protein 2 OS=Bos taurus OX=9913 GN=DRAM2 PE=2 SV=1//3.51044e-172
NC_037330.1	32300418	32300598	DRAM2	4e-14	+	32300418	32300598	0	1	180,	0	-13.4	-12.3	3.98	--	gnl|BL_ORD_ID|106313 sp|Q3ZC48|DRAM2_BOVIN DNA damage-regulated autophagy modulator protein 2 OS=Bos taurus OX=9913 GN=DRAM2 PE=2 SV=1//3.51044e-172
NC_037330.1	32408130	32408370	LRIF1	2e-07	+	32408130	32408370	0	1	240,	0	-6.7	-5.79	9.27	--	gnl|BL_ORD_ID|223297 sp|Q5T3J3|LRIF1_HUMAN Ligand-dependent nuclear receptor-interacting factor 1 OS=Homo sapiens OX=9606 GN=LRIF1 PE=1 SV=1//0
NC_037330.1	32421641	32421880	LRIF1	2.5e-12	+	32421641	32421880	0	1	239,	0	-11.6	-10.6	12.4	--	gnl|BL_ORD_ID|223297 sp|Q5T3J3|LRIF1_HUMAN Ligand-dependent nuclear receptor-interacting factor 1 OS=Homo sapiens OX=9606 GN=LRIF1 PE=1 SV=1//0
NC_037330.1	32425469	32425947	LRIF1	1e-211	+	32425469	32425947	0	1	478,	0	-211	-209	8.2	--	gnl|BL_ORD_ID|223297 sp|Q5T3J3|LRIF1_HUMAN Ligand-dependent nuclear receptor-interacting factor 1 OS=Homo sapiens OX=9606 GN=LRIF1 PE=1 SV=1//0
NC_037330.1	33026799	33027800	LAMTOR5	8.3e-06	+	33026799	33027800	0	2	109,38,	0,963	-5.08	-4.23	7.17	--	gnl|BL_ORD_ID|224599 sp|Q66X52|LTOR5_PIG Ragulator complex protein LAMTOR5 OS=Sus scrofa OX=9823 GN=LAMTOR5 PE=3 SV=2//2.80705e-57
NC_037330.1	34128642	34128881	PSRC1	1.6e-27	+	34128642	34128881	0	1	239,	0	-26.8	-25.5	2.37	--	gnl|BL_ORD_ID|323413 sp|Q29RJ9|PSRC1_BOVIN Proline/serine-rich coiled-coil protein 1 OS=Bos taurus OX=9913 GN=PSRC1 PE=2 SV=1//0
NC_037330.1	34311401	34311756	TAF13	1.3e-36	+	34311401	34311756	0	1	355,	0	-35.9	-34.5	2.93	--	gnl|BL_ORD_ID|463626 sp|Q5R9W6|TAF13_PONAB Transcription initiation factor TFIID subunit 13 OS=Pongo abelii OX=9601 GN=TAF13 PE=2 SV=1//3.32989e-61
NC_037330.1	34363088	34363269	WDR47	1.9e-05	+	34363088	34363269	0	1	181,	0	-4.73	-3.89	6.3	--	gnl|BL_ORD_ID|509280 sp|O94967|WDR47_HUMAN WD repeat-containing protein 47 OS=Homo sapiens OX=9606 GN=WDR47 PE=1 SV=1//0
NC_037330.1	34363327	34363688	WDR47	7.9e-19	+	34363327	34363688	0	1	361,	0	-18.1	-17	13	--	gnl|BL_ORD_ID|509280 sp|O94967|WDR47_HUMAN WD repeat-containing protein 47 OS=Homo sapiens OX=9606 GN=WDR47 PE=1 SV=1//0
NC_037330.1	34393027	34393447	WDR47	5e-36	+	34393027	34393447	0	1	420,	0	-35.3	-33.9	6.78	--	gnl|BL_ORD_ID|509280 sp|O94967|WDR47_HUMAN WD repeat-containing protein 47 OS=Homo sapiens OX=9606 GN=WDR47 PE=1 SV=1//0
NC_037330.1	34428766	34429007	CLCC1	2.5e-14	+	34428766	34429007	0	1	241,	0	-13.6	-12.6	3.31	--	gnl|BL_ORD_ID|65625 sp|Q1LZF8|CLCC1_BOVIN Chloride channel CLIC-like protein 1 OS=Bos taurus OX=9913 GN=CLCC1 PE=2 SV=1//0
NC_037330.1	34713323	34713561	HENMT1	2.5e-22	+	34713323	34713561	0	1	238,	0	-21.6	-20.4	5.53	--	gnl|BL_ORD_ID|171375 sp|Q5T8I9|HENMT_HUMAN Small RNA 2&apos;-O-methyltransferase OS=Homo sapiens OX=9606 GN=HENMT1 PE=1 SV=1//7.73288e-150
NC_037330.1	35094480	35094779	LOC534742	5e-20	+	35094480	35094779	0	1	299,	0	-19.3	-18.1	2.76	--	gnl|BL_ORD_ID|428125 sp|A5PJZ1|SCMC1_BOVIN Calcium-binding mitochondrial carrier protein SCaMC-1 OS=Bos taurus OX=9913 GN=SLC25A24 PE=2 SV=1//0
NC_037330.1	40474749	40486725	COL11A1	0.0021	+	40474749	40486725	0	3	6,108,37,	0,520,11939	-2.68	-1.94	1.8	--	gnl|BL_ORD_ID|71748 sp|P12107|COBA1_HUMAN Collagen alpha-1(XI) chain OS=Homo sapiens OX=9606 GN=COL11A1 PE=1 SV=4//6.73655e-06
NC_037330.1	40529443	40529594	COL11A1	7.2e-10	+	40529443	40529594	0	1	151,	0	-9.14	-8.16	7.42	--	gnl|BL_ORD_ID|71748 sp|P12107|COBA1_HUMAN Collagen alpha-1(XI) chain OS=Homo sapiens OX=9606 GN=COL11A1 PE=1 SV=4//6.73655e-06
NC_037330.1	42297871	42298111	DPH5	5e-19	+	42297871	42298111	0	1	240,	0	-18.3	-17.2	4.94	--	gnl|BL_ORD_ID|105034 sp|Q5E982|DPH5_BOVIN Diphthine methyl ester synthase OS=Bos taurus OX=9913 GN=DPH5 PE=2 SV=1//0
NC_037330.1	42426883	42427572	EXTL2	2.5e-28	+	42426883	42427572	0	1	689,	0	-27.6	-26.4	9.27	--	gnl|BL_ORD_ID|124389 sp|Q9UBQ6|EXTL2_HUMAN Exostosin-like 2 OS=Homo sapiens OX=9606 GN=EXTL2 PE=1 SV=1//0
NC_037330.1	48568964	48569055	CNN3	1.4e-08	+	48568964	48569055	0	1	91,	0	-7.84	-6.9	1.51	--	gnl|BL_ORD_ID|69384 sp|Q32L92|CNN3_BOVIN Calponin-3 OS=Bos taurus OX=9913 GN=CNN3 PE=2 SV=1//0
NC_037330.1	48964544	48965170	F3	0	+	48964544	48965170	0	1	626,	0	-416	#NAME?	16.9	--	gnl|BL_ORD_ID|468667 sp|P30931|TF_BOVIN Tissue factor OS=Bos taurus OX=9913 GN=F3 PE=1 SV=1//6.95284e-177
NC_037330.1	49318685	49319404	ARHGAP29	0	+	49318685	49319404	0	1	719,	0	-669	#NAME?	13.6	--	gnl|BL_ORD_ID|349196 sp|A7YY57|RHG29_BOVIN Rho GTPase-activating protein 29 OS=Bos taurus OX=9913 GN=ARHGAP29 PE=2 SV=1//0
NC_037330.1	49612233	49612862	DNTTIP2	1e-25	+	49612233	49612862	0	1	629,	0	-25	-23.7	5.46	--	gnl|BL_ORD_ID|467364 sp|Q0P5H2|TDIF2_BOVIN Deoxynucleotidyltransferase terminal-interacting protein 2 OS=Bos taurus OX=9913 GN=DNTTIP2 PE=2 SV=1//0
NC_037330.1	49612980	49614579	DNTTIP2	4e-19	+	49612980	49614579	0	2	291,9,	0,1590	-18.4	-17.2	4.21	--	gnl|BL_ORD_ID|467364 sp|Q0P5H2|TDIF2_BOVIN Deoxynucleotidyltransferase terminal-interacting protein 2 OS=Bos taurus OX=9913 GN=DNTTIP2 PE=2 SV=1//0
NC_037330.1	49892507	49898070	BCAR3	1e-186	+	49892507	49898070	0	2	559,40,	0,5523	-186	-184	5.01	--	gnl|BL_ORD_ID|41444 sp|Q58DL5|BCAR3_BOVIN Breast cancer anti-estrogen resistance protein 3 OS=Bos taurus OX=9913 GN=BCAR3 PE=2 SV=2//0
NC_037330.1	50627974	50628839	FAM69A	5e-27	+	50627974	50628839	0	1	865,	0	-26.3	-25.1	24.7	--	gnl|BL_ORD_ID|125782 sp|Q5R634|FA69A_PONAB Protein FAM69A OS=Pongo abelii OX=9601 GN=FAM69A PE=2 SV=1//0
NC_037330.1	50917656	50917837	EVI5	5e-14	+	50917656	50917837	0	1	181,	0	-13.3	-12.2	7.66	--	gnl|BL_ORD_ID|122981 sp|Q96CN4|EVI5L_HUMAN EVI5-like protein OS=Homo sapiens OX=9606 GN=EVI5L PE=1 SV=1//0
NC_037330.1	50955023	50955383	GFI1	4.2e-05	+	50955023	50955383	0	1	360,	0	-4.38	-3.55	11.9	--	gnl|BL_ORD_ID|148864 sp|Q5DWN0|GFI1_CANLF Zinc finger protein Gfi-1 OS=Canis lupus familiaris OX=9615 GN=GFI1 PE=2 SV=1//0
NC_037330.1	52326244	52326394	ZNF644	1.4e-06	+	52326244	52326394	0	1	150,	0	-5.85	-4.97	21.5	--	gnl|BL_ORD_ID|556067 sp|Q9H582|ZN644_HUMAN Zinc finger protein 644 OS=Homo sapiens OX=9606 GN=ZNF644 PE=1 SV=2//0
NC_037330.1	52326781	52326872	ZNF644	0.0011	+	52326781	52326872	0	1	91,	0	-2.96	-2.2	11.9	--	gnl|BL_ORD_ID|556067 sp|Q9H582|ZN644_HUMAN Zinc finger protein 644 OS=Homo sapiens OX=9606 GN=ZNF644 PE=1 SV=2//0
NC_037330.1	52327856	52328007	ZNF644	0.00058	+	52327856	52328007	0	1	151,	0	-3.24	-2.47	3.86	--	gnl|BL_ORD_ID|556067 sp|Q9H582|ZN644_HUMAN Zinc finger protein 644 OS=Homo sapiens OX=9606 GN=ZNF644 PE=1 SV=2//0
NC_037330.1	52328513	52328693	ZNF644	6.3e-05	+	52328513	52328693	0	1	180,	0	-4.2	-3.38	2.46	--	gnl|BL_ORD_ID|556067 sp|Q9H582|ZN644_HUMAN Zinc finger protein 644 OS=Homo sapiens OX=9606 GN=ZNF644 PE=1 SV=2//0
NC_037330.1	52329291	52329800	ZNF644	7.9e-74	+	52329291	52329800	0	1	509,	0	-73.1	-71.5	19.4	--	gnl|BL_ORD_ID|556067 sp|Q9H582|ZN644_HUMAN Zinc finger protein 644 OS=Homo sapiens OX=9606 GN=ZNF644 PE=1 SV=2//0
NC_037330.1	52347205	52347325	ZNF644	3.7e-05	+	52347205	52347325	0	1	120,	0	-4.43	-3.6	2.3	--	gnl|BL_ORD_ID|556067 sp|Q9H582|ZN644_HUMAN Zinc finger protein 644 OS=Homo sapiens OX=9606 GN=ZNF644 PE=1 SV=2//0
NC_037330.1	54287627	54287808	LOC112445996	0.00011	+	54287627	54287808	0	1	181,	0	-3.97	-3.16	1.34	--	gnl|BL_ORD_ID|390937 sp|A5A6H4|ROA1_PANTR Heterogeneous nuclear ribonucleoprotein A1 OS=Pan troglodytes OX=9598 GN=HNRNPA1 PE=2 SV=1//3.53946e-08
NC_037330.1	54906311	54906461	LOC511531	5.9e-06	+	54906311	54906461	0	1	150,	0	-5.23	-4.37	17.1	--	gnl|BL_ORD_ID|145381 sp|Q5D1D6|GBP1_CHLAE Guanylate-binding protein 1 OS=Chlorocebus aethiops OX=9534 GN=GBP1 PE=2 SV=1//0
NC_037330.1	57974250	57974700	COL24A1	1.3e-11	+	57974250	57974700	0	1	450,	0	-10.9	-9.92	14.5	--	gnl|BL_ORD_ID|73645 sp|Q17RW2|COOA1_HUMAN Collagen alpha-1(XXIV) chain OS=Homo sapiens OX=9606 GN=COL24A1 PE=1 SV=2//0
NC_037330.1	58217071	58229757	COL24A1	0.0018	+	58217071	58229757	0	2	88,32,	0,12654	-2.74	-2	11.1	--	gnl|BL_ORD_ID|73645 sp|Q17RW2|COOA1_HUMAN Collagen alpha-1(XXIV) chain OS=Homo sapiens OX=9606 GN=COL24A1 PE=1 SV=2//0
NC_037330.1	58374453	58375173	ZNHIT6	4e-78	+	58374453	58375173	0	1	720,	0	-77.4	-75.7	8.9	--	gnl|BL_ORD_ID|41524 sp|Q9NWK9|BCD1_HUMAN Box C/D snoRNA protein 1 OS=Homo sapiens OX=9606 GN=ZNHIT6 PE=1 SV=1//0
NC_037330.1	58435586	58435797	ZNHIT6	3e-07	+	58435586	58435797	0	1	211,	0	-6.52	-5.62	5.1	--	gnl|BL_ORD_ID|41524 sp|Q9NWK9|BCD1_HUMAN Box C/D snoRNA protein 1 OS=Homo sapiens OX=9606 GN=ZNHIT6 PE=1 SV=1//0
NC_037330.1	58491600	58491720	LOC101904769	0.00041	+	58491600	58491720	0	1	120,	0	-3.39	-2.61	13.3	--	-//-
NC_037330.1	58826228	58828462	BCL10	3.2e-35	+	58826228	58828462	0	2	268,30,	0,2204	-34.5	-33.2	2.4	--	gnl|BL_ORD_ID|41730 sp|O95999|BCL10_HUMAN B-cell lymphoma/leukemia 10 OS=Homo sapiens OX=9606 GN=BCL10 PE=1 SV=1//1.1815e-124
NC_037330.1	58828520	58828907	BCL10	1.6e-25	+	58828520	58828907	0	1	387,	0	-24.8	-23.5	3.71	--	gnl|BL_ORD_ID|41730 sp|O95999|BCL10_HUMAN B-cell lymphoma/leukemia 10 OS=Homo sapiens OX=9606 GN=BCL10 PE=1 SV=1//1.1815e-124
NC_037330.1	58836962	58842755	C3H1orf52	6.3e-47	+	58836962	58842755	0	3	123,148,238,	0,5005,5555	-46.2	-44.7	15.8	--	gnl|BL_ORD_ID|48887 sp|Q32LF5|CA052_BOVIN UPF0690 protein C1orf52 homolog OS=Bos taurus OX=9913 PE=2 SV=1//5.40683e-105
NC_037330.1	58891366	58891457	SYDE2	0.003	+	58891366	58891457	0	1	91,	0	-2.53	-1.8	10.4	--	gnl|BL_ORD_ID|450965 sp|Q5VT97|SYDE2_HUMAN Rho GTPase-activating protein SYDE2 OS=Homo sapiens OX=9606 GN=SYDE2 PE=1 SV=2//0
NC_037330.1	58899664	58900174	SYDE2	6.8e-06	+	58899664	58900174	0	1	510,	0	-5.17	-4.32	19.3	--	gnl|BL_ORD_ID|450965 sp|Q5VT97|SYDE2_HUMAN Rho GTPase-activating protein SYDE2 OS=Homo sapiens OX=9606 GN=SYDE2 PE=1 SV=2//0
NC_037330.1	58904884	58905095	SYDE2	1.7e-07	+	58904884	58905095	0	1	211,	0	-6.76	-5.85	24.5	--	gnl|BL_ORD_ID|450965 sp|Q5VT97|SYDE2_HUMAN Rho GTPase-activating protein SYDE2 OS=Homo sapiens OX=9606 GN=SYDE2 PE=1 SV=2//0
NC_037330.1	58905214	58905904	SYDE2	8.7e-09	+	58905214	58905904	0	1	690,	0	-8.06	-7.12	15.9	--	gnl|BL_ORD_ID|450965 sp|Q5VT97|SYDE2_HUMAN Rho GTPase-activating protein SYDE2 OS=Homo sapiens OX=9606 GN=SYDE2 PE=1 SV=2//0
NC_037330.1	58927717	58928197	SYDE2	7.9e-64	+	58927717	58928197	0	1	480,	0	-63.1	-61.5	44.5	--	gnl|BL_ORD_ID|450965 sp|Q5VT97|SYDE2_HUMAN Rho GTPase-activating protein SYDE2 OS=Homo sapiens OX=9606 GN=SYDE2 PE=1 SV=2//0
NC_037330.1	59398377	59405748	SSX2IP	0.0049	+	59398377	59405748	0	2	70,21,	0,7350	-2.31	-1.6	9.64	--	gnl|BL_ORD_ID|10997 sp|Q9Y2D8|ADIP_HUMAN Afadin- and alpha-actinin-binding protein OS=Homo sapiens OX=9606 GN=SSX2IP PE=1 SV=3//0
NC_037330.1	66741653	66741774	FUBP1	7.9e-12	+	66741653	66741774	0	1	121,	0	-11.1	-10.1	4.97	--	gnl|BL_ORD_ID|139823 sp|Q96AE4|FUBP1_HUMAN Far upstream element-binding protein 1 OS=Homo sapiens OX=9606 GN=FUBP1 PE=1 SV=3//9.17885e-17
NC_037330.1	66937546	66937726	USP33	1.6e-15	+	66937546	66937726	0	1	180,	0	-14.8	-13.7	4.72	--	gnl|BL_ORD_ID|493498 sp|A6QNM7|UBP33_BOVIN Ubiquitin carboxyl-terminal hydrolase 33 OS=Bos taurus OX=9913 GN=USP33 PE=2 SV=1//0
NC_037330.1	67030518	67031028	ZZZ3	1e-26	+	67030518	67031028	0	1	510,	0	-26	-24.7	4.82	--	gnl|BL_ORD_ID|556987 sp|Q8IYH5|ZZZ3_HUMAN ZZ-type zinc finger-containing protein 3 OS=Homo sapiens OX=9606 GN=ZZZ3 PE=1 SV=1//0
NC_037330.1	67031297	67075785	ZZZ3	1e-125	+	67031297	67075785	0	2	589,41,	0,44447	-125	-123	17.1	--	gnl|BL_ORD_ID|556987 sp|Q8IYH5|ZZZ3_HUMAN ZZ-type zinc finger-containing protein 3 OS=Homo sapiens OX=9606 GN=ZZZ3 PE=1 SV=1//0
NC_037330.1	67092441	67092881	ZZZ3	0.00012	+	67092441	67092881	0	2	3,148,	0,292	-3.91	-3.1	1.73	--	gnl|BL_ORD_ID|556987 sp|Q8IYH5|ZZZ3_HUMAN ZZ-type zinc finger-containing protein 3 OS=Homo sapiens OX=9606 GN=ZZZ3 PE=1 SV=1//0
NC_037330.1	67093239	67093420	ZZZ3	1e-08	+	67093239	67093420	0	1	181,	0	-7.98	-7.04	2.45	--	gnl|BL_ORD_ID|556987 sp|Q8IYH5|ZZZ3_HUMAN ZZ-type zinc finger-containing protein 3 OS=Homo sapiens OX=9606 GN=ZZZ3 PE=1 SV=1//0
NC_037330.1	74155862	74156236	ZRANB2	0.00068	+	74155862	74156236	0	2	2,119,	0,255	-3.17	-2.41	1.79	--	gnl|BL_ORD_ID|556728 sp|Q5R580|ZRAB2_PONAB Zinc finger Ran-binding domain-containing protein 2 OS=Pongo abelii OX=9601 GN=ZRANB2 PE=2 SV=1//4.58075e-74
NC_037330.1	74164390	74164571	ZRANB2	8.7e-05	+	74164390	74164571	0	1	181,	0	-4.06	-3.24	3.95	--	gnl|BL_ORD_ID|556728 sp|Q5R580|ZRAB2_PONAB Zinc finger Ran-binding domain-containing protein 2 OS=Pongo abelii OX=9601 GN=ZRANB2 PE=2 SV=1//4.58075e-74
NC_037330.1	77070878	77071148	WLS	5e-19	+	77070878	77071148	0	1	270,	0	-18.3	-17.2	6.1	--	gnl|BL_ORD_ID|510100 sp|Q5T9L3|WLS_HUMAN Protein wntless homolog OS=Homo sapiens OX=9606 GN=WLS PE=1 SV=2//0
NC_037330.1	77186462	77186642	WLS	2.5e-28	+	77186462	77186642	0	1	180,	0	-27.6	-26.3	1.83	--	gnl|BL_ORD_ID|510100 sp|Q5T9L3|WLS_HUMAN Protein wntless homolog OS=Homo sapiens OX=9606 GN=WLS PE=1 SV=2//0
NC_037330.1	77248691	77248930	DIRAS3	8.1e-07	+	77248691	77248930	0	1	239,	0	-6.09	-5.2	7.42	--	gnl|BL_ORD_ID|99638 sp|O95661|DIRA3_HUMAN GTP-binding protein Di-Ras3 OS=Homo sapiens OX=9606 GN=DIRAS3 PE=1 SV=1//9.4245e-67
NC_037330.1	77922994	77923466	SERBP1	4.8e-10	+	77922994	77923466	0	2	145,93,	0,379	-9.32	-8.35	1.59	--	gnl|BL_ORD_ID|291062 sp|Q6AXS5|PAIRB_RAT Plasminogen activator inhibitor 1 RNA-binding protein OS=Rattus norvegicus OX=10116 GN=Serbp1 PE=1 SV=2//1.08598e-32
NC_037330.1	77928567	77931164	SERBP1	1.4e-08	+	77928567	77931164	0	2	5,85,	0,2512	-7.85	-6.91	1.19	--	gnl|BL_ORD_ID|291062 sp|Q6AXS5|PAIRB_RAT Plasminogen activator inhibitor 1 RNA-binding protein OS=Rattus norvegicus OX=10116 GN=Serbp1 PE=1 SV=2//1.08598e-32
NC_037330.1	77934956	77937179	SERBP1	0	+	77934956	77937179	0	2	1,414,	0,1809	-699	#NAME?	16.8	--	gnl|BL_ORD_ID|291062 sp|Q6AXS5|PAIRB_RAT Plasminogen activator inhibitor 1 RNA-binding protein OS=Rattus norvegicus OX=10116 GN=Serbp1 PE=1 SV=2//1.08598e-32
NC_037330.1	78317050	78317318	SLC35D1	5e-11	+	78317050	78317318	0	1	268,	0	-10.3	-9.32	8.16	--	gnl|BL_ORD_ID|425625 sp|A2VE55|S35D2_BOVIN UDP-N-acetylglucosamine/UDP-glucose/GDP-mannose transporter OS=Bos taurus OX=9913 GN=SLC35D2 PE=2 SV=1//0
NC_037330.1	83114872	83115172	DOCK7	3.2e-37	+	83114872	83115172	0	1	300,	0	-36.5	-35.1	6.45	--	gnl|BL_ORD_ID|104512 sp|Q96N67|DOCK7_HUMAN Dedicator of cytokinesis protein 7 OS=Homo sapiens OX=9606 GN=DOCK7 PE=1 SV=4//0
NC_037330.1	85877149	85877418	LOC530929	6.3e-15	+	85877149	85877418	0	1	269,	0	-14.2	-13.2	7.69	--	gnl|BL_ORD_ID|76341 sp|P51589|CP2J2_HUMAN Cytochrome P450 2J2 OS=Homo sapiens OX=9606 GN=CYP2J2 PE=1 SV=2//0
NC_037330.1	86038658	86038808	LOC107132327	0.00011	+	86038658	86038808	0	1	150,	0	-3.96	-3.15	9.64	--	gnl|BL_ORD_ID|76341 sp|P51589|CP2J2_HUMAN Cytochrome P450 2J2 OS=Homo sapiens OX=9606 GN=CYP2J2 PE=1 SV=2//0
NC_037330.1	87265961	87266583	JUN	1e-226	+	87265961	87266583	0	1	622,	0	-226	-224	11.1	--	gnl|BL_ORD_ID|199791 sp|O77627|JUN_BOVIN Transcription factor AP-1 OS=Bos taurus OX=9913 GN=JUN PE=2 SV=2//2.87299e-159
NC_037330.1	87266944	87267832	JUN	0	+	87266944	87267832	0	1	888,	0	-1120	#NAME?	12.3	--	gnl|BL_ORD_ID|199791 sp|O77627|JUN_BOVIN Transcription factor AP-1 OS=Bos taurus OX=9913 GN=JUN PE=2 SV=2//2.87299e-159
NC_037330.1	87364447	87364658	MYSM1	5.2e-05	+	87364447	87364658	0	1	211,	0	-4.28	-3.46	16.3	--	gnl|BL_ORD_ID|259985 sp|Q5VVJ2|MYSM1_HUMAN Histone H2A deubiquitinase MYSM1 OS=Homo sapiens OX=9606 GN=MYSM1 PE=1 SV=1//0
NC_037330.1	87489025	87490325	OMA1	5e-35	+	87489025	87490325	0	2	14,496,	0,804	-34.3	-33	7.11	--	gnl|BL_ORD_ID|285682 sp|Q3SZN3|OMA1_BOVIN Metalloendopeptidase OMA1, mitochondrial OS=Bos taurus OX=9913 GN=OMA1 PE=2 SV=2//0
NC_037330.1	87543814	87544054	OMA1	1e-11	+	87543814	87544054	0	1	240,	0	-11	-9.99	5.93	--	gnl|BL_ORD_ID|285682 sp|Q3SZN3|OMA1_BOVIN Metalloendopeptidase OMA1, mitochondrial OS=Bos taurus OX=9913 GN=OMA1 PE=2 SV=2//0
NC_037330.1	89695014	89695135	PLPP3	0.0012	+	89695014	89695135	0	1	121,	0	-2.93	-2.18	7.04	--	gnl|BL_ORD_ID|306896 sp|Q3SZE3|PLPP3_BOVIN Phospholipid phosphatase 3 OS=Bos taurus OX=9913 GN=PLPP3 PE=2 SV=1//0
NC_037330.1	91284574	91285025	USP24	1.3e-15	+	91284574	91285025	0	1	451,	0	-14.9	-13.8	3.92	--	gnl|BL_ORD_ID|493458 sp|Q9UPU5|UBP24_HUMAN Ubiquitin carboxyl-terminal hydrolase 24 OS=Homo sapiens OX=9606 GN=USP24 PE=1 SV=3//0
NC_037330.1	91285473	91285834	USP24	2.5e-60	+	91285473	91285834	0	1	361,	0	-59.6	-58	29.7	--	gnl|BL_ORD_ID|493458 sp|Q9UPU5|UBP24_HUMAN Ubiquitin carboxyl-terminal hydrolase 24 OS=Homo sapiens OX=9606 GN=USP24 PE=1 SV=3//0
NC_037330.1	91285953	91286284	USP24	1.6e-55	+	91285953	91286284	0	1	331,	0	-54.8	-53.3	4.99	--	gnl|BL_ORD_ID|493458 sp|Q9UPU5|UBP24_HUMAN Ubiquitin carboxyl-terminal hydrolase 24 OS=Homo sapiens OX=9606 GN=USP24 PE=1 SV=3//0
NC_037330.1	91286523	91287213	USP24	5e-31	+	91286523	91287213	0	1	690,	0	-30.3	-29	8.34	--	gnl|BL_ORD_ID|493458 sp|Q9UPU5|UBP24_HUMAN Ubiquitin carboxyl-terminal hydrolase 24 OS=Homo sapiens OX=9606 GN=USP24 PE=1 SV=3//0
NC_037330.1	91443970	91444991	DHCR24	1e-125	+	91443970	91444991	0	1	1021,	0	-125	-123	4.85	--	gnl|BL_ORD_ID|98621 sp|Q15392|DHC24_HUMAN Delta(24)-sterol reductase OS=Homo sapiens OX=9606 GN=DHCR24 PE=1 SV=2//0
NC_037330.1	91529652	91530012	PARS2	1e-20	+	91529652	91530012	0	1	360,	0	-20	-18.8	6.97	--	gnl|BL_ORD_ID|458077 sp|Q7L3T8|SYPM_HUMAN Probable proline--tRNA ligase, mitochondrial OS=Homo sapiens OX=9606 GN=PARS2 PE=1 SV=1//0
NC_037330.1	91530131	91530372	PARS2	1.3e-07	+	91530131	91530372	0	1	241,	0	-6.87	-5.96	3.32	--	gnl|BL_ORD_ID|458077 sp|Q7L3T8|SYPM_HUMAN Probable proline--tRNA ligase, mitochondrial OS=Homo sapiens OX=9606 GN=PARS2 PE=1 SV=1//0
NC_037330.1	91530490	91530821	PARS2	6.3e-20	+	91530490	91530821	0	1	331,	0	-19.2	-18.1	6.05	--	gnl|BL_ORD_ID|458077 sp|Q7L3T8|SYPM_HUMAN Probable proline--tRNA ligase, mitochondrial OS=Homo sapiens OX=9606 GN=PARS2 PE=1 SV=1//0
NC_037330.1	91531179	91531479	PARS2	5e-12	+	91531179	91531479	0	1	300,	0	-11.3	-10.2	4.12	--	gnl|BL_ORD_ID|458077 sp|Q7L3T8|SYPM_HUMAN Probable proline--tRNA ligase, mitochondrial OS=Homo sapiens OX=9606 GN=PARS2 PE=1 SV=1//0
NC_037330.1	91531718	91531898	PARS2	0.00011	+	91531718	91531898	0	1	180,	0	-3.96	-3.15	5.56	--	gnl|BL_ORD_ID|458077 sp|Q7L3T8|SYPM_HUMAN Probable proline--tRNA ligase, mitochondrial OS=Homo sapiens OX=9606 GN=PARS2 PE=1 SV=1//0
NC_037330.1	91841571	91841751	SSBP3	4.6e-08	+	91841571	91841751	0	1	180,	0	-7.34	-6.42	12.6	--	gnl|BL_ORD_ID|443836 sp|Q9D032|SSBP3_MOUSE Single-stranded DNA-binding protein 3 OS=Mus musculus OX=10090 GN=Ssbp3 PE=1 SV=2//3.32444e-132
NC_037330.1	92006225	92006495	SSBP3	1e-24	+	92006225	92006495	0	1	270,	0	-24	-22.7	2.77	--	gnl|BL_ORD_ID|443836 sp|Q9D032|SSBP3_MOUSE Single-stranded DNA-binding protein 3 OS=Mus musculus OX=10090 GN=Ssbp3 PE=1 SV=2//3.32444e-132
NC_037330.1	92006643	92006823	SSBP3	2.3e-06	+	92006643	92006823	0	1	180,	0	-5.64	-4.76	1.85	--	gnl|BL_ORD_ID|443836 sp|Q9D032|SSBP3_MOUSE Single-stranded DNA-binding protein 3 OS=Mus musculus OX=10090 GN=Ssbp3 PE=1 SV=2//3.32444e-132
NC_037330.1	92007061	92007509	SSBP3	5e-17	+	92007061	92007509	0	1	448,	0	-16.3	-15.2	4.6	--	gnl|BL_ORD_ID|443836 sp|Q9D032|SSBP3_MOUSE Single-stranded DNA-binding protein 3 OS=Mus musculus OX=10090 GN=Ssbp3 PE=1 SV=2//3.32444e-132
NC_037330.1	92033400	92033849	CYB5RL	4e-65	+	92033400	92033849	0	1	449,	0	-64.4	-62.8	10.4	--	gnl|BL_ORD_ID|263899 sp|Q6IPT4|NB5R5_HUMAN NADH-cytochrome b5 reductase-like OS=Homo sapiens OX=9606 GN=CYB5RL PE=2 SV=3//1.1598e-159
NC_037330.1	92058082	92058352	CYB5RL	3.6e-06	+	92058082	92058352	0	1	270,	0	-5.44	-4.57	14.1	--	gnl|BL_ORD_ID|263899 sp|Q6IPT4|NB5R5_HUMAN NADH-cytochrome b5 reductase-like OS=Homo sapiens OX=9606 GN=CYB5RL PE=2 SV=3//1.1598e-159
NC_037330.1	92452323	92452592	NDC1	1e-15	+	92452323	92452592	0	1	269,	0	-15	-14	4.1	--	gnl|BL_ORD_ID|265029 sp|Q9BTX1|NDC1_HUMAN Nucleoporin NDC1 OS=Homo sapiens OX=9606 GN=NDC1 PE=1 SV=2//0
NC_037330.1	92996606	92997804	LRP8	1.3e-39	+	92996606	92997804	0	1	1198,	0	-38.9	-37.5	8.85	--	gnl|BL_ORD_ID|223427 sp|Q924X6|LRP8_MOUSE Low-density lipoprotein receptor-related protein 8 OS=Mus musculus OX=10090 GN=Lrp8 PE=1 SV=2//0
NC_037330.1	92998372	92998553	LRP8	4.4e-07	+	92998372	92998553	0	1	181,	0	-6.36	-5.46	1.89	--	gnl|BL_ORD_ID|223427 sp|Q924X6|LRP8_MOUSE Low-density lipoprotein receptor-related protein 8 OS=Mus musculus OX=10090 GN=Lrp8 PE=1 SV=2//0
NC_037330.1	92998701	92998942	LRP8	1.3e-17	+	92998701	92998942	0	1	241,	0	-16.9	-15.8	3.9	--	gnl|BL_ORD_ID|223427 sp|Q924X6|LRP8_MOUSE Low-density lipoprotein receptor-related protein 8 OS=Mus musculus OX=10090 GN=Lrp8 PE=1 SV=2//0
NC_037330.1	93021736	93021973	C3H1orf123	6.3e-35	+	93021736	93021973	0	1	237,	0	-34.2	-32.9	1.85	--	gnl|BL_ORD_ID|48951 sp|Q32P66|CA123_BOVIN UPF0587 protein C1orf123 homolog OS=Bos taurus OX=9913 PE=2 SV=1//6.23772e-94
NC_037330.1	93464824	93464973	ECHDC2	1.6e-11	+	93464824	93464973	0	1	149,	0	-10.8	-9.75	4.91	--	gnl|BL_ORD_ID|111343 sp|Q2TBT3|ECHD2_BOVIN Enoyl-CoA hydratase domain-containing protein 2, mitochondrial OS=Bos taurus OX=9913 GN=ECHDC2 PE=2 SV=1//0
NC_037330.1	93648217	93651234	COA7	2.5e-12	+	93648217	93651234	0	2	156,81,	0,2936	-11.6	-10.6	4.05	--	gnl|BL_ORD_ID|70098 sp|Q921H9|COA7_MOUSE Cytochrome c oxidase assembly factor 7 OS=Mus musculus OX=10090 GN=Coa7 PE=1 SV=1//3.15983e-153
NC_037330.1	93651292	93667901	COA7	1e-129	+	93651292	93667901	0	2	2,617,	0,15992	-129	-127	10.3	--	gnl|BL_ORD_ID|70098 sp|Q921H9|COA7_MOUSE Cytochrome c oxidase assembly factor 7 OS=Mus musculus OX=10090 GN=Coa7 PE=1 SV=1//3.15983e-153
NC_037330.1	93833329	93833569	ZCCHC11	2e-21	+	93833329	93833569	0	1	240,	0	-20.7	-19.6	6.15	--	gnl|BL_ORD_ID|489132 sp|Q5TAX3|TUT4_HUMAN Terminal uridylyltransferase 4 OS=Homo sapiens OX=9606 GN=ZCCHC11 PE=1 SV=3//0
NC_037330.1	93883808	93884317	ZCCHC11	1.3e-57	+	93883808	93884317	0	1	509,	0	-56.9	-55.3	7.14	--	gnl|BL_ORD_ID|489132 sp|Q5TAX3|TUT4_HUMAN Terminal uridylyltransferase 4 OS=Homo sapiens OX=9606 GN=ZCCHC11 PE=1 SV=3//0
NC_037330.1	94000355	94002104	CC2D1B	2.5e-14	+	94000355	94002104	0	3	130,104,126,	0,1178,1623	-13.6	-12.5	5.03	--	gnl|BL_ORD_ID|48187 sp|Q5T0F9|C2D1B_HUMAN Coiled-coil and C2 domain-containing protein 1B OS=Homo sapiens OX=9606 GN=CC2D1B PE=1 SV=1//9.27165e-144
NC_037330.1	94011759	94012866	CC2D1B	1.6e-84	+	94011759	94012866	0	1	1107,	0	-83.8	-82.1	6.75	--	gnl|BL_ORD_ID|48187 sp|Q5T0F9|C2D1B_HUMAN Coiled-coil and C2 domain-containing protein 1B OS=Homo sapiens OX=9606 GN=CC2D1B PE=1 SV=1//9.27165e-144
NC_037330.1	94014361	94014572	CC2D1B	6.3e-12	+	94014361	94014572	0	1	211,	0	-11.2	-10.2	3.34	--	gnl|BL_ORD_ID|48187 sp|Q5T0F9|C2D1B_HUMAN Coiled-coil and C2 domain-containing protein 1B OS=Homo sapiens OX=9606 GN=CC2D1B PE=1 SV=1//9.27165e-144
NC_037330.1	94017502	94017773	CC2D1B	1.5e-09	+	94017502	94017773	0	1	271,	0	-8.83	-7.87	2.97	--	gnl|BL_ORD_ID|48187 sp|Q5T0F9|C2D1B_HUMAN Coiled-coil and C2 domain-containing protein 1B OS=Homo sapiens OX=9606 GN=CC2D1B PE=1 SV=1//9.27165e-144
NC_037330.1	94301436	94302124	KTI12	2e-15	+	94301436	94302124	0	1	688,	0	-14.7	-13.6	5.45	--	gnl|BL_ORD_ID|209326 sp|Q148I5|KTI12_BOVIN Protein KTI12 homolog OS=Bos taurus OX=9913 GN=KTI12 PE=2 SV=1//0
NC_037330.1	94302242	94302781	KTI12	1e-126	+	94302242	94302781	0	1	539,	0	-126	-124	15.3	--	gnl|BL_ORD_ID|209326 sp|Q148I5|KTI12_BOVIN Protein KTI12 homolog OS=Bos taurus OX=9913 GN=KTI12 PE=2 SV=1//0
NC_037330.1	94458240	94461131	NRDC	7.9e-19	+	94458240	94461131	0	2	291,10,	0,2881	-18.1	-16.9	3.01	--	gnl|BL_ORD_ID|274017 sp|O43847|NRDC_HUMAN Nardilysin OS=Homo sapiens OX=9606 GN=NRDC PE=1 SV=2//2.3046e-66
NC_037330.1	94942666	94942936	EPS15	7.9e-13	+	94942666	94942936	0	1	270,	0	-12.1	-11.1	2.97	--	gnl|BL_ORD_ID|120619 sp|P42566|EPS15_HUMAN Epidermal growth factor receptor substrate 15 OS=Homo sapiens OX=9606 GN=EPS15 PE=1 SV=2//0
NC_037330.1	95003209	95003566	TTC39A	2e-42	+	95003209	95003566	0	1	357,	0	-41.7	-40.3	7.54	--	gnl|BL_ORD_ID|487898 sp|A2ACP1|TT39A_MOUSE Tetratricopeptide repeat protein 39A OS=Mus musculus OX=10090 GN=Ttc39a PE=2 SV=1//0
NC_037330.1	95848947	95849097	FAF1	1.6e-12	+	95848947	95849097	0	1	150,	0	-11.8	-10.7	2.45	--	gnl|BL_ORD_ID|128226 sp|Q9UNN5|FAF1_HUMAN FAS-associated factor 1 OS=Homo sapiens OX=9606 GN=FAF1 PE=1 SV=2//0
NC_037330.1	97486159	97486486	BEND5	2.5e-20	+	97486159	97486486	0	1	327,	0	-19.6	-18.5	8.68	--	gnl|BL_ORD_ID|42151 sp|Q7L4P6|BEND5_HUMAN BEN domain-containing protein 5 OS=Homo sapiens OX=9606 GN=BEND5 PE=1 SV=1//0
NC_037330.1	97507652	97517884	BEND5	1.4e-06	+	97507652	97517884	0	2	81,304,	0,9928	-5.85	-4.97	4.75	--	gnl|BL_ORD_ID|42151 sp|Q7L4P6|BEND5_HUMAN BEN domain-containing protein 5 OS=Homo sapiens OX=9606 GN=BEND5 PE=1 SV=1//0
NC_037330.1	98281640	98281731	TRABD2B	0.00041	+	98281640	98281731	0	1	91,	0	-3.39	-2.61	13.3	--	gnl|BL_ORD_ID|473285 sp|A6NFA1|TIKI2_HUMAN Metalloprotease TIKI2 OS=Homo sapiens OX=9606 GN=TRABD2B PE=1 SV=2//0
NC_037330.1	98966579	98966729	STIL	7.6e-05	+	98966579	98966729	0	1	150,	0	-4.12	-3.3	2.64	--	gnl|BL_ORD_ID|446203 sp|Q15468|STIL_HUMAN SCL-interrupting locus protein OS=Homo sapiens OX=9606 GN=STIL PE=1 SV=2//0
NC_037330.1	98967117	98970499	STIL	2.5e-19	+	98967117	98970499	0	2	219,52,	0,3330	-18.6	-17.5	16.3	--	gnl|BL_ORD_ID|446203 sp|Q15468|STIL_HUMAN SCL-interrupting locus protein OS=Homo sapiens OX=9606 GN=STIL PE=1 SV=2//0
NC_037330.1	98979966	98989844	STIL	2e-66	+	98979966	98989844	0	2	4,955,	0,8923	-65.7	-64.1	6.62	--	gnl|BL_ORD_ID|446203 sp|Q15468|STIL_HUMAN SCL-interrupting locus protein OS=Homo sapiens OX=9606 GN=STIL PE=1 SV=2//0
NC_037330.1	99421707	99421858	EFCAB14	1.3e-06	+	99421707	99421858	0	1	151,	0	-5.89	-5.01	2.48	--	gnl|BL_ORD_ID|112378 sp|O75071|EFC14_HUMAN EF-hand calcium-binding domain-containing protein 14 OS=Homo sapiens OX=9606 GN=EFCAB14 PE=1 SV=1//0
NC_037330.1	99446340	99446431	EFCAB14	0.003	+	99446340	99446431	0	1	91,	0	-2.53	-1.8	1.97	--	gnl|BL_ORD_ID|112378 sp|O75071|EFC14_HUMAN EF-hand calcium-binding domain-containing protein 14 OS=Homo sapiens OX=9606 GN=EFCAB14 PE=1 SV=1//0
NC_037330.1	99455861	99456191	EFCAB14	1.6e-24	+	99455861	99456191	0	1	330,	0	-23.8	-22.5	3.05	--	gnl|BL_ORD_ID|112378 sp|O75071|EFC14_HUMAN EF-hand calcium-binding domain-containing protein 14 OS=Homo sapiens OX=9606 GN=EFCAB14 PE=1 SV=1//0
NC_037330.1	99491039	99491370	ATPAF1	1e-184	+	99491039	99491370	0	1	331,	0	-184	-182	6.58	--	gnl|BL_ORD_ID|36711 sp|Q5TC12|ATPF1_HUMAN ATP synthase mitochondrial F1 complex assembly factor 1 OS=Homo sapiens OX=9606 GN=ATPAF1 PE=1 SV=1//7.69114e-164
NC_037330.1	99521041	99521636	MOB3C	5e-29	+	99521041	99521636	0	2	16,253,	0,342	-28.3	-27	12	--	gnl|BL_ORD_ID|244854 sp|Q5EAA4|MOB3C_BOVIN MOB kinase activator 3C OS=Bos taurus OX=9913 GN=MOB3C PE=2 SV=1//1.68954e-151
NC_037330.1	99522292	99522860	MOB3C	3.2e-61	+	99522292	99522860	0	1	568,	0	-60.5	-58.9	9.54	--	gnl|BL_ORD_ID|244854 sp|Q5EAA4|MOB3C_BOVIN MOB kinase activator 3C OS=Bos taurus OX=9913 GN=MOB3C PE=2 SV=1//1.68954e-151
NC_037330.1	99523157	99523397	MOB3C	4e-11	+	99523157	99523397	0	1	240,	0	-10.4	-9.39	15.6	--	gnl|BL_ORD_ID|244854 sp|Q5EAA4|MOB3C_BOVIN MOB kinase activator 3C OS=Bos taurus OX=9913 GN=MOB3C PE=2 SV=1//1.68954e-151
NC_037330.1	99572803	99572893	MKNK1	1.5e-06	+	99572803	99572893	0	1	90,	0	-5.83	-4.95	3.65	--	gnl|BL_ORD_ID|240387 sp|Q58D94|MKNK1_BOVIN MAP kinase-interacting serine/threonine-protein kinase 1 OS=Bos taurus OX=9913 GN=MKNK1 PE=2 SV=2//0
NC_037330.1	99811052	99811534	LRRC41	1e-117	+	99811052	99811534	0	2	318,162,	0,320	-117	-115	5.45	--	gnl|BL_ORD_ID|223092 sp|Q29RR1|LRC41_BOVIN Leucine-rich repeat-containing protein 41 OS=Bos taurus OX=9913 GN=LRRC41 PE=2 SV=1//0
NC_037330.1	99893270	99893509	POMGNT1	1e-19	+	99893270	99893509	0	1	239,	0	-19	-17.9	1.96	--	gnl|BL_ORD_ID|308613 sp|Q5EAB6|PMGT1_BOVIN Protein O-linked-mannose beta-1,2-N-acetylglucosaminyltransferase 1 OS=Bos taurus OX=9913 GN=POMGNT1 PE=2 SV=1//6.79099e-12
NC_037330.1	100063853	100064273	PIK3R3	7.9e-12	+	100063853	100064273	0	1	420,	0	-11.1	-10.1	12.1	--	gnl|BL_ORD_ID|289668 sp|O46404|P55G_BOVIN Phosphatidylinositol 3-kinase regulatory subunit gamma OS=Bos taurus OX=9913 GN=PIK3R3 PE=2 SV=1//0
NC_037330.1	100338611	100338792	IPP	3.8e-05	+	100338611	100338792	0	1	181,	0	-4.42	-3.6	4.7	--	gnl|BL_ORD_ID|194814 sp|Q9Y573|IPP_HUMAN Actin-binding protein IPP OS=Homo sapiens OX=9606 GN=IPP PE=2 SV=1//0
NC_037330.1	100418631	100418781	GPBP1L1	2.8e-05	+	100418631	100418781	0	1	150,	0	-4.56	-3.73	2.22	--	gnl|BL_ORD_ID|157844 sp|Q5R9C3|GPBL1_PONAB Vasculin-like protein 1 OS=Pongo abelii OX=9601 GN=GPBP1L1 PE=2 SV=1//0
NC_037330.1	100448751	100452801	GPBP1L1	1.3e-08	+	100448751	100452801	0	3	55,103,111,	0,2783,3939	-7.88	-6.94	1.99	--	gnl|BL_ORD_ID|157844 sp|Q5R9C3|GPBL1_PONAB Vasculin-like protein 1 OS=Pongo abelii OX=9601 GN=GPBP1L1 PE=2 SV=1//0
NC_037330.1	100717505	100718105	TESK2	7.9e-12	+	100717505	100718105	0	1	600,	0	-11.1	-10.1	7.95	--	gnl|BL_ORD_ID|468005 sp|Q96S53|TESK2_HUMAN Dual specificity testis-specific protein kinase 2 OS=Homo sapiens OX=9606 GN=TESK2 PE=1 SV=1//0
NC_037330.1	100718374	100718495	TESK2	2.6e-05	+	100718374	100718495	0	1	121,	0	-4.59	-3.75	10	--	gnl|BL_ORD_ID|468005 sp|Q96S53|TESK2_HUMAN Dual specificity testis-specific protein kinase 2 OS=Homo sapiens OX=9606 GN=TESK2 PE=1 SV=1//0
NC_037330.1	100718823	100718944	TESK2	4.1e-10	+	100718823	100718944	0	1	121,	0	-9.39	-8.41	4.04	--	gnl|BL_ORD_ID|468005 sp|Q96S53|TESK2_HUMAN Dual specificity testis-specific protein kinase 2 OS=Homo sapiens OX=9606 GN=TESK2 PE=1 SV=1//0
NC_037330.1	101047810	101047900	HECTD3	6.3e-05	+	101047810	101047900	0	1	90,	0	-4.2	-3.38	2.07	--	gnl|BL_ORD_ID|169038 sp|Q5T447|HECD3_HUMAN E3 ubiquitin-protein ligase HECTD3 OS=Homo sapiens OX=9606 GN=HECTD3 PE=1 SV=1//0
NC_037330.1	101048137	101048376	HECTD3	1.3e-15	+	101048137	101048376	0	1	239,	0	-14.9	-13.8	2.93	--	gnl|BL_ORD_ID|169038 sp|Q5T447|HECD3_HUMAN E3 ubiquitin-protein ligase HECTD3 OS=Homo sapiens OX=9606 GN=HECTD3 PE=1 SV=1//0
NC_037330.1	101208328	101208446	TCTEX1D4	4.7e-05	+	101208328	101208446	0	1	118,	0	-4.33	-3.51	12.6	--	gnl|BL_ORD_ID|466442 sp|Q4VYA0|TC1D4_PIG Tctex1 domain-containing protein 4 OS=Sus scrofa OX=9823 GN=TCTEX1D4 PE=2 SV=1//1.51257e-76
NC_037330.1	101370798	101371098	TMEM53	7.9e-18	+	101370798	101371098	0	1	300,	0	-17.1	-16	3.13	--	gnl|BL_ORD_ID|475576 sp|Q2TBP5|TMM53_BOVIN Transmembrane protein 53 OS=Bos taurus OX=9913 GN=TMEM53 PE=2 SV=1//3.00185e-178
NC_037330.1	101371545	101371636	TMEM53	6e-05	+	101371545	101371636	0	1	91,	0	-4.22	-3.4	2.97	--	gnl|BL_ORD_ID|475576 sp|Q2TBP5|TMM53_BOVIN Transmembrane protein 53 OS=Bos taurus OX=9913 GN=TMEM53 PE=2 SV=1//3.00185e-178
NC_037330.1	102063894	102064165	SLC6A9	6.3e-14	+	102063894	102064165	0	1	271,	0	-13.2	-12.1	4.73	--	gnl|BL_ORD_ID|427742 sp|Q28039|SC6A9_BOVIN Sodium- and chloride-dependent glycine transporter 1 OS=Bos taurus OX=9913 GN=SLC6A9 PE=2 SV=1//0
NC_037330.1	102065002	102065123	SLC6A9	4.8e-06	+	102065002	102065123	0	1	121,	0	-5.32	-4.46	2.65	--	gnl|BL_ORD_ID|427742 sp|Q28039|SC6A9_BOVIN Sodium- and chloride-dependent glycine transporter 1 OS=Bos taurus OX=9913 GN=SLC6A9 PE=2 SV=1//0
NC_037330.1	102123296	102123447	LOC112446029	0.00011	+	102123296	102123447	0	1	151,	0	-3.96	-3.15	12.6	--	-//-
NC_037330.1	102575751	102575899	HYI	0.00048	+	102575751	102575899	0	1	148,	0	-3.32	-2.54	2.36	--	gnl|BL_ORD_ID|185571 sp|Q5T013|HYI_HUMAN Putative hydroxypyruvate isomerase OS=Homo sapiens OX=9606 GN=HYI PE=1 SV=2//5.66342e-167
NC_037330.1	102654379	102654858	ELOVL1	0	+	102654379	102654858	0	1	479,	0	-450	#NAME?	3.89	--	gnl|BL_ORD_ID|233298 sp|Q9D7W5|MED8_MOUSE Mediator of RNA polymerase II transcription subunit 8 OS=Mus musculus OX=10090 GN=Med8 PE=1 SV=1//6.26396e-152
NC_037330.1	103336385	103337308	SLC2A1	1e-136	+	103336385	103337308	0	1	923,	0	-136	-134	3.73	--	gnl|BL_ORD_ID|163632 sp|P27674|GTR1_BOVIN Solute carrier family 2, facilitated glucose transporter member 1 OS=Bos taurus OX=9913 GN=SLC2A1 PE=1 SV=1//0
NC_037330.1	103438617	103438915	SVBP	2.5e-53	+	103438617	103438915	0	1	298,	0	-52.6	-51.1	11.7	--	gnl|BL_ORD_ID|449052 sp|Q32LJ0|SVBP_BOVIN Small vasohibin-binding protein OS=Bos taurus OX=9913 GN=SVBP PE=3 SV=1//3.04325e-36
NC_037330.1	103491326	103491713	P3H1	7.9e-39	+	103491326	103491713	0	1	387,	0	-38.1	-36.7	2.69	--	gnl|BL_ORD_ID|289492 sp|Q32P28|P3H1_HUMAN Prolyl 3-hydroxylase 1 OS=Homo sapiens OX=9606 GN=P3H1 PE=1 SV=2//0
NC_037330.1	104619283	104619373	HIVEP3	0.00041	+	104619283	104619373	0	1	90,	0	-3.39	-2.61	13.3	--	gnl|BL_ORD_ID|554998 sp|Q5T1R4|ZEP3_HUMAN Transcription factor HIVEP3 OS=Homo sapiens OX=9606 GN=HIVEP3 PE=2 SV=1//0
NC_037330.1	104667647	104667768	HIVEP3	1.9e-05	+	104667647	104667768	0	1	121,	0	-4.72	-3.88	17.8	--	gnl|BL_ORD_ID|554998 sp|Q5T1R4|ZEP3_HUMAN Transcription factor HIVEP3 OS=Homo sapiens OX=9606 GN=HIVEP3 PE=2 SV=1//0
NC_037330.1	104669841	104669992	HIVEP3	0.00026	+	104669841	104669992	0	1	151,	0	-3.58	-2.79	5.19	--	gnl|BL_ORD_ID|554998 sp|Q5T1R4|ZEP3_HUMAN Transcription factor HIVEP3 OS=Homo sapiens OX=9606 GN=HIVEP3 PE=2 SV=1//0
NC_037330.1	104670081	104670262	HIVEP3	7.1e-05	+	104670081	104670262	0	1	181,	0	-4.15	-3.33	6.92	--	gnl|BL_ORD_ID|554998 sp|Q5T1R4|ZEP3_HUMAN Transcription factor HIVEP3 OS=Homo sapiens OX=9606 GN=HIVEP3 PE=2 SV=1//0
NC_037330.1	105348796	105349125	CITED4	3.2e-12	+	105348796	105349125	0	1	329,	0	-11.5	-10.5	1.64	--	gnl|BL_ORD_ID|64852 sp|Q2HJ78|CITE4_BOVIN Cbp/p300-interacting transactivator 4 OS=Bos taurus OX=9913 GN=CITED4 PE=2 SV=1//4.48457e-51
NC_037330.1	105349511	105350049	CITED4	0	+	105349511	105350049	0	1	538,	0	-403	#NAME?	3.52	--	gnl|BL_ORD_ID|64852 sp|Q2HJ78|CITE4_BOVIN Cbp/p300-interacting transactivator 4 OS=Bos taurus OX=9913 GN=CITED4 PE=2 SV=1//4.48457e-51
NC_037330.1	106190219	106190728	MYCL	2.4e-06	+	106190219	106190728	0	1	509,	0	-5.62	-4.75	20.8	--	gnl|BL_ORD_ID|259270 sp|P12524|MYCL_HUMAN Protein L-Myc OS=Homo sapiens OX=9606 GN=MYCL PE=1 SV=2//2.78524e-164
NC_037330.1	106248134	106248225	TRIT1	0.0014	+	106248134	106248225	0	1	91,	0	-2.84	-2.09	1.92	--	gnl|BL_ORD_ID|245238 sp|Q9H3H1|MOD5_HUMAN tRNA dimethylallyltransferase OS=Homo sapiens OX=9606 GN=TRIT1 PE=1 SV=1//0
NC_037330.1	106248613	106248823	TRIT1	4e-14	+	106248613	106248823	0	1	210,	0	-13.4	-12.3	4.53	--	gnl|BL_ORD_ID|245238 sp|Q9H3H1|MOD5_HUMAN tRNA dimethylallyltransferase OS=Homo sapiens OX=9606 GN=TRIT1 PE=1 SV=1//0
NC_037330.1	107104397	107104905	RHBDL2	1e-206	+	107104397	107104905	0	1	508,	0	-206	-203	8.73	--	gnl|BL_ORD_ID|349054 sp|A2AGA4|RHBL2_MOUSE Rhomboid-related protein 2 OS=Mus musculus OX=10090 GN=Rhbdl2 PE=1 SV=1//5.14462e-142
NC_037330.1	107121979	107122219	RRAGC	3.9e-09	+	107121979	107122219	0	1	240,	0	-8.41	-7.45	11.1	--	gnl|BL_ORD_ID|398789 sp|Q9HB90|RRAGC_HUMAN Ras-related GTP-binding protein C OS=Homo sapiens OX=9606 GN=RRAGC PE=1 SV=1//0
NC_037330.1	107135514	107136353	RRAGC	1e-218	+	107135514	107136353	0	1	839,	0	-218	-215	8.5	--	gnl|BL_ORD_ID|398789 sp|Q9HB90|RRAGC_HUMAN Ras-related GTP-binding protein C OS=Homo sapiens OX=9606 GN=RRAGC PE=1 SV=1//0
NC_037330.1	107997458	107997699	SF3A3	1.3e-25	+	107997458	107997699	0	1	241,	0	-24.9	-23.6	2.01	--	gnl|BL_ORD_ID|433524 sp|Q12874|SF3A3_HUMAN Splicing factor 3A subunit 3 OS=Homo sapiens OX=9606 GN=SF3A3 PE=1 SV=1//0
NC_037330.1	108061298	108061896	INPP5B	1e-100	+	108061298	108061896	0	1	598,	0	-100	-98.6	5.06	--	gnl|BL_ORD_ID|185951 sp|P32019|I5P2_HUMAN Type II inositol 1,4,5-trisphosphate 5-phosphatase OS=Homo sapiens OX=9606 GN=INPP5B PE=1 SV=4//5.31909e-83
NC_037330.1	108064860	108065189	MTF1	8.1e-10	+	108064860	108065189	0	1	329,	0	-9.09	-8.11	17.8	--	gnl|BL_ORD_ID|251018 sp|Q14872|MTF1_HUMAN Metal regulatory transcription factor 1 OS=Homo sapiens OX=9606 GN=MTF1 PE=1 SV=2//0
NC_037330.1	108096759	108096999	MTF1	5e-14	+	108096759	108096999	0	1	240,	0	-13.3	-12.3	4.67	--	gnl|BL_ORD_ID|251018 sp|Q14872|MTF1_HUMAN Metal regulatory transcription factor 1 OS=Homo sapiens OX=9606 GN=MTF1 PE=1 SV=2//0
NC_037330.1	108101932	108102799	MTF1	6.3e-20	+	108101932	108102799	0	1	867,	0	-19.2	-18	16.7	--	gnl|BL_ORD_ID|251018 sp|Q14872|MTF1_HUMAN Metal regulatory transcription factor 1 OS=Homo sapiens OX=9606 GN=MTF1 PE=1 SV=2//0
NC_037330.1	108218672	108219001	C3H1orf109	2.5e-29	+	108218672	108219001	0	1	329,	0	-28.6	-27.3	7.06	--	gnl|BL_ORD_ID|48916 sp|Q9NX04|CA109_HUMAN Uncharacterized protein C1orf109 OS=Homo sapiens OX=9606 GN=C1orf109 PE=1 SV=1//2.18044e-105
NC_037330.1	108219924	108220074	C3H1orf109	1.1e-05	+	108219924	108220074	0	1	150,	0	-4.94	-4.09	7.91	--	gnl|BL_ORD_ID|48916 sp|Q9NX04|CA109_HUMAN Uncharacterized protein C1orf109 OS=Homo sapiens OX=9606 GN=C1orf109 PE=1 SV=1//2.18044e-105
NC_037330.1	108221266	108221565	C3H1orf109	3.2e-13	+	108221266	108221565	0	1	299,	0	-12.5	-11.4	4.26	--	gnl|BL_ORD_ID|48916 sp|Q9NX04|CA109_HUMAN Uncharacterized protein C1orf109 OS=Homo sapiens OX=9606 GN=C1orf109 PE=1 SV=1//2.18044e-105
NC_037330.1	108328473	108329390	GNL2	3.9e-10	+	108328473	108329390	0	2	44,194,	0,723	-9.41	-8.43	1.98	--	gnl|BL_ORD_ID|271730 sp|Q13823|NOG2_HUMAN Nucleolar GTP-binding protein 2 OS=Homo sapiens OX=9606 GN=GNL2 PE=1 SV=1//0
NC_037330.1	108352480	108352806	SNIP1	2.5e-36	+	108352480	108352806	0	1	326,	0	-35.6	-34.2	5.93	--	gnl|BL_ORD_ID|438293 sp|Q8TAD8|SNIP1_HUMAN Smad nuclear-interacting protein 1 OS=Homo sapiens OX=9606 GN=SNIP1 PE=1 SV=1//0
NC_037330.1	108354086	108354529	SNIP1	1e-120	+	108354086	108354529	0	1	443,	0	-120	-118	12.8	--	gnl|BL_ORD_ID|438293 sp|Q8TAD8|SNIP1_HUMAN Smad nuclear-interacting protein 1 OS=Homo sapiens OX=9606 GN=SNIP1 PE=1 SV=1//0
NC_037330.1	109471455	109471936	OSCP1	5e-11	+	109471455	109471936	0	1	481,	0	-10.3	-9.31	6.12	--	gnl|BL_ORD_ID|287782 sp|Q29S00|OSCP1_BOVIN Protein OSCP1 OS=Bos taurus OX=9913 GN=OSCP1 PE=2 SV=1//0
NC_037330.1	109484139	109484588	LSM10	2.5e-76	+	109484139	109484588	0	1	449,	0	-75.6	-74	9.74	--	gnl|BL_ORD_ID|223643 sp|Q969L4|LSM10_HUMAN U7 snRNA-associated Sm-like protein LSm10 OS=Homo sapiens OX=9606 GN=LSM10 PE=1 SV=1//1.14511e-63
NC_037330.1	109526109	109526469	STK40	1e-17	+	109526109	109526469	0	1	360,	0	-17	-15.9	3.86	--	gnl|BL_ORD_ID|446287 sp|Q17QV9|STK40_BOVIN Serine/threonine-protein kinase 40 OS=Bos taurus OX=9913 GN=STK40 PE=2 SV=1//0
NC_037330.1	109536370	109536843	EVA1B	1e-225	+	109536370	109536843	0	1	473,	0	-225	-222	10.1	--	gnl|BL_ORD_ID|122955 sp|Q8K2Y3|EVA1B_MOUSE Protein eva-1 homolog B OS=Mus musculus OX=10090 GN=Eva1b PE=1 SV=1//1.21774e-25
NC_037330.1	109676939	109684770	TRAPPC3	3.7e-10	+	109676939	109684770	0	2	143,68,	0,7763	-9.43	-8.45	2.14	--	gnl|BL_ORD_ID|478472 sp|O43617|TPPC3_HUMAN Trafficking protein particle complex subunit 3 OS=Homo sapiens OX=9606 GN=TRAPPC3 PE=1 SV=1//1.90969e-115
NC_037330.1	109687090	109687271	TRAPPC3	2.5e-56	+	109687090	109687271	0	1	181,	0	-55.6	-54.1	3	--	gnl|BL_ORD_ID|478472 sp|O43617|TPPC3_HUMAN Trafficking protein particle complex subunit 3 OS=Homo sapiens OX=9606 GN=TRAPPC3 PE=1 SV=1//1.90969e-115
NC_037330.1	109687510	109687631	TRAPPC3	4e-12	+	109687510	109687631	0	1	121,	0	-11.4	-10.4	1.89	--	gnl|BL_ORD_ID|478472 sp|O43617|TPPC3_HUMAN Trafficking protein particle complex subunit 3 OS=Homo sapiens OX=9606 GN=TRAPPC3 PE=1 SV=1//1.90969e-115
NC_037330.1	109718890	109719011	COL8A2	0.0011	+	109718890	109719011	0	1	121,	0	-2.96	-2.2	11.9	--	gnl|BL_ORD_ID|70010 sp|P25067|CO8A2_HUMAN Collagen alpha-2(VIII) chain OS=Homo sapiens OX=9606 GN=COL8A2 PE=1 SV=2//2.31898e-07
NC_037330.1	110024516	110024697	CLSPN	3.5e-08	+	110024516	110024697	0	1	181,	0	-7.45	-6.52	6.67	--	gnl|BL_ORD_ID|68170 sp|Q9HAW4|CLSPN_HUMAN Claspin OS=Homo sapiens OX=9606 GN=CLSPN PE=1 SV=3//0
NC_037330.1	110028342	110033880	CLSPN	3.2e-20	+	110028342	110033880	0	2	534,6,	0,5532	-19.5	-18.3	4.57	--	gnl|BL_ORD_ID|68170 sp|Q9HAW4|CLSPN_HUMAN Claspin OS=Homo sapiens OX=9606 GN=CLSPN PE=1 SV=3//0
NC_037330.1	110036143	110037337	CLSPN	1e-20	+	110036143	110037337	0	2	168,103,	0,1091	-20	-18.8	9.34	--	gnl|BL_ORD_ID|68170 sp|Q9HAW4|CLSPN_HUMAN Claspin OS=Homo sapiens OX=9606 GN=CLSPN PE=1 SV=3//0
NC_037330.1	110045171	110045598	CLSPN	0.0014	+	110045171	110045598	0	2	49,42,	0,385	-2.85	-2.1	1.82	--	gnl|BL_ORD_ID|68170 sp|Q9HAW4|CLSPN_HUMAN Claspin OS=Homo sapiens OX=9606 GN=CLSPN PE=1 SV=3//0
NC_037330.1	110065727	110066144	C3H1orf216	2e-11	+	110065727	110066144	0	1	417,	0	-10.7	-9.74	14.1	--	gnl|BL_ORD_ID|49089 sp|Q8TAB5|CA216_HUMAN UPF0500 protein C1orf216 OS=Homo sapiens OX=9606 GN=C1orf216 PE=1 SV=1//9.46715e-90
NC_037330.1	110066232	110066412	C3H1orf216	1.2e-05	+	110066232	110066412	0	1	180,	0	-4.92	-4.07	6.49	--	gnl|BL_ORD_ID|49089 sp|Q8TAB5|CA216_HUMAN UPF0500 protein C1orf216 OS=Homo sapiens OX=9606 GN=C1orf216 PE=1 SV=1//9.46715e-90
NC_037330.1	110067213	110067570	C3H1orf216	4.8e-10	+	110067213	110067570	0	1	357,	0	-9.32	-8.34	15.6	--	gnl|BL_ORD_ID|49089 sp|Q8TAB5|CA216_HUMAN UPF0500 protein C1orf216 OS=Homo sapiens OX=9606 GN=C1orf216 PE=1 SV=1//9.46715e-90
NC_037330.1	110247621	110247952	KIAA0319L	1.6e-25	+	110247621	110247952	0	1	331,	0	-24.8	-23.5	11.6	--	gnl|BL_ORD_ID|200261 sp|Q8IZA0|K319L_HUMAN Dyslexia-associated protein KIAA0319-like protein OS=Homo sapiens OX=9606 GN=KIAA0319L PE=1 SV=2//0
NC_037330.1	110307191	110308319	KIAA0319L	2.5e-80	+	110307191	110308319	0	2	908,52,	0,1076	-79.6	-77.8	6.37	--	gnl|BL_ORD_ID|200261 sp|Q8IZA0|K319L_HUMAN Dyslexia-associated protein KIAA0319-like protein OS=Homo sapiens OX=9606 GN=KIAA0319L PE=1 SV=2//0
NC_037330.1	110308870	110309111	KIAA0319L	1.1e-05	+	110308870	110309111	0	1	241,	0	-4.95	-4.1	18.5	--	gnl|BL_ORD_ID|200261 sp|Q8IZA0|K319L_HUMAN Dyslexia-associated protein KIAA0319-like protein OS=Homo sapiens OX=9606 GN=KIAA0319L PE=1 SV=2//0
NC_037330.1	110560031	110560272	SFPQ	1.6e-42	+	110560031	110560272	0	1	241,	0	-41.8	-40.3	1.95	--	gnl|BL_ORD_ID|433705 sp|P23246|SFPQ_HUMAN Splicing factor, proline- and glutamine-rich OS=Homo sapiens OX=9606 GN=SFPQ PE=1 SV=2//0
NC_037330.1	110562019	110565247	SFPQ	1e-116	+	110562019	110565247	0	4	104,49,122,55,	0,505,634,3173	-116	-114	2.38	--	gnl|BL_ORD_ID|433705 sp|P23246|SFPQ_HUMAN Splicing factor, proline- and glutamine-rich OS=Homo sapiens OX=9606 GN=SFPQ PE=1 SV=2//0
NC_037330.1	110691901	110692321	ZMYM6	3.2e-11	+	110691901	110692321	0	1	420,	0	-10.5	-9.51	6.51	--	gnl|BL_ORD_ID|555564 sp|O95789|ZMYM6_HUMAN Zinc finger MYM-type protein 6 OS=Homo sapiens OX=9606 GN=ZMYM6 PE=1 SV=2//0
NC_037330.1	110692710	110693280	ZMYM6	7.9e-22	+	110692710	110693280	0	1	570,	0	-21.1	-19.9	5.56	--	gnl|BL_ORD_ID|555564 sp|O95789|ZMYM6_HUMAN Zinc finger MYM-type protein 6 OS=Homo sapiens OX=9606 GN=ZMYM6 PE=1 SV=2//0
NC_037330.1	110697763	110697973	TMEM35B	4.4e-09	+	110697763	110697973	0	1	210,	0	-8.36	-7.41	1.92	--	gnl|BL_ORD_ID|475135 sp|Q8NCS4|TM35B_HUMAN Transmembrane protein 35B OS=Homo sapiens OX=9606 GN=TMEM35B PE=1 SV=1//1.24108e-41
NC_037330.1	110838711	110839301	SMIM12	1e-161	+	110838711	110839301	0	1	590,	0	-161	-159	11.3	--	gnl|BL_ORD_ID|435454 sp|F6USH3|SIM12_HORSE Small integral membrane protein 12 OS=Equus caballus OX=9796 GN=SMIM12 PE=3 SV=1//1.34557e-58
NC_037330.1	112556039	112562657	GIGYF2	4e-21	+	112556039	112562657	0	3	143,159,178,	0,1465,6440	-20.4	-19.2	4.97	--	gnl|BL_ORD_ID|149233 sp|Q6Y7W6|GGYF2_HUMAN GRB10-interacting GYF protein 2 OS=Homo sapiens OX=9606 GN=GIGYF2 PE=1 SV=1//5.17667e-150
NC_037330.1	112582522	112583391	GIGYF2	1e-115	+	112582522	112583391	0	1	869,	0	-115	-113	5.96	--	gnl|BL_ORD_ID|149233 sp|Q6Y7W6|GGYF2_HUMAN GRB10-interacting GYF protein 2 OS=Homo sapiens OX=9606 GN=GIGYF2 PE=1 SV=1//5.17667e-150
NC_037330.1	112583959	112584289	GIGYF2	6.3e-68	+	112583959	112584289	0	1	330,	0	-67.2	-65.6	6.98	--	gnl|BL_ORD_ID|149233 sp|Q6Y7W6|GGYF2_HUMAN GRB10-interacting GYF protein 2 OS=Homo sapiens OX=9606 GN=GIGYF2 PE=1 SV=1//5.17667e-150
NC_037330.1	114115658	114115926	LOC112445915	7.9e-21	+	114115658	114115926	0	1	268,	0	-20.1	-18.9	11.3	--	-//-
NC_037330.1	114617947	114618127	SH3BP4	1.3e-07	+	114617947	114618127	0	1	180,	0	-6.89	-5.98	1.72	--	gnl|BL_ORD_ID|434473 sp|Q9P0V3|SH3B4_HUMAN SH3 domain-binding protein 4 OS=Homo sapiens OX=9606 GN=SH3BP4 PE=1 SV=1//0
NC_037330.1	114618575	114618785	SH3BP4	1.3e-48	+	114618575	114618785	0	1	210,	0	-47.9	-46.4	6.96	--	gnl|BL_ORD_ID|434473 sp|Q9P0V3|SH3B4_HUMAN SH3 domain-binding protein 4 OS=Homo sapiens OX=9606 GN=SH3BP4 PE=1 SV=1//0
NC_037330.1	114619831	114619981	SH3BP4	2.3e-09	+	114619831	114619981	0	1	150,	0	-8.64	-7.68	1.8	--	gnl|BL_ORD_ID|434473 sp|Q9P0V3|SH3B4_HUMAN SH3 domain-binding protein 4 OS=Homo sapiens OX=9606 GN=SH3BP4 PE=1 SV=1//0
NC_037330.1	114620130	114620221	SH3BP4	0.0028	+	114620130	114620221	0	1	91,	0	-2.55	-1.82	1.33	--	gnl|BL_ORD_ID|434473 sp|Q9P0V3|SH3B4_HUMAN SH3 domain-binding protein 4 OS=Homo sapiens OX=9606 GN=SH3BP4 PE=1 SV=1//0
NC_037330.1	114632040	114632818	SH3BP4	1.3e-93	+	114632040	114632818	0	1	778,	0	-92.9	-91.1	3.86	--	gnl|BL_ORD_ID|434473 sp|Q9P0V3|SH3B4_HUMAN SH3 domain-binding protein 4 OS=Homo sapiens OX=9606 GN=SH3BP4 PE=1 SV=1//0
NC_037330.1	114633087	114633865	SH3BP4	1e-104	+	114633087	114633865	0	1	778,	0	-104	-102	2.12	--	gnl|BL_ORD_ID|434473 sp|Q9P0V3|SH3B4_HUMAN SH3 domain-binding protein 4 OS=Homo sapiens OX=9606 GN=SH3BP4 PE=1 SV=1//0
NC_037330.1	115201767	115202188	AGAP1	9.8e-06	+	115201767	115202188	0	1	421,	0	-5.01	-4.16	10.8	--	gnl|BL_ORD_ID|11710 sp|Q8BXK8|AGAP1_MOUSE Arf-GAP with GTPase, ANK repeat and PH domain-containing protein 1 OS=Mus musculus OX=10090 GN=Agap1 PE=1 SV=1//0
NC_037330.1	115604937	115605268	AGAP1	6.3e-15	+	115604937	115605268	0	1	331,	0	-14.2	-13.2	3.32	--	gnl|BL_ORD_ID|11710 sp|Q8BXK8|AGAP1_MOUSE Arf-GAP with GTPase, ANK repeat and PH domain-containing protein 1 OS=Mus musculus OX=10090 GN=Agap1 PE=1 SV=1//0
NC_037330.1	116035842	116036112	ACKR3	1.1e-10	+	116035842	116036112	0	1	270,	0	-9.97	-8.98	2.59	--	gnl|BL_ORD_ID|6906 sp|P11613|ACKR3_CANLF Atypical chemokine receptor 3 OS=Canis lupus familiaris OX=9615 GN=ACKR3 PE=2 SV=1//0
NC_037330.1	116036826	116037334	ACKR3	3.2e-22	+	116036826	116037334	0	1	508,	0	-21.5	-20.4	4.05	--	gnl|BL_ORD_ID|6906 sp|P11613|ACKR3_CANLF Atypical chemokine receptor 3 OS=Canis lupus familiaris OX=9615 GN=ACKR3 PE=2 SV=1//0
NC_037330.1	116581482	116581572	LOC101906731	0.00025	+	116581482	116581572	0	1	90,	0	-3.61	-2.82	14.1	--	-//-
NC_037330.1	116934010	116934247	LOC104970680	2.5e-12	+	116934010	116934247	0	1	237,	0	-11.6	-10.6	13.3	--	-//-
NC_037330.1	116934305	116934674	LOC104970680	6.3e-10	+	116934305	116934674	0	2	76,160,	0,209	-9.2	-8.22	7.54	--	-//-
NC_037330.1	117143992	117144263	LRRFIP1	1e-13	+	117143992	117144263	0	1	271,	0	-13	-12	43.8	--	gnl|BL_ORD_ID|223479 sp|Q3UZ39|LRRF1_MOUSE Leucine-rich repeat flightless-interacting protein 1 OS=Mus musculus OX=10090 GN=Lrrfip1 PE=1 SV=2//4.35597e-91
NC_037330.1	117217693	117220387	LRRFIP1	6.3e-49	+	117217693	117220387	0	2	26,454,	0,2240	-48.2	-46.8	3.04	--	gnl|BL_ORD_ID|223479 sp|Q3UZ39|LRRF1_MOUSE Leucine-rich repeat flightless-interacting protein 1 OS=Mus musculus OX=10090 GN=Lrrfip1 PE=1 SV=2//4.35597e-91
NC_037330.1	117220446	117221975	LRRFIP1	0	+	117220446	117221975	0	1	1529,	0	-599	#NAME?	10	--	gnl|BL_ORD_ID|223479 sp|Q3UZ39|LRRF1_MOUSE Leucine-rich repeat flightless-interacting protein 1 OS=Mus musculus OX=10090 GN=Lrrfip1 PE=1 SV=2//4.35597e-91
NC_037330.1	117222663	117222814	LRRFIP1	3.9e-06	+	117222663	117222814	0	1	151,	0	-5.41	-4.55	2.22	--	gnl|BL_ORD_ID|223479 sp|Q3UZ39|LRRF1_MOUSE Leucine-rich repeat flightless-interacting protein 1 OS=Mus musculus OX=10090 GN=Lrrfip1 PE=1 SV=2//4.35597e-91
NC_037330.1	117234727	117234938	LRRFIP1	1.6e-16	+	117234727	117234938	0	1	211,	0	-15.8	-14.7	5.52	--	gnl|BL_ORD_ID|223479 sp|Q3UZ39|LRRF1_MOUSE Leucine-rich repeat flightless-interacting protein 1 OS=Mus musculus OX=10090 GN=Lrrfip1 PE=1 SV=2//4.35597e-91
NC_037330.1	117235087	117235207	LRRFIP1	2.2e-07	+	117235087	117235207	0	1	120,	0	-6.65	-5.75	3.94	--	gnl|BL_ORD_ID|223479 sp|Q3UZ39|LRRF1_MOUSE Leucine-rich repeat flightless-interacting protein 1 OS=Mus musculus OX=10090 GN=Lrrfip1 PE=1 SV=2//4.35597e-91
NC_037330.1	117397101	117399627	UBE2F	2e-50	+	117397101	117399627	0	2	19,576,	0,1950	-49.7	-48.2	3.94	--	gnl|BL_ORD_ID|491921 sp|Q1RMW1|UBE2F_BOVIN NEDD8-conjugating enzyme UBE2F OS=Bos taurus OX=9913 GN=UBE2F PE=2 SV=1//3.88448e-114
NC_037330.1	117410496	117410586	SCLY	0.00069	+	117410496	117410586	0	1	90,	0	-3.16	-2.39	3.71	--	gnl|BL_ORD_ID|428110 sp|A2VDS1|SCLY_BOVIN Selenocysteine lyase OS=Bos taurus OX=9913 GN=SCLY PE=2 SV=1//0
NC_037330.1	117645487	117648396	TRAF3IP1	4e-48	+	117645487	117648396	0	3	34,399,15,	0,131,2894	-47.4	-45.9	67.9	--	gnl|BL_ORD_ID|240132 sp|Q8TDR0|MIPT3_HUMAN TRAF3-interacting protein 1 OS=Homo sapiens OX=9606 GN=TRAF3IP1 PE=1 SV=1//0
NC_037330.1	117697167	117698242	TRAF3IP1	1e-124	+	117697167	117698242	0	1	1075,	0	-124	-122	13.6	--	gnl|BL_ORD_ID|240132 sp|Q8TDR0|MIPT3_HUMAN TRAF3-interacting protein 1 OS=Homo sapiens OX=9606 GN=TRAF3IP1 PE=1 SV=1//0
NC_037330.1	117735447	117735628	ASB1	8.5e-05	+	117735447	117735628	0	1	181,	0	-4.07	-3.25	7.79	--	gnl|BL_ORD_ID|28636 sp|Q9Y576|ASB1_HUMAN Ankyrin repeat and SOCS box protein 1 OS=Homo sapiens OX=9606 GN=ASB1 PE=1 SV=1//0
NC_037330.1	119443115	119443416	CSF2RA	9.8e-10	+	119443115	119443416	0	1	301,	0	-9.01	-8.04	10.2	--	gnl|BL_ORD_ID|79314 sp|P15509|CSF2R_HUMAN Granulocyte-macrophage colony-stimulating factor receptor subunit alpha OS=Homo sapiens OX=9606 GN=CSF2RA PE=1 SV=1//4.65999e-145
NC_037330.1	119443127	119448696	LOC100336476	4e-15	+	119443127	119448696	0	2	128,202,	0,5367	-14.4	-13.4	13.7	--	gnl|BL_ORD_ID|79314 sp|P15509|CSF2R_HUMAN Granulocyte-macrophage colony-stimulating factor receptor subunit alpha OS=Homo sapiens OX=9606 GN=CSF2RA PE=1 SV=1//2.16476e-61
NC_037330.1	119448904	119449353	LOC100336476	1.3e-27	+	119448904	119449353	0	1	449,	0	-26.9	-25.6	7.97	--	gnl|BL_ORD_ID|79314 sp|P15509|CSF2R_HUMAN Granulocyte-macrophage colony-stimulating factor receptor subunit alpha OS=Homo sapiens OX=9606 GN=CSF2RA PE=1 SV=1//2.16476e-61
NC_037330.1	119470647	119470887	LOC100336476	2.7e-08	+	119470647	119470887	0	1	240,	0	-7.57	-6.64	4.22	--	gnl|BL_ORD_ID|79314 sp|P15509|CSF2R_HUMAN Granulocyte-macrophage colony-stimulating factor receptor subunit alpha OS=Homo sapiens OX=9606 GN=CSF2RA PE=1 SV=1//2.16476e-61
NC_037330.1	119471125	119472907	LOC100336476	3.2e-05	+	119471125	119472907	0	2	116,5,	0,1777	-4.49	-3.66	4.34	--	gnl|BL_ORD_ID|79314 sp|P15509|CSF2R_HUMAN Granulocyte-macrophage colony-stimulating factor receptor subunit alpha OS=Homo sapiens OX=9606 GN=CSF2RA PE=1 SV=1//2.16476e-61
NC_037330.1	119473205	119474789	LOC100336476	1e-126	+	119473205	119474789	0	1	1584,	0	-126	-124	12	--	gnl|BL_ORD_ID|79314 sp|P15509|CSF2R_HUMAN Granulocyte-macrophage colony-stimulating factor receptor subunit alpha OS=Homo sapiens OX=9606 GN=CSF2RA PE=1 SV=1//2.16476e-61
NC_037330.1	119578057	119578596	AKAP17A	6.3e-20	+	119578057	119578596	0	1	539,	0	-19.2	-18	2.66	--	gnl|BL_ORD_ID|13026 sp|Q02040|AK17A_HUMAN A-kinase anchor protein 17A OS=Homo sapiens OX=9606 GN=AKAP17A PE=1 SV=2//0
NC_037330.1	119578684	119582685	AKAP17A	3.2e-57	+	119578684	119582685	0	3	7,149,174,	0,677,3827	-56.5	-55	6.89	--	gnl|BL_ORD_ID|13026 sp|Q02040|AK17A_HUMAN A-kinase anchor protein 17A OS=Homo sapiens OX=9606 GN=AKAP17A PE=1 SV=2//0
NC_037330.1	119584692	119584932	AKAP17A	6.3e-31	+	119584692	119584932	0	1	240,	0	-30.2	-28.9	3.06	--	gnl|BL_ORD_ID|13026 sp|Q02040|AK17A_HUMAN A-kinase anchor protein 17A OS=Homo sapiens OX=9606 GN=AKAP17A PE=1 SV=2//0
NC_037330.1	119585110	119585231	AKAP17A	7.8e-06	+	119585110	119585231	0	1	121,	0	-5.11	-4.25	1.84	--	gnl|BL_ORD_ID|13026 sp|Q02040|AK17A_HUMAN A-kinase anchor protein 17A OS=Homo sapiens OX=9606 GN=AKAP17A PE=1 SV=2//0
NC_037330.1	119585648	119586126	AKAP17A	2.5e-45	+	119585648	119586126	0	1	478,	0	-44.6	-43.2	2.1	--	gnl|BL_ORD_ID|13026 sp|Q02040|AK17A_HUMAN A-kinase anchor protein 17A OS=Homo sapiens OX=9606 GN=AKAP17A PE=1 SV=2//0
NC_037330.1	119790724	119791233	LOC107132360	1.1e-06	+	119790724	119791233	0	1	509,	0	-5.97	-5.09	9.15	--	-//-
NC_037330.1	119792845	119793175	LOC107132360	1.2e-05	+	119792845	119793175	0	1	330,	0	-4.93	-4.09	4.57	--	-//-
NC_037330.1	119889856	119890660	GPC1	0	+	119889856	119890660	0	1	804,	0	-2520	#NAME?	9.92	--	gnl|BL_ORD_ID|157853 sp|G3X745|GPC1_BOVIN Glypican-1 OS=Bos taurus OX=9913 GN=GPC1 PE=2 SV=1//0
NC_037330.1	119891016	119891315	GPC1	1.3e-29	+	119891016	119891315	0	1	299,	0	-28.9	-27.6	1.85	--	gnl|BL_ORD_ID|157853 sp|G3X745|GPC1_BOVIN Glypican-1 OS=Bos taurus OX=9913 GN=GPC1 PE=2 SV=1//0
NC_037330.1	119953643	119953734	DUSP28	0.0021	+	119953643	119953734	0	1	91,	0	-2.67	-1.94	4.26	--	gnl|BL_ORD_ID|108186 sp|Q4G0W2|DUS28_HUMAN Dual specificity phosphatase 28 OS=Homo sapiens OX=9606 GN=DUSP28 PE=1 SV=1//8.60089e-66
NC_037330.1	119954032	119954392	DUSP28	2.8e-05	+	119954032	119954392	0	1	360,	0	-4.56	-3.73	2.84	--	gnl|BL_ORD_ID|108186 sp|Q4G0W2|DUS28_HUMAN Dual specificity phosphatase 28 OS=Homo sapiens OX=9606 GN=DUSP28 PE=1 SV=1//8.60089e-66
NC_037330.1	119955678	119956008	DUSP28	1.5e-05	+	119955678	119956008	0	1	330,	0	-4.82	-3.98	2.14	--	gnl|BL_ORD_ID|108186 sp|Q4G0W2|DUS28_HUMAN Dual specificity phosphatase 28 OS=Homo sapiens OX=9606 GN=DUSP28 PE=1 SV=1//8.60089e-66
NC_037330.1	119966586	119967067	RNPEPL1	1e-277	+	119966586	119967067	0	1	481,	0	-277	-275	5.8	--	gnl|BL_ORD_ID|390181 sp|Q9HAU8|RNPL1_HUMAN Aminopeptidase RNPEPL1 OS=Homo sapiens OX=9606 GN=RNPEPL1 PE=1 SV=3//0
NC_037330.1	119978250	119980070	CAPN10	7.9e-13	+	119978250	119980070	0	4	20,142,167,30,	0,885,1388,1790	-12.1	-11.1	5.42	--	gnl|BL_ORD_ID|50466 sp|Q9ES66|CAN10_RAT Calpain-10 OS=Rattus norvegicus OX=10116 GN=Capn10 PE=2 SV=1//0
NC_037330.1	120013128	120013249	GPR35	0.0001	+	120013128	120013249	0	1	121,	0	-3.98	-3.17	2.6	--	gnl|BL_ORD_ID|159722 sp|Q9ES90|GPR35_MOUSE G-protein coupled receptor 35 OS=Mus musculus OX=10090 GN=Gpr35 PE=2 SV=1//6.2194e-105
NC_037330.1	120013698	120014269	GPR35	1.6e-87	+	120013698	120014269	0	1	571,	0	-86.8	-85.1	12	--	gnl|BL_ORD_ID|159722 sp|Q9ES90|GPR35_MOUSE G-protein coupled receptor 35 OS=Mus musculus OX=10090 GN=Gpr35 PE=2 SV=1//6.2194e-105
NC_037330.1	120326566	120326776	SNED1	2.8e-08	+	120326566	120326776	0	1	210,	0	-7.56	-6.63	4.65	--	gnl|BL_ORD_ID|438215 sp|Q8TER0|SNED1_HUMAN Sushi, nidogen and EGF-like domain-containing protein 1 OS=Homo sapiens OX=9606 GN=SNED1 PE=2 SV=2//0
NC_037330.1	120326835	120327075	SNED1	1.1e-05	+	120326835	120327075	0	1	240,	0	-4.94	-4.09	7.91	--	gnl|BL_ORD_ID|438215 sp|Q8TER0|SNED1_HUMAN Sushi, nidogen and EGF-like domain-containing protein 1 OS=Homo sapiens OX=9606 GN=SNED1 PE=2 SV=2//0
NC_037330.1	120373070	120379777	PPP1R7	1.6e-21	+	120373070	120379777	0	5	75,62,129,56,36,	0,2586,3070,6072,6671	-20.8	-19.6	6.25	--	gnl|BL_ORD_ID|311631 sp|Q3T0W4|PP1R7_BOVIN Protein phosphatase 1 regulatory subunit 7 OS=Bos taurus OX=9913 GN=PPP1R7 PE=1 SV=1//0
NC_037330.1	120389234	120389533	PPP1R7	6.3e-19	+	120389234	120389533	0	1	299,	0	-18.2	-17.1	9.64	--	gnl|BL_ORD_ID|311631 sp|Q3T0W4|PP1R7_BOVIN Protein phosphatase 1 regulatory subunit 7 OS=Bos taurus OX=9913 GN=PPP1R7 PE=1 SV=1//0
NC_037330.1	120658300	120658685	BOK	2.5e-12	+	120658300	120658685	0	1	385,	0	-11.6	-10.6	2.14	--	gnl|BL_ORD_ID|45642 sp|Q9UMX3|BOK_HUMAN Bcl-2-related ovarian killer protein OS=Homo sapiens OX=9606 GN=BOK PE=1 SV=1//8.86007e-137
NC_037330.1	120757620	120757740	ING5	1.7e-05	+	120757620	120757740	0	1	120,	0	-4.77	-3.93	3.07	--	gnl|BL_ORD_ID|193353 sp|Q8WYH8|ING5_HUMAN Inhibitor of growth protein 5 OS=Homo sapiens OX=9606 GN=ING5 PE=1 SV=1//8.07226e-149
NC_037330.1	120790703	120791514	D2HGDH	3.2e-31	+	120790703	120791514	0	1	811,	0	-30.5	-29.2	5.98	--	gnl|BL_ORD_ID|88336 sp|Q1JPD3|D2HDH_BOVIN D-2-hydroxyglutarate dehydrogenase, mitochondrial OS=Bos taurus OX=9913 GN=D2HGDH PE=2 SV=2//0
NC_037330.1	917606	917875	MPZL1	1.3e-38	-	917606	917875	0	1	269,	0	-37.9	-36.5	2.04	--	gnl|BL_ORD_ID|246426 sp|Q32PI9|MPZL1_BOVIN Myelin protein zero-like protein 1 OS=Bos taurus OX=9913 GN=MPZL1 PE=2 SV=1//1.65386e-162
NC_037330.1	1280001	1280152	POU2F1	0.0011	-	1280001	1280152	0	1	151,	0	-2.96	-2.2	11.9	--	gnl|BL_ORD_ID|310063 sp|Q29076|PO2F1_PIG POU domain, class 2, transcription factor 1 OS=Sus scrofa OX=9823 GN=POU2F1 PE=2 SV=1//0
NC_037330.1	1606251	1606912	DUSP27	2.5e-27	-	1606251	1606912	0	1	661,	0	-26.6	-25.3	9.12	--	gnl|BL_ORD_ID|108184 sp|Q5VZP5|DUS27_HUMAN Inactive dual specificity phosphatase 27 OS=Homo sapiens OX=9606 GN=DUSP27 PE=2 SV=1//0
NC_037330.1	1608261	1608502	DUSP27	8.5e-05	-	1608261	1608502	0	1	241,	0	-4.07	-3.25	4.45	--	gnl|BL_ORD_ID|108184 sp|Q5VZP5|DUS27_HUMAN Inactive dual specificity phosphatase 27 OS=Homo sapiens OX=9606 GN=DUSP27 PE=2 SV=1//0
NC_037330.1	1609220	1609401	DUSP27	1.6e-05	-	1609220	1609401	0	1	181,	0	-4.79	-3.94	6.12	--	gnl|BL_ORD_ID|108184 sp|Q5VZP5|DUS27_HUMAN Inactive dual specificity phosphatase 27 OS=Homo sapiens OX=9606 GN=DUSP27 PE=2 SV=1//0
NC_037330.1	2053234	2058384	POGK	5e-68	-	2053234	2058384	0	2	564,65,	0,5085	-67.3	-65.7	7.23	--	gnl|BL_ORD_ID|310233 sp|Q9P215|POGK_HUMAN Pogo transposable element with KRAB domain OS=Homo sapiens OX=9606 GN=POGK PE=1 SV=2//0
NC_037330.1	2058533	2059700	POGK	4e-51	-	2058533	2059700	0	1	1167,	0	-50.4	-48.9	5.53	--	gnl|BL_ORD_ID|310233 sp|Q9P215|POGK_HUMAN Pogo transposable element with KRAB domain OS=Homo sapiens OX=9606 GN=POGK PE=1 SV=2//0
NC_037330.1	2984713	2984978	UCK2	1e-245	-	2984713	2984978	0	1	265,	0	-245	-243	11.4	--	gnl|BL_ORD_ID|493818 sp|Q9QYG8|UCK2_RAT Uridine-cytidine kinase 2 OS=Rattus norvegicus OX=10116 GN=Uck2 PE=2 SV=2//0
NC_037330.1	3288251	3288458	MGST3	4.9e-07	-	3288251	3288458	0	1	207,	0	-6.31	-5.41	19.3	--	gnl|BL_ORD_ID|237399 sp|Q3T100|MGST3_BOVIN Microsomal glutathione S-transferase 3 OS=Bos taurus OX=9913 GN=MGST3 PE=2 SV=1//6.22566e-106
NC_037330.1	5960610	5960730	NUF2	0.0021	-	5960610	5960730	0	1	120,	0	-2.68	-1.95	1.55	--	gnl|BL_ORD_ID|279360 sp|Q9BZD4|NUF2_HUMAN Kinetochore protein Nuf2 OS=Homo sapiens OX=9606 GN=NUF2 PE=1 SV=2//0
NC_037330.1	5971892	5973018	NUF2	2e-17	-	5971892	5973018	0	2	172,39,	0,1087	-16.7	-15.6	2.28	--	gnl|BL_ORD_ID|279360 sp|Q9BZD4|NUF2_HUMAN Kinetochore protein Nuf2 OS=Homo sapiens OX=9606 GN=NUF2 PE=1 SV=2//0
NC_037330.1	6658094	6658424	HSD17B7	7.9e-13	-	6658094	6658424	0	1	330,	0	-12.1	-11	18.5	--	gnl|BL_ORD_ID|98603 sp|P56937|DHB7_HUMAN 3-keto-steroid reductase OS=Homo sapiens OX=9606 GN=HSD17B7 PE=1 SV=1//7.8768e-65
NC_037330.1	6906550	6906880	UAP1	4e-88	-	6906550	6906880	0	1	330,	0	-87.4	-85.6	5.48	--	gnl|BL_ORD_ID|491493 sp|Q16222|UAP1_HUMAN UDP-N-acetylhexosamine pyrophosphorylase OS=Homo sapiens OX=9606 GN=UAP1 PE=1 SV=3//9.24965e-24
NC_037330.1	6938337	6938517	UAP1	0.00026	-	6938337	6938517	0	1	180,	0	-3.58	-2.79	5.19	--	gnl|BL_ORD_ID|491493 sp|Q16222|UAP1_HUMAN UDP-N-acetylhexosamine pyrophosphorylase OS=Homo sapiens OX=9606 GN=UAP1 PE=1 SV=3//9.24965e-24
NC_037330.1	7110812	7111262	C3H1orf226	1.3e-18	-	7110812	7111262	0	1	450,	0	-17.9	-16.8	11.4	--	gnl|BL_ORD_ID|49094 sp|A4IFJ0|CA226_BOVIN Uncharacterized protein C1orf226 homolog OS=Bos taurus OX=9913 PE=2 SV=1//2.29122e-126
NC_037330.1	7616788	7617117	ATF6	1e-84	-	7616788	7617117	0	1	329,	0	-84	-82.3	9.78	--	gnl|BL_ORD_ID|31170 sp|P18850|ATF6A_HUMAN Cyclic AMP-dependent transcription factor ATF-6 alpha OS=Homo sapiens OX=9606 GN=ATF6 PE=1 SV=3//0
NC_037330.1	7860259	7860407	DUSP12	0.00049	-	7860259	7860407	0	1	148,	0	-3.31	-2.54	1.97	--	gnl|BL_ORD_ID|108139 sp|Q9UNI6|DUS12_HUMAN Dual specificity protein phosphatase 12 OS=Homo sapiens OX=9606 GN=DUSP12 PE=1 SV=1//0
NC_037330.1	8031426	8032911	HSPA6	0	-	8031426	8032911	0	1	1485,	0	-1150	#NAME?	11	--	gnl|BL_ORD_ID|182647 sp|Q04967|HSP76_PIG Heat shock 70 kDa protein 6 OS=Sus scrofa OX=9823 GN=HSPA6 PE=1 SV=1//0
NC_037330.1	8275795	8276272	TOMM40L	1e-142	-	8275795	8276272	0	1	477,	0	-142	-140	11.1	--	gnl|BL_ORD_ID|475166 sp|A6QR22|TM40L_BOVIN Mitochondrial import receptor subunit TOM40B OS=Bos taurus OX=9913 GN=TOMM40L PE=2 SV=1//0
NC_037330.1	8279849	8280239	TOMM40L	1.7e-07	-	8279849	8280239	0	2	112,67,	0,323	-6.76	-5.85	24.5	--	gnl|BL_ORD_ID|475166 sp|A6QR22|TM40L_BOVIN Mitochondrial import receptor subunit TOM40B OS=Bos taurus OX=9913 GN=TOMM40L PE=2 SV=1//0
NC_037330.1	8338264	8338414	UFC1	1e-27	-	8338264	8338414	0	1	150,	0	-27	-25.7	2.05	--	gnl|BL_ORD_ID|494137 sp|Q5E953|UFC1_BOVIN Ubiquitin-fold modifier-conjugating enzyme 1 OS=Bos taurus OX=9913 GN=UFC1 PE=2 SV=1//8.32848e-118
NC_037330.1	8338563	8338654	UFC1	4.6e-07	-	8338563	8338654	0	1	91,	0	-6.34	-5.44	1.26	--	gnl|BL_ORD_ID|494137 sp|Q5E953|UFC1_BOVIN Ubiquitin-fold modifier-conjugating enzyme 1 OS=Bos taurus OX=9913 GN=UFC1 PE=2 SV=1//8.32848e-118
NC_037330.1	8374017	8374376	NIT1	3.2e-12	-	8374017	8374376	0	1	359,	0	-11.5	-10.5	4.87	--	gnl|BL_ORD_ID|270489 sp|Q32LH4|NIT1_BOVIN Deaminated glutathione amidase OS=Bos taurus OX=9913 GN=NIT1 PE=2 SV=1//3.14492e-13
NC_037330.1	8390769	8390947	KLHDC9	8.9e-05	-	8390769	8390947	0	1	178,	0	-4.05	-3.24	15.6	--	gnl|BL_ORD_ID|207140 sp|Q8NEP7|KLDC9_HUMAN Kelch domain-containing protein 9 OS=Homo sapiens OX=9606 GN=KLHDC9 PE=1 SV=2//0
NC_037330.1	9335528	9335679	NCSTN	5.2e-05	-	9335528	9335679	0	1	151,	0	-4.28	-3.46	16.3	--	gnl|BL_ORD_ID|269676 sp|Q92542|NICA_HUMAN Nicastrin OS=Homo sapiens OX=9606 GN=NCSTN PE=1 SV=2//0
NC_037330.1	9336812	9337113	NCSTN	1e-128	-	9336812	9337113	0	1	301,	0	-128	-126	3.17	--	gnl|BL_ORD_ID|269676 sp|Q92542|NICA_HUMAN Nicastrin OS=Homo sapiens OX=9606 GN=NCSTN PE=1 SV=2//0
NC_037330.1	9829768	9830009	LOC101903248	5.6e-06	-	9829768	9830009	0	1	241,	0	-5.25	-4.39	3.58	--	gnl|BL_ORD_ID|508291 sp|Q6P3A4|VSIG8_MOUSE V-set and immunoglobulin domain-containing protein 8 OS=Mus musculus OX=10090 GN=Vsig8 PE=2 SV=2//1.73524e-11
NC_037330.1	9912930	9913195	DUSP23	2e-67	-	9912930	9913195	0	1	265,	0	-66.7	-65.1	12.5	--	gnl|BL_ORD_ID|108177 sp|Q6NT99|DUS23_MOUSE Dual specificity protein phosphatase 23 OS=Mus musculus OX=10090 GN=Dusp23 PE=1 SV=1//1.64363e-89
NC_037330.1	12269333	12269514	KIRREL1	3e-07	-	12269333	12269514	0	1	181,	0	-6.52	-5.62	2.45	--	gnl|BL_ORD_ID|206719 sp|Q96J84|KIRR1_HUMAN Kin of IRRE-like protein 1 OS=Homo sapiens OX=9606 GN=KIRREL1 PE=1 SV=2//0
NC_037330.1	12272151	12272692	KIRREL1	2e-59	-	12272151	12272692	0	1	541,	0	-58.7	-57.2	7.48	--	gnl|BL_ORD_ID|206719 sp|Q96J84|KIRR1_HUMAN Kin of IRRE-like protein 1 OS=Homo sapiens OX=9606 GN=KIRREL1 PE=1 SV=2//0
NC_037330.1	12372132	12372253	KIRREL1	0.00018	-	12372132	12372253	0	1	121,	0	-3.75	-2.95	8.53	--	gnl|BL_ORD_ID|206719 sp|Q96J84|KIRR1_HUMAN Kin of IRRE-like protein 1 OS=Homo sapiens OX=9606 GN=KIRREL1 PE=1 SV=2//0
NC_037330.1	13939692	13940022	PEAR1	5e-22	-	13939692	13940022	0	1	330,	0	-21.3	-20.1	6.92	--	gnl|BL_ORD_ID|298251 sp|Q5VY43|PEAR1_HUMAN Platelet endothelial aggregation receptor 1 OS=Homo sapiens OX=9606 GN=PEAR1 PE=1 SV=1//0
NC_037330.1	14051005	14053655	PRCC	5e-54	-	14051005	14053655	0	2	447,29,	0,2621	-53.3	-51.8	2.24	--	gnl|BL_ORD_ID|314290 sp|Q92733|PRCC_HUMAN Proline-rich protein PRCC OS=Homo sapiens OX=9606 GN=PRCC PE=1 SV=1//9.67443e-180
NC_037330.1	14070155	14070245	PRCC	0.0028	-	14070155	14070245	0	1	90,	0	-2.56	-1.83	1.71	--	gnl|BL_ORD_ID|314290 sp|Q92733|PRCC_HUMAN Proline-rich protein PRCC OS=Homo sapiens OX=9606 GN=PRCC PE=1 SV=1//9.67443e-180
NC_037330.1	14237756	14239015	NAXE	7.9e-20	-	14237756	14239015	0	2	140,40,	0,1219	-19.1	-18	3.02	--	gnl|BL_ORD_ID|271237 sp|Q6QRN6|NNRE_BOVIN NAD(P)H-hydrate epimerase OS=Bos taurus OX=9913 GN=NAXE PE=2 SV=1//1.45408e-38
NC_037330.1	14510513	14513504	TMEM79	9.5e-05	-	14510513	14513504	0	2	8,83,	0,2908	-4.02	-3.21	1.63	--	gnl|BL_ORD_ID|475625 sp|Q5E9U3|TMM79_BOVIN Transmembrane protein 79 OS=Bos taurus OX=9913 GN=TMEM79 PE=2 SV=1//0
NC_037330.1	14553827	14556092	PMF1	1e-201	-	14553827	14556092	0	2	507,57,	0,2208	-201	-199	5.04	--	gnl|BL_ORD_ID|308586 sp|Q2T9N4|PMF1_BOVIN Polyamine-modulated factor 1 OS=Bos taurus OX=9913 GN=PMF1 PE=2 SV=1//4.16826e-122
NC_037330.1	14575793	14576123	SLC25A44	7.9e-87	-	14575793	14576123	0	1	330,	0	-86.1	-84.4	4.52	--	gnl|BL_ORD_ID|425439 sp|Q5RD67|S2544_PONAB Solute carrier family 25 member 44 OS=Pongo abelii OX=9601 GN=SLC25A44 PE=2 SV=2//0
NC_037330.1	14577199	14577380	SLC25A44	6.8e-05	-	14577199	14577380	0	1	181,	0	-4.17	-3.36	1.85	--	gnl|BL_ORD_ID|425439 sp|Q5RD67|S2544_PONAB Solute carrier family 25 member 44 OS=Pongo abelii OX=9601 GN=SLC25A44 PE=2 SV=2//0
NC_037330.1	14577768	14578397	SLC25A44	1.3e-43	-	14577768	14578397	0	1	629,	0	-42.9	-41.5	6.17	--	gnl|BL_ORD_ID|425439 sp|Q5RD67|S2544_PONAB Solute carrier family 25 member 44 OS=Pongo abelii OX=9601 GN=SLC25A44 PE=2 SV=2//0
NC_037330.1	14586965	14587145	SLC25A44	3.2e-11	-	14586965	14587145	0	1	180,	0	-10.5	-9.47	3.22	--	gnl|BL_ORD_ID|425439 sp|Q5RD67|S2544_PONAB Solute carrier family 25 member 44 OS=Pongo abelii OX=9601 GN=SLC25A44 PE=2 SV=2//0
NC_037330.1	14642007	14642336	LMNA	0	-	14642007	14642336	0	1	329,	0	-376	#NAME?	8.62	--	gnl|BL_ORD_ID|219197 sp|P02545|LMNA_HUMAN Prelamin-A/C OS=Homo sapiens OX=9606 GN=LMNA PE=1 SV=1//0
NC_037330.1	14642873	14643278	LMNA	1.1e-07	-	14642873	14643278	0	2	68,52,	0,353	-6.95	-6.03	1.39	--	gnl|BL_ORD_ID|219197 sp|P02545|LMNA_HUMAN Prelamin-A/C OS=Homo sapiens OX=9606 GN=LMNA PE=1 SV=1//0
NC_037330.1	14661128	14668251	LMNA	1e-170	-	14661128	14668251	0	2	133,47,	0,7076	-170	-168	2.8	--	gnl|BL_ORD_ID|219197 sp|P02545|LMNA_HUMAN Prelamin-A/C OS=Homo sapiens OX=9606 GN=LMNA PE=1 SV=1//0
NC_037330.1	14709190	14709279	LAMTOR2	6.3e-19	-	14709190	14709279	0	1	89,	0	-18.2	-17	3.71	--	gnl|BL_ORD_ID|224565 sp|Q9Y2Q5|LTOR2_HUMAN Ragulator complex protein LAMTOR2 OS=Homo sapiens OX=9606 GN=LAMTOR2 PE=1 SV=1//9.46046e-86
NC_037330.1	14709689	14712161	LAMTOR2	7.9e-38	-	14709689	14712161	0	3	30,163,13,	0,2014,2459	-37.1	-35.8	1.9	--	gnl|BL_ORD_ID|224565 sp|Q9Y2Q5|LTOR2_HUMAN Ragulator complex protein LAMTOR2 OS=Homo sapiens OX=9606 GN=LAMTOR2 PE=1 SV=1//9.46046e-86
NC_037330.1	14871959	14872080	SYT11	9.3e-09	-	14871959	14872080	0	1	121,	0	-8.03	-7.09	2.92	--	gnl|BL_ORD_ID|460626 sp|Q9BT88|SYT11_HUMAN Synaptotagmin-11 OS=Homo sapiens OX=9606 GN=SYT11 PE=1 SV=2//0
NC_037330.1	14874142	14874323	SYT11	2.5e-12	-	14874142	14874323	0	1	181,	0	-11.6	-10.6	1.82	--	gnl|BL_ORD_ID|460626 sp|Q9BT88|SYT11_HUMAN Synaptotagmin-11 OS=Homo sapiens OX=9606 GN=SYT11 PE=1 SV=2//0
NC_037330.1	14874621	14875100	SYT11	1e-90	-	14874621	14875100	0	1	479,	0	-90	-88.2	4.21	--	gnl|BL_ORD_ID|460626 sp|Q9BT88|SYT11_HUMAN Synaptotagmin-11 OS=Homo sapiens OX=9606 GN=SYT11 PE=1 SV=2//0
NC_037330.1	14884211	14884661	SYT11	1e-280	-	14884211	14884661	0	1	450,	0	-280	-278	11.2	--	gnl|BL_ORD_ID|460626 sp|Q9BT88|SYT11_HUMAN Synaptotagmin-11 OS=Homo sapiens OX=9606 GN=SYT11 PE=1 SV=2//0
NC_037330.1	14946982	14949662	LOC112445943	1.8e-10	-	14946982	14949662	0	2	102,130,	0,2550	-9.74	-8.76	2.31	--	-//-
[truncated: 16,123 more rows]

## Sheet: NH
M6A peaks in NH group.
[truncated: 18,975 more rows]
