# Supplementary material for: The alteration of N6-methyladenosine (m6A) modification at the transcriptome-wide level in response of heat stress in bovine mammary epithelial cells
Source: BMC Genomics. 2022 Dec 14;23:829. doi: 10.1186/s12864-022-09067-6 (PMC9749357; doi:10.1186/s12864-022-09067-6)
Supplement: Supplementary file 2 — Additional file 2. m6A peaks related genes in H and NH groups. [file 12864_2022_9067_MOESM2_ESM.xlsx]

## Sheet: H
M6A peaks related genes in H group.
Gene name		Description
A3GALT2	--	gnl|BL_ORD_ID|3006 sp|U3KPV4|A3LT2_HUMAN Alpha-1,3-galactosyltransferase 2 OS=Homo sapiens OX=9606 GN=A3GALT2 PE=2 SV=1//1.56261e-145
A4GALT	--	gnl|BL_ORD_ID|3053 sp|Q9NPC4|A4GAT_HUMAN Lactosylceramide 4-alpha-galactosyltransferase OS=Homo sapiens OX=9606 GN=A4GALT PE=2 SV=1//0
AACS	--	gnl|BL_ORD_ID|3274 sp|Q9D2R0|AACS_MOUSE Acetoacetyl-CoA synthetase OS=Mus musculus OX=10090 GN=Aacs PE=1 SV=1//0
AAED1	--	gnl|BL_ORD_ID|3435 sp|Q148E0|AAED1_BOVIN Thioredoxin-like protein AAED1 OS=Bos taurus OX=9913 GN=AAED1 PE=2 SV=1//2.00232e-102
AAGAB	--	gnl|BL_ORD_ID|3507 sp|Q5RET3|AAGAB_PONAB Alpha- and gamma-adaptin-binding protein p34 OS=Pongo abelii OX=9601 GN=AAGAB PE=2 SV=1//2.17052e-17
AAK1	--	gnl|BL_ORD_ID|3516 sp|F1MH24|AAK1_BOVIN AP2-associated protein kinase 1 OS=Bos taurus OX=9913 GN=AAK1 PE=1 SV=2//3.28709e-160
AAMDC	--	gnl|BL_ORD_ID|3559 sp|Q32PA8|AAMDC_BOVIN Mth938 domain-containing protein OS=Bos taurus OX=9913 GN=AAMDC PE=2 SV=1//1.38694e-83
AAMP	--	gnl|BL_ORD_ID|3564 sp|Q3SZK1|AAMP_BOVIN Angio-associated migratory cell protein OS=Bos taurus OX=9913 GN=AAMP PE=2 SV=1//0
AAR2	--	gnl|BL_ORD_ID|3609 sp|Q08DJ7|AAR2_BOVIN Protein AAR2 homolog OS=Bos taurus OX=9913 GN=AAR2 PE=2 SV=1//0
AARS	--	gnl|BL_ORD_ID|449432 sp|P49588|SYAC_HUMAN Alanine--tRNA ligase, cytoplasmic OS=Homo sapiens OX=9606 GN=AARS PE=1 SV=2//0
AARS2	--	gnl|BL_ORD_ID|449440 sp|Q5JTZ9|SYAM_HUMAN Alanine--tRNA ligase, mitochondrial OS=Homo sapiens OX=9606 GN=AARS2 PE=1 SV=1//1.00954e-30
AARSD1	--	gnl|BL_ORD_ID|3631 sp|Q32LK1|AASD1_BOVIN Alanyl-tRNA editing protein Aarsd1 OS=Bos taurus OX=9913 GN=AARSD1 PE=2 SV=1//0
AASDH	--	gnl|BL_ORD_ID|8741 sp|Q4L235|ACSF4_HUMAN Beta-alanine-activating enzyme OS=Homo sapiens OX=9606 GN=AASDH PE=1 SV=3//0
AASDHPPT	--	gnl|BL_ORD_ID|11072 sp|Q9NRN7|ADPPT_HUMAN L-aminoadipate-semialdehyde dehydrogenase-phosphopantetheinyl transferase OS=Homo sapiens OX=9606 GN=AASDHPPT PE=1 SV=2//0
AASS	--	gnl|BL_ORD_ID|3639 sp|A8E657|AASS_BOVIN Alpha-aminoadipic semialdehyde synthase, mitochondrial OS=Bos taurus OX=9913 GN=AASS PE=2 SV=1//0
AATF	--	gnl|BL_ORD_ID|3736 sp|Q9NY61|AATF_HUMAN Protein AATF OS=Homo sapiens OX=9606 GN=AATF PE=1 SV=1//1.26382e-27
AATK	--	gnl|BL_ORD_ID|219264 sp|Q6ZMQ8|LMTK1_HUMAN Serine/threonine-protein kinase LMTK1 OS=Homo sapiens OX=9606 GN=AATK PE=1 SV=2//0
ABCA1	--	gnl|BL_ORD_ID|4090 sp|O95477|ABCA1_HUMAN ATP-binding cassette sub-family A member 1 OS=Homo sapiens OX=9606 GN=ABCA1 PE=1 SV=3//0
ABCA3	--	gnl|BL_ORD_ID|4097 sp|Q99758|ABCA3_HUMAN ATP-binding cassette sub-family A member 3 OS=Homo sapiens OX=9606 GN=ABCA3 PE=1 SV=2//0
ABCB1	--	gnl|BL_ORD_ID|231962 sp|P08183|MDR1_HUMAN Multidrug resistance protein 1 OS=Homo sapiens OX=9606 GN=ABCB1 PE=1 SV=3//0
ABCB10	--	gnl|BL_ORD_ID|4153 sp|Q9NRK6|ABCBA_HUMAN ATP-binding cassette sub-family B member 10, mitochondrial OS=Homo sapiens OX=9606 GN=ABCB10 PE=1 SV=2//0
ABCB6	--	gnl|BL_ORD_ID|4136 sp|Q9NP58|ABCB6_HUMAN ATP-binding cassette sub-family B member 6, mitochondrial OS=Homo sapiens OX=9606 GN=ABCB6 PE=1 SV=1//5.84674e-99
ABCB7	--	gnl|BL_ORD_ID|4141 sp|O75027|ABCB7_HUMAN ATP-binding cassette sub-family B member 7, mitochondrial OS=Homo sapiens OX=9606 GN=ABCB7 PE=1 SV=2//0
ABCB8	--	gnl|BL_ORD_ID|4147 sp|Q5RFQ9|ABCB8_PONAB ATP-binding cassette sub-family B member 8, mitochondrial OS=Pongo abelii OX=9601 GN=ABCB8 PE=2 SV=1//0
ABCC1	--	gnl|BL_ORD_ID|248121 sp|Q8HXQ5|MRP1_BOVIN Multidrug resistance-associated protein 1 OS=Bos taurus OX=9913 GN=ABCC1 PE=1 SV=1//0
ABCC10	--	gnl|BL_ORD_ID|248146 sp|Q5T3U5|MRP7_HUMAN Multidrug resistance-associated protein 7 OS=Homo sapiens OX=9606 GN=ABCC10 PE=1 SV=1//2.43495e-29
ABCC3	--	gnl|BL_ORD_ID|248135 sp|O15438|MRP3_HUMAN Canalicular multispecific organic anion transporter 2 OS=Homo sapiens OX=9606 GN=ABCC3 PE=1 SV=3//0
ABCC5	--	gnl|BL_ORD_ID|248140 sp|O15440|MRP5_HUMAN Multidrug resistance-associated protein 5 OS=Homo sapiens OX=9606 GN=ABCC5 PE=1 SV=2//2.85176e-96
ABCD1	--	gnl|BL_ORD_ID|4182 sp|P33897|ABCD1_HUMAN ATP-binding cassette sub-family D member 1 OS=Homo sapiens OX=9606 GN=ABCD1 PE=1 SV=2//0
ABCD4	--	gnl|BL_ORD_ID|4192 sp|O14678|ABCD4_HUMAN ATP-binding cassette sub-family D member 4 OS=Homo sapiens OX=9606 GN=ABCD4 PE=1 SV=1//0
ABCD4_1	--	gnl|BL_ORD_ID|4192 sp|O14678|ABCD4_HUMAN ATP-binding cassette sub-family D member 4 OS=Homo sapiens OX=9606 GN=ABCD4 PE=1 SV=1//0
ABCE1	--	gnl|BL_ORD_ID|4195 sp|P61222|ABCE1_MOUSE ATP-binding cassette sub-family E member 1 OS=Mus musculus OX=10090 GN=Abce1 PE=1 SV=1//0
ABCF1	--	gnl|BL_ORD_ID|4196 sp|Q8NE71|ABCF1_HUMAN ATP-binding cassette sub-family F member 1 OS=Homo sapiens OX=9606 GN=ABCF1 PE=1 SV=2//0
ABCF2	--	gnl|BL_ORD_ID|4201 sp|Q2KJA2|ABCF2_BOVIN ATP-binding cassette sub-family F member 2 OS=Bos taurus OX=9913 GN=ABCF2 PE=2 SV=1//0
ABCF3	--	gnl|BL_ORD_ID|4206 sp|Q9NUQ8|ABCF3_HUMAN ATP-binding cassette sub-family F member 3 OS=Homo sapiens OX=9606 GN=ABCF3 PE=1 SV=2//0
ABHD11	--	gnl|BL_ORD_ID|4424 sp|Q3SZ73|ABHDB_BOVIN Protein ABHD11 OS=Bos taurus OX=9913 GN=ABHD11 PE=2 SV=1//0
ABHD12	--	gnl|BL_ORD_ID|4263 sp|Q08DW9|ABD12_BOVIN Monoacylglycerol lipase ABHD12 OS=Bos taurus OX=9913 GN=ABHD12 PE=2 SV=1//0
ABHD12B	--	gnl|BL_ORD_ID|3853 sp|Q7Z5M8|AB12B_HUMAN Protein ABHD12B OS=Homo sapiens OX=9606 GN=ABHD12B PE=2 SV=1//0
ABHD13	--	gnl|BL_ORD_ID|4433 sp|Q80UX8|ABHDD_MOUSE Protein ABHD13 OS=Mus musculus OX=10090 GN=Abhd13 PE=2 SV=1//0
ABHD14A	--	gnl|BL_ORD_ID|4437 sp|Q9BUJ0|ABHEA_HUMAN Protein ABHD14A OS=Homo sapiens OX=9606 GN=ABHD14A PE=2 SV=2//2.17307e-129
ABHD16B	--	gnl|BL_ORD_ID|4452 sp|Q80YU0|ABHGB_MOUSE Protein ABHD16B OS=Mus musculus OX=10090 GN=Abhd16b PE=2 SV=1//0
ABHD17A	--	gnl|BL_ORD_ID|3871 sp|Q2HJ19|AB17A_BOVIN Alpha/beta hydrolase domain-containing protein 17A OS=Bos taurus OX=9913 GN=ABHD17A PE=2 SV=1//0
ABHD17B	--	gnl|BL_ORD_ID|3877 sp|Q5VST6|AB17B_HUMAN Alpha/beta hydrolase domain-containing protein 17B OS=Homo sapiens OX=9606 GN=ABHD17B PE=1 SV=1//0
ABHD17C	--	gnl|BL_ORD_ID|3885 sp|Q6PCB6|AB17C_HUMAN Alpha/beta hydrolase domain-containing protein 17C OS=Homo sapiens OX=9606 GN=ABHD17C PE=1 SV=2//0
ABHD2	--	gnl|BL_ORD_ID|4394 sp|Q5EA42|ABHD2_BOVIN Monoacylglycerol lipase ABHD2 OS=Bos taurus OX=9913 GN=ABHD2 PE=2 SV=1//0
ABHD5	--	gnl|BL_ORD_ID|4405 sp|Q8WTS1|ABHD5_HUMAN 1-acylglycerol-3-phosphate O-acyltransferase ABHD5 OS=Homo sapiens OX=9606 GN=ABHD5 PE=1 SV=1//2.20166e-09
ABHD6	--	gnl|BL_ORD_ID|4410 sp|Q1LZ86|ABHD6_BOVIN Monoacylglycerol lipase ABHD6 OS=Bos taurus OX=9913 GN=ABHD6 PE=2 SV=1//0
ABHD8	--	gnl|BL_ORD_ID|4414 sp|Q17QP1|ABHD8_BOVIN Protein ABHD8 OS=Bos taurus OX=9913 GN=ABHD8 PE=2 SV=1//0
ABI2	--	gnl|BL_ORD_ID|4458 sp|Q9NYB9|ABI2_HUMAN Abl interactor 2 OS=Homo sapiens OX=9606 GN=ABI2 PE=1 SV=1//2.16274e-27
ABL1	--	gnl|BL_ORD_ID|4486 sp|P00519|ABL1_HUMAN Tyrosine-protein kinase ABL1 OS=Homo sapiens OX=9606 GN=ABL1 PE=1 SV=4//0
ABL2	--	gnl|BL_ORD_ID|4488 sp|P42684|ABL2_HUMAN Abelson tyrosine-protein kinase 2 OS=Homo sapiens OX=9606 GN=ABL2 PE=1 SV=1//0
ABLIM1	--	gnl|BL_ORD_ID|4495 sp|Q8K4G5|ABLM1_MOUSE Actin-binding LIM protein 1 OS=Mus musculus OX=10090 GN=Ablim1 PE=1 SV=1//0
ABLIM3	--	gnl|BL_ORD_ID|4499 sp|O94929|ABLM3_HUMAN Actin-binding LIM protein 3 OS=Homo sapiens OX=9606 GN=ABLIM3 PE=1 SV=3//0
ABO	--	gnl|BL_ORD_ID|42861 sp|P38649|BGAT_MOUSE Histo-blood group ABO system transferase OS=Mus musculus OX=10090 GN=Abo PE=1 SV=2//3.7907e-132
ABR	--	gnl|BL_ORD_ID|4595 sp|A6QNS3|ABR_BOVIN Active breakpoint cluster region-related protein OS=Bos taurus OX=9913 GN=ABR PE=2 SV=1//0
ABRACL	--	gnl|BL_ORD_ID|4559 sp|Q3ZBN0|ABRAL_BOVIN Costars family protein ABRACL OS=Bos taurus OX=9913 GN=ABRACL PE=3 SV=1//4.98458e-49
ABRAXAS1	--	gnl|BL_ORD_ID|4582 sp|Q5E9P1|ABRX1_BOVIN BRCA1-A complex subunit Abraxas 1 OS=Bos taurus OX=9913 GN=ABRAXAS1 PE=2 SV=1//0
ABRAXAS2	--	gnl|BL_ORD_ID|4591 sp|A6QLR3|ABRX2_BOVIN BRISC complex subunit Abraxas 2 OS=Bos taurus OX=9913 GN=ABRAXAS2 PE=2 SV=2//0
ABT1	--	gnl|BL_ORD_ID|4602 sp|Q148M8|ABT1_BOVIN Activator of basal transcription 1 OS=Bos taurus OX=9913 GN=ABT1 PE=2 SV=1//7.7982e-165
ABTB1	--	gnl|BL_ORD_ID|4608 sp|Q99LJ2|ABTB1_MOUSE Ankyrin repeat and BTB/POZ domain-containing protein 1 OS=Mus musculus OX=10090 GN=Abtb1 PE=2 SV=1//1.30632e-29
ABTB2	--	gnl|BL_ORD_ID|4610 sp|Q8N961|ABTB2_HUMAN Ankyrin repeat and BTB/POZ domain-containing protein 2 OS=Homo sapiens OX=9606 GN=ABTB2 PE=2 SV=2//0
ACAA1	--	gnl|BL_ORD_ID|471267 sp|P09110|THIK_HUMAN 3-ketoacyl-CoA thiolase, peroxisomal OS=Homo sapiens OX=9606 GN=ACAA1 PE=1 SV=2//0
ACAA2	--	gnl|BL_ORD_ID|471427 sp|Q3T0R7|THIM_BOVIN 3-ketoacyl-CoA thiolase, mitochondrial OS=Bos taurus OX=9913 GN=ACAA2 PE=2 SV=1//0
ACACA	--	gnl|BL_ORD_ID|4675 sp|Q9TTS3|ACACA_BOVIN Acetyl-CoA carboxylase 1 OS=Bos taurus OX=9913 GN=ACACA PE=2 SV=1//0
ACAD10	--	gnl|BL_ORD_ID|5865 sp|Q6JQN1|ACD10_HUMAN Acyl-CoA dehydrogenase family member 10 OS=Homo sapiens OX=9606 GN=ACAD10 PE=1 SV=1//0
ACAD8	--	gnl|BL_ORD_ID|4690 sp|Q0NXR6|ACAD8_BOVIN Isobutyryl-CoA dehydrogenase, mitochondrial OS=Bos taurus OX=9913 GN=ACAD8 PE=2 SV=1//0
ACAD9	--	gnl|BL_ORD_ID|4695 sp|Q8JZN5|ACAD9_MOUSE Acyl-CoA dehydrogenase family member 9, mitochondrial OS=Mus musculus OX=10090 GN=Acad9 PE=1 SV=2//2.1614e-06
ACADS	--	gnl|BL_ORD_ID|4710 sp|Q3ZBF6|ACADS_BOVIN Short-chain specific acyl-CoA dehydrogenase, mitochondrial OS=Bos taurus OX=9913 GN=ACADS PE=1 SV=1//0
ACADVL	--	gnl|BL_ORD_ID|4716 sp|P48818|ACADV_BOVIN Very long-chain specific acyl-CoA dehydrogenase, mitochondrial OS=Bos taurus OX=9913 GN=ACADVL PE=2 SV=3//0
ACAP1	--	gnl|BL_ORD_ID|4723 sp|A5PK26|ACAP1_BOVIN Arf-GAP with coiled-coil, ANK repeat and PH domain-containing protein 1 OS=Bos taurus OX=9913 GN=ACAP1 PE=2 SV=1//0
ACAP3	--	gnl|BL_ORD_ID|4731 sp|Q96P50|ACAP3_HUMAN Arf-GAP with coiled-coil, ANK repeat and PH domain-containing protein 3 OS=Homo sapiens OX=9606 GN=ACAP3 PE=1 SV=2//9.35086e-135
ACAT1	--	gnl|BL_ORD_ID|471297 sp|Q29RZ0|THIL_BOVIN Acetyl-CoA acetyltransferase, mitochondrial OS=Bos taurus OX=9913 GN=ACAT1 PE=2 SV=1//0
ACBD3	--	gnl|BL_ORD_ID|146353 sp|Q9H3P7|GCP60_HUMAN Golgi resident protein GCP60 OS=Homo sapiens OX=9606 GN=ACBD3 PE=1 SV=4//3.01993e-178
ACBD4	--	gnl|BL_ORD_ID|4744 sp|Q2KHT9|ACBD4_BOVIN Acyl-CoA-binding domain-containing protein 4 OS=Bos taurus OX=9913 GN=ACBD4 PE=2 SV=1//1.42135e-171
ACBD6	--	gnl|BL_ORD_ID|4756 sp|A2VDR2|ACBD6_BOVIN Acyl-CoA-binding domain-containing protein 6 OS=Bos taurus OX=9913 GN=ACBD6 PE=2 SV=1//0
ACIN1	--	gnl|BL_ORD_ID|6535 sp|Q9UKV3|ACINU_HUMAN Apoptotic chromatin condensation inducer in the nucleus OS=Homo sapiens OX=9606 GN=ACIN1 PE=1 SV=2//0
ACKR3	--	gnl|BL_ORD_ID|6906 sp|P11613|ACKR3_CANLF Atypical chemokine receptor 3 OS=Canis lupus familiaris OX=9615 GN=ACKR3 PE=2 SV=1//0
ACOT13	--	gnl|BL_ORD_ID|7087 sp|Q9CQR4|ACO13_MOUSE Acyl-coenzyme A thioesterase 13 OS=Mus musculus OX=10090 GN=Acot13 PE=1 SV=1//7.38193e-64
ACOT2	--	gnl|BL_ORD_ID|7155 sp|P49753|ACOT2_HUMAN Acyl-coenzyme A thioesterase 2, mitochondrial OS=Homo sapiens OX=9606 GN=ACOT2 PE=1 SV=6//0
ACOT2_1	--	gnl|BL_ORD_ID|7152 sp|Q86TX2|ACOT1_HUMAN Acyl-coenzyme A thioesterase 1 OS=Homo sapiens OX=9606 GN=ACOT1 PE=1 SV=1//0
ACOT4	--	gnl|BL_ORD_ID|7159 sp|Q8N9L9|ACOT4_HUMAN Acyl-coenzyme A thioesterase 4 OS=Homo sapiens OX=9606 GN=ACOT4 PE=1 SV=2//0
ACOT7	--	gnl|BL_ORD_ID|40717 sp|O00154|BACH_HUMAN Cytosolic acyl coenzyme A thioester hydrolase OS=Homo sapiens OX=9606 GN=ACOT7 PE=1 SV=3//0
ACOT8	--	gnl|BL_ORD_ID|7166 sp|Q8VHK0|ACOT8_RAT Acyl-coenzyme A thioesterase 8 OS=Rattus norvegicus OX=10116 GN=Acot8 PE=1 SV=1//1.15527e-07
ACOT9	--	gnl|BL_ORD_ID|7167 sp|Q3SWX2|ACOT9_BOVIN Acyl-coenzyme A thioesterase 9, mitochondrial OS=Bos taurus OX=9913 GN=ACOT9 PE=2 SV=1//0
ACOX1	--	gnl|BL_ORD_ID|7171 sp|Q3SZP5|ACOX1_BOVIN Peroxisomal acyl-coenzyme A oxidase 1 OS=Bos taurus OX=9913 GN=ACOX1 PE=2 SV=1//0
ACOX3	--	gnl|BL_ORD_ID|7191 sp|O15254|ACOX3_HUMAN Peroxisomal acyl-coenzyme A oxidase 3 OS=Homo sapiens OX=9606 GN=ACOX3 PE=1 SV=2//2.83384e-30
ACP2	--	gnl|BL_ORD_ID|312277 sp|Q0P5F0|PPAL_BOVIN Lysosomal acid phosphatase OS=Bos taurus OX=9913 GN=ACP2 PE=2 SV=1//0
ACP6	--	gnl|BL_ORD_ID|312152 sp|A6H757|PPA6_BOVIN Lysophosphatidic acid phosphatase type 6 OS=Bos taurus OX=9913 GN=ACP6 PE=1 SV=1//0
ACSF3	--	gnl|BL_ORD_ID|8734 sp|Q58DN7|ACSF3_BOVIN Acyl-CoA synthetase family member 3, mitochondrial OS=Bos taurus OX=9913 GN=ACSF3 PE=2 SV=1//0
ACSL1	--	gnl|BL_ORD_ID|8776 sp|P33121|ACSL1_HUMAN Long-chain-fatty-acid--CoA ligase 1 OS=Homo sapiens OX=9606 GN=ACSL1 PE=1 SV=1//0
ACSL3	--	gnl|BL_ORD_ID|8779 sp|O95573|ACSL3_HUMAN Long-chain-fatty-acid--CoA ligase 3 OS=Homo sapiens OX=9606 GN=ACSL3 PE=1 SV=3//0
ACSL6	--	gnl|BL_ORD_ID|8789 sp|Q9UKU0|ACSL6_HUMAN Long-chain-fatty-acid--CoA ligase 6 OS=Homo sapiens OX=9606 GN=ACSL6 PE=2 SV=4//0
ACSS2	--	gnl|BL_ORD_ID|8603 sp|Q9NR19|ACSA_HUMAN Acetyl-coenzyme A synthetase, cytoplasmic OS=Homo sapiens OX=9606 GN=ACSS2 PE=1 SV=1//1.34825e-14
ACTB	--	gnl|BL_ORD_ID|9030 sp|P60707|ACTB_TRIVU Actin, cytoplasmic 1 OS=Trichosurus vulpecula OX=9337 GN=ACTB PE=2 SV=1//0
ACTL6A	--	gnl|BL_ORD_ID|6923 sp|O96019|ACL6A_HUMAN Actin-like protein 6A OS=Homo sapiens OX=9606 GN=ACTL6A PE=1 SV=1//0
ACTN1	--	gnl|BL_ORD_ID|9107 sp|Q3B7N2|ACTN1_BOVIN Alpha-actinin-1 OS=Bos taurus OX=9913 GN=ACTN1 PE=2 SV=1//0
ACTN4	--	gnl|BL_ORD_ID|9120 sp|A5D7D1|ACTN4_BOVIN Alpha-actinin-4 OS=Bos taurus OX=9913 GN=ACTN4 PE=2 SV=1//0
ACTR1A	--	gnl|BL_ORD_ID|9274 sp|P85515|ACTZ_RAT Alpha-centractin OS=Rattus norvegicus OX=10116 GN=Actr1a PE=1 SV=1//0
ACTR1B	--	gnl|BL_ORD_ID|9261 sp|A4IFE3|ACTY_BOVIN Beta-centractin OS=Bos taurus OX=9913 GN=ACTR1B PE=2 SV=1//6.19751e-07
ACTR2	--	gnl|BL_ORD_ID|28025 sp|P61161|ARP2_MOUSE Actin-related protein 2 OS=Mus musculus OX=10090 GN=Actr2 PE=1 SV=1//0
ACTR5	--	gnl|BL_ORD_ID|28085 sp|Q9H9F9|ARP5_HUMAN Actin-related protein 5 OS=Homo sapiens OX=9606 GN=ACTR5 PE=1 SV=2//0
ACTR8	--	gnl|BL_ORD_ID|28120 sp|Q1LZF2|ARP8_BOVIN Actin-related protein 8 OS=Bos taurus OX=9913 GN=ACTR8 PE=2 SV=1//0
ACTRT3	--	gnl|BL_ORD_ID|9258 sp|Q9BYD9|ACTT3_HUMAN Actin-related protein T3 OS=Homo sapiens OX=9606 GN=ACTRT3 PE=2 SV=1//0
ACVR1	--	gnl|BL_ORD_ID|9399 sp|Q28041|ACVR1_BOVIN Activin receptor type-1 OS=Bos taurus OX=9913 GN=ACVR1 PE=2 SV=1//0
ACVR1B	--	gnl|BL_ORD_ID|9389 sp|P36896|ACV1B_HUMAN Activin receptor type-1B OS=Homo sapiens OX=9606 GN=ACVR1B PE=1 SV=1//0
ACVR2A	--	gnl|BL_ORD_ID|39612 sp|Q28043|AVR2A_BOVIN Activin receptor type-2A OS=Bos taurus OX=9913 GN=ACVR2A PE=2 SV=1//0
ACVR2B	--	gnl|BL_ORD_ID|39619 sp|Q95126|AVR2B_BOVIN Activin receptor type-2B OS=Bos taurus OX=9913 GN=ACVR2B PE=2 SV=1//0
ACY1	--	gnl|BL_ORD_ID|9420 sp|Q5RFB0|ACY1_PONAB Aminoacylase-1 OS=Pongo abelii OX=9601 GN=ACY1 PE=2 SV=2//0
ACYP1	--	gnl|BL_ORD_ID|9440 sp|P41500|ACYP1_BOVIN Acylphosphatase-1 OS=Bos taurus OX=9913 GN=ACYP1 PE=1 SV=2//4.60623e-67
ADAL	--	gnl|BL_ORD_ID|9829 sp|Q0VC13|ADAL_BOVIN Adenosine deaminase-like protein OS=Bos taurus OX=9913 GN=ADAL PE=2 SV=1//0
ADAM10	--	gnl|BL_ORD_ID|9713 sp|Q10741|ADA10_BOVIN Disintegrin and metalloproteinase domain-containing protein 10 OS=Bos taurus OX=9913 GN=ADAM10 PE=1 SV=1//0
ADAM15	--	gnl|BL_ORD_ID|9725 sp|Q13444|ADA15_HUMAN Disintegrin and metalloproteinase domain-containing protein 15 OS=Homo sapiens OX=9606 GN=ADAM15 PE=1 SV=4//0
ADAM17	--	gnl|BL_ORD_ID|9730 sp|P78536|ADA17_HUMAN Disintegrin and metalloproteinase domain-containing protein 17 OS=Homo sapiens OX=9606 GN=ADAM17 PE=1 SV=1//0
ADAM9	--	gnl|BL_ORD_ID|9856 sp|Q13443|ADAM9_HUMAN Disintegrin and metalloproteinase domain-containing protein 9 OS=Homo sapiens OX=9606 GN=ADAM9 PE=1 SV=1//9.03374e-59
ADAMTS1	--	gnl|BL_ORD_ID|39248 sp|P97857|ATS1_MOUSE A disintegrin and metalloproteinase with thrombospondin motifs 1 OS=Mus musculus OX=10090 GN=Adamts1 PE=1 SV=4//0
ADAMTS10	--	gnl|BL_ORD_ID|39231 sp|Q9H324|ATS10_HUMAN A disintegrin and metalloproteinase with thrombospondin motifs 10 OS=Homo sapiens OX=9606 GN=ADAMTS10 PE=1 SV=2//0
ADAMTS16	--	gnl|BL_ORD_ID|39240 sp|Q8TE57|ATS16_HUMAN A disintegrin and metalloproteinase with thrombospondin motifs 16 OS=Homo sapiens OX=9606 GN=ADAMTS16 PE=2 SV=3//0
ADAMTS3	--	gnl|BL_ORD_ID|39260 sp|O15072|ATS3_HUMAN A disintegrin and metalloproteinase with thrombospondin motifs 3 OS=Homo sapiens OX=9606 GN=ADAMTS3 PE=2 SV=4//0
ADAMTS6	--	gnl|BL_ORD_ID|39269 sp|Q9UKP5|ATS6_HUMAN A disintegrin and metalloproteinase with thrombospondin motifs 6 OS=Homo sapiens OX=9606 GN=ADAMTS6 PE=2 SV=2//2.85589e-08
ADAMTS7	--	gnl|BL_ORD_ID|39270 sp|Q9UKP4|ATS7_HUMAN A disintegrin and metalloproteinase with thrombospondin motifs 7 OS=Homo sapiens OX=9606 GN=ADAMTS7 PE=1 SV=2//0
ADAMTS9	--	gnl|BL_ORD_ID|39275 sp|Q9P2N4|ATS9_HUMAN A disintegrin and metalloproteinase with thrombospondin motifs 9 OS=Homo sapiens OX=9606 GN=ADAMTS9 PE=1 SV=4//0
ADAMTSL4	--	gnl|BL_ORD_ID|31979 sp|Q6UY14|ATL4_HUMAN ADAMTS-like protein 4 OS=Homo sapiens OX=9606 GN=ADAMTSL4 PE=1 SV=2//0
ADAMTSL5	--	gnl|BL_ORD_ID|31993 sp|Q6ZMM2|ATL5_HUMAN ADAMTS-like protein 5 OS=Homo sapiens OX=9606 GN=ADAMTSL5 PE=1 SV=3//0
ADAP1	--	gnl|BL_ORD_ID|9858 sp|O75689|ADAP1_HUMAN Arf-GAP with dual PH domain-containing protein 1 OS=Homo sapiens OX=9606 GN=ADAP1 PE=1 SV=2//0
ADAR	--	gnl|BL_ORD_ID|107194 sp|P55265|DSRAD_HUMAN Double-stranded RNA-specific adenosine deaminase OS=Homo sapiens OX=9606 GN=ADAR PE=1 SV=4//0
ADARB1	--	gnl|BL_ORD_ID|345312 sp|Q91ZS8|RED1_MOUSE Double-stranded RNA-specific editase 1 OS=Mus musculus OX=10090 GN=Adarb1 PE=1 SV=1//0
ADAT1	--	gnl|BL_ORD_ID|9875 sp|Q9BUB4|ADAT1_HUMAN tRNA-specific adenosine deaminase 1 OS=Homo sapiens OX=9606 GN=ADAT1 PE=1 SV=1//1.11521e-16
ADCK1	--	gnl|BL_ORD_ID|9924 sp|Q86TW2|ADCK1_HUMAN Uncharacterized aarF domain-containing protein kinase 1 OS=Homo sapiens OX=9606 GN=ADCK1 PE=2 SV=2//0
ADCK2	--	gnl|BL_ORD_ID|9928 sp|Q7Z695|ADCK2_HUMAN Uncharacterized aarF domain-containing protein kinase 2 OS=Homo sapiens OX=9606 GN=ADCK2 PE=2 SV=1//0
ADCK5	--	gnl|BL_ORD_ID|9930 sp|Q3MIX3|ADCK5_HUMAN Uncharacterized aarF domain-containing protein kinase 5 OS=Homo sapiens OX=9606 GN=ADCK5 PE=1 SV=2//0
ADCY3	--	gnl|BL_ORD_ID|9949 sp|O60266|ADCY3_HUMAN Adenylate cyclase type 3 OS=Homo sapiens OX=9606 GN=ADCY3 PE=1 SV=3//0
ADCY6	--	gnl|BL_ORD_ID|9960 sp|P30804|ADCY6_CANLF Adenylate cyclase type 6 OS=Canis lupus familiaris OX=9615 GN=ADCY6 PE=1 SV=1//0
ADCY7	--	gnl|BL_ORD_ID|9964 sp|Q29450|ADCY7_BOVIN Adenylate cyclase type 7 OS=Bos taurus OX=9913 GN=ADCY7 PE=2 SV=1//0
ADCY9	--	gnl|BL_ORD_ID|9971 sp|O60503|ADCY9_HUMAN Adenylate cyclase type 9 OS=Homo sapiens OX=9606 GN=ADCY9 PE=1 SV=4//0
ADD1	--	gnl|BL_ORD_ID|10061 sp|P35611|ADDA_HUMAN Alpha-adducin OS=Homo sapiens OX=9606 GN=ADD1 PE=1 SV=2//3.48179e-10
ADGRA3	--	gnl|BL_ORD_ID|12074 sp|Q8IWK6|AGRA3_HUMAN Adhesion G protein-coupled receptor A3 OS=Homo sapiens OX=9606 GN=ADGRA3 PE=1 SV=2//0
ADGRB2	--	gnl|BL_ORD_ID|12090 sp|O60241|AGRB2_HUMAN Adhesion G protein-coupled receptor B2 OS=Homo sapiens OX=9606 GN=ADGRB2 PE=1 SV=2//0
ADGRE5	--	gnl|BL_ORD_ID|57285 sp|Q8SQA4|CD97_BOVIN CD97 antigen OS=Bos taurus OX=9913 GN=CD97 PE=2 SV=1//0
ADGRF1	--	gnl|BL_ORD_ID|12142 sp|Q5T601|AGRF1_HUMAN Adhesion G-protein coupled receptor F1 OS=Homo sapiens OX=9606 GN=ADGRF1 PE=1 SV=2//0
ADGRF4	--	gnl|BL_ORD_ID|12149 sp|Q8IZF3|AGRF4_HUMAN Adhesion G protein-coupled receptor F4 OS=Homo sapiens OX=9606 GN=ADGRF4 PE=2 SV=3//0
ADGRG1	--	gnl|BL_ORD_ID|12156 sp|Q50DM8|AGRG1_MACMU Adhesion G-protein coupled receptor G1 OS=Macaca mulatta OX=9544 GN=ADGRG1 PE=2 SV=1//0
ADGRG2	--	gnl|BL_ORD_ID|12161 sp|Q8IZP9|AGRG2_HUMAN Adhesion G-protein coupled receptor G2 OS=Homo sapiens OX=9606 GN=ADGRG2 PE=1 SV=2//0
ADGRL1	--	gnl|BL_ORD_ID|12180 sp|O97831|AGRL1_BOVIN Adhesion G protein-coupled receptor L1 OS=Bos taurus OX=9913 GN=ADGRL1 PE=2 SV=1//0
ADGRL2	--	gnl|BL_ORD_ID|12184 sp|O97817|AGRL2_BOVIN Adhesion G protein-coupled receptor L2 OS=Bos taurus OX=9913 GN=ADGRL2 PE=2 SV=1//0
ADGRL3	--	gnl|BL_ORD_ID|12188 sp|O97827|AGRL3_BOVIN Adhesion G protein-coupled receptor L3 OS=Bos taurus OX=9913 GN=ADGRL3 PE=2 SV=1//0
ADGRV1	--	gnl|BL_ORD_ID|159778 sp|Q8WXG9|GPR98_HUMAN G-protein coupled receptor 98 OS=Homo sapiens OX=9606 GN=GPR98 PE=1 SV=2//0
ADHFE1	--	gnl|BL_ORD_ID|178915 sp|A6QP15|HOT_BOVIN Hydroxyacid-oxoacid transhydrogenase, mitochondrial OS=Bos taurus OX=9913 GN=ADHFE1 PE=2 SV=1//0
ADI1	--	gnl|BL_ORD_ID|252295 sp|Q3ZBL1|MTND_BOVIN 1,2-dihydroxy-3-keto-5-methylthiopentene dioxygenase OS=Bos taurus OX=9913 GN=ADI1 PE=2 SV=2//1.31976e-126
ADIPOR1	--	gnl|BL_ORD_ID|293237 sp|Q91VH1|PAQR1_MOUSE Adiponectin receptor protein 1 OS=Mus musculus OX=10090 GN=Adipor1 PE=1 SV=1//0
ADIPOR2	--	gnl|BL_ORD_ID|293238 sp|Q86V24|PAQR2_HUMAN Adiponectin receptor protein 2 OS=Homo sapiens OX=9606 GN=ADIPOR2 PE=1 SV=1//0
ADM	--	gnl|BL_ORD_ID|11030 sp|O62827|ADML_BOVIN ADM OS=Bos taurus OX=9913 GN=ADM PE=2 SV=2//6.81138e-128
ADM5	--	gnl|BL_ORD_ID|11025 sp|A5LHG2|ADM5_PIG ADM5 OS=Sus scrofa OX=9823 GN=ADM5 PE=1 SV=1//9.91808e-35
ADNP	--	gnl|BL_ORD_ID|11042 sp|Q9H2P0|ADNP_HUMAN Activity-dependent neuroprotector homeobox protein OS=Homo sapiens OX=9606 GN=ADNP PE=1 SV=1//0
ADNP2	--	gnl|BL_ORD_ID|11040 sp|Q6IQ32|ADNP2_HUMAN Activity-dependent neuroprotector homeobox protein 2 OS=Homo sapiens OX=9606 GN=ADNP2 PE=1 SV=1//0
ADO	--	gnl|BL_ORD_ID|11281 sp|Q96SZ5|AEDO_HUMAN 2-aminoethanethiol dioxygenase OS=Homo sapiens OX=9606 GN=ADO PE=1 SV=2//2.08318e-130
ADORA1	--	gnl|BL_ORD_ID|3165 sp|P28190|AA1R_BOVIN Adenosine receptor A1 OS=Bos taurus OX=9913 GN=ADORA1 PE=2 SV=3//0
ADORA2B	--	gnl|BL_ORD_ID|3180 sp|Q1LZD0|AA2BR_BOVIN Adenosine receptor A2b OS=Bos taurus OX=9913 GN=ADORA2B PE=2 SV=1//0
ADPGK	--	gnl|BL_ORD_ID|11065 sp|A2VE47|ADPGK_BOVIN ADP-dependent glucokinase OS=Bos taurus OX=9913 GN=ADPGK PE=2 SV=1//0
ADPRH	--	gnl|BL_ORD_ID|11086 sp|Q32KR8|ADPRH_BOVIN [Protein ADP-ribosylarginine] hydrolase OS=Bos taurus OX=9913 GN=ADPRH PE=2 SV=1//0
ADPRHL1	--	gnl|BL_ORD_ID|23110 sp|Q3ZBM1|ARHL1_BOVIN [Protein ADP-ribosylarginine] hydrolase-like protein 1 OS=Bos taurus OX=9913 GN=ADPRHL1 PE=2 SV=1//0
ADPRHL2	--	gnl|BL_ORD_ID|23117 sp|Q3SYV9|ARHL2_BOVIN Poly(ADP-ribose) glycohydrolase ARH3 OS=Bos taurus OX=9913 GN=ADPRHL2 PE=2 SV=1//0
ADPRM	--	gnl|BL_ORD_ID|11105 sp|A7YY53|ADPRM_BOVIN Manganese-dependent ADP-ribose/CDP-alcohol diphosphatase OS=Bos taurus OX=9913 GN=ADPRM PE=2 SV=2//0
ADRB2	--	gnl|BL_ORD_ID|11136 sp|Q28044|ADRB2_BOVIN Beta-2 adrenergic receptor OS=Bos taurus OX=9913 GN=ADRB2 PE=2 SV=2//0
ADRM1	--	gnl|BL_ORD_ID|11174 sp|Q16186|ADRM1_HUMAN Proteasomal ubiquitin receptor ADRM1 OS=Homo sapiens OX=9606 GN=ADRM1 PE=1 SV=2//5.17818e-75
ADSS	--	gnl|BL_ORD_ID|328306 sp|A7MBG0|PURA2_BOVIN Adenylosuccinate synthetase isozyme 2 OS=Bos taurus OX=9913 GN=ADSS PE=2 SV=2//0
ADSSL1	--	gnl|BL_ORD_ID|328287 sp|A5PJR4|PURA1_BOVIN Adenylosuccinate synthetase isozyme 1 OS=Bos taurus OX=9913 GN=ADSSL1 PE=2 SV=1//6.74085e-45
AEBP2	--	gnl|BL_ORD_ID|11273 sp|A4FV57|AEBP2_BOVIN Zinc finger protein AEBP2 OS=Bos taurus OX=9913 GN=AEBP2 PE=2 SV=2//0
AEN	--	gnl|BL_ORD_ID|11307 sp|Q5REE2|AEN_PONAB Apoptosis-enhancing nuclease OS=Pongo abelii OX=9601 GN=AEN PE=2 SV=1//3.50602e-154
AFAP1	--	gnl|BL_ORD_ID|11467 sp|Q8N556|AFAP1_HUMAN Actin filament-associated protein 1 OS=Homo sapiens OX=9606 GN=AFAP1 PE=1 SV=2//3.4458e-82
AFAP1L2	--	gnl|BL_ORD_ID|11423 sp|Q17R10|AF1L2_BOVIN Actin filament-associated protein 1-like 2 OS=Bos taurus OX=9913 GN=AFAP1L2 PE=2 SV=1//0
AFDN	--	gnl|BL_ORD_ID|11457 sp|O35889|AFAD_RAT Afadin OS=Rattus norvegicus OX=10116 GN=Afdn PE=1 SV=1//1.01303e-35
AFF1	--	gnl|BL_ORD_ID|11480 sp|P51825|AFF1_HUMAN AF4/FMR2 family member 1 OS=Homo sapiens OX=9606 GN=AFF1 PE=1 SV=1//0
AFF2	--	gnl|BL_ORD_ID|11482 sp|P51816|AFF2_HUMAN AF4/FMR2 family member 2 OS=Homo sapiens OX=9606 GN=AFF2 PE=1 SV=4//9.15574e-17
AFF3	--	gnl|BL_ORD_ID|11486 sp|P51826|AFF3_HUMAN AF4/FMR2 family member 3 OS=Homo sapiens OX=9606 GN=AFF3 PE=1 SV=2//0
AFF4	--	gnl|BL_ORD_ID|11497 sp|Q9UHB7|AFF4_HUMAN AF4/FMR2 family member 4 OS=Homo sapiens OX=9606 GN=AFF4 PE=1 SV=1//0
AFG1L	--	gnl|BL_ORD_ID|11499 sp|Q8WV93|AFG1L_HUMAN AFG1-like ATPase OS=Homo sapiens OX=9606 GN=AFG1L PE=1 SV=2//0
AFG3L2	--	gnl|BL_ORD_ID|11506 sp|Q2KJI7|AFG32_BOVIN AFG3-like protein 2 OS=Bos taurus OX=9913 GN=AFG3L2 PE=2 SV=1//0
AFTPH	--	gnl|BL_ORD_ID|11610 sp|Q6ULP2|AFTIN_HUMAN Aftiphilin OS=Homo sapiens OX=9606 GN=AFTPH PE=1 SV=3//0
AGAP1	--	gnl|BL_ORD_ID|11710 sp|Q8BXK8|AGAP1_MOUSE Arf-GAP with GTPase, ANK repeat and PH domain-containing protein 1 OS=Mus musculus OX=10090 GN=Agap1 PE=1 SV=1//0
AGAP3	--	gnl|BL_ORD_ID|11715 sp|Q96P47|AGAP3_HUMAN Arf-GAP with GTPase, ANK repeat and PH domain-containing protein 3 OS=Homo sapiens OX=9606 GN=AGAP3 PE=1 SV=2//0
AGBL2	--	gnl|BL_ORD_ID|54165 sp|Q5U5Z8|CBPC2_HUMAN Cytosolic carboxypeptidase 2 OS=Homo sapiens OX=9606 GN=AGBL2 PE=1 SV=2//0
AGBL3	--	gnl|BL_ORD_ID|54169 sp|E1B9D8|CBPC3_BOVIN Cytosolic carboxypeptidase 3 OS=Bos taurus OX=9913 GN=AGBL3 PE=3 SV=1//0
AGBL5	--	gnl|BL_ORD_ID|54175 sp|Q58CX9|CBPC5_BOVIN Cytosolic carboxypeptidase-like protein 5 OS=Bos taurus OX=9913 GN=AGBL5 PE=2 SV=3//0
AGER	--	gnl|BL_ORD_ID|338329 sp|Q28173|RAGE_BOVIN Advanced glycosylation end product-specific receptor OS=Bos taurus OX=9913 GN=AGER PE=1 SV=1//0
AGFG2	--	gnl|BL_ORD_ID|11780 sp|O95081|AGFG2_HUMAN Arf-GAP domain and FG repeat-containing protein 2 OS=Homo sapiens OX=9606 GN=AGFG2 PE=1 SV=2//5.25339e-180
AGGF1	--	gnl|BL_ORD_ID|11788 sp|Q8N302|AGGF1_HUMAN Angiogenic factor with G patch and FHA domains 1 OS=Homo sapiens OX=9606 GN=AGGF1 PE=1 SV=2//0
AGMAT	--	gnl|BL_ORD_ID|440820 sp|Q9BSE5|SPEB_HUMAN Agmatinase, mitochondrial OS=Homo sapiens OX=9606 GN=AGMAT PE=1 SV=2//1.07115e-150
AGO1	--	gnl|BL_ORD_ID|11968 sp|Q8CJG1|AGO1_MOUSE Protein argonaute-1 OS=Mus musculus OX=10090 GN=Ago1 PE=1 SV=2//0
AGO2	--	gnl|BL_ORD_ID|11973 sp|Q9UKV8|AGO2_HUMAN Protein argonaute-2 OS=Homo sapiens OX=9606 GN=AGO2 PE=1 SV=3//0
AGPAT1	--	gnl|BL_ORD_ID|306363 sp|Q95JH2|PLCA_BOVIN 1-acyl-sn-glycerol-3-phosphate acyltransferase alpha OS=Bos taurus OX=9913 GN=AGPAT1 PE=2 SV=1//5.56733e-177
AGPAT2	--	gnl|BL_ORD_ID|306382 sp|O15120|PLCB_HUMAN 1-acyl-sn-glycerol-3-phosphate acyltransferase beta OS=Homo sapiens OX=9606 GN=AGPAT2 PE=1 SV=1//1.80448e-153
AGPAT3	--	gnl|BL_ORD_ID|306384 sp|Q9NRZ7|PLCC_HUMAN 1-acyl-sn-glycerol-3-phosphate acyltransferase gamma OS=Homo sapiens OX=9606 GN=AGPAT3 PE=1 SV=1//0
AGPAT4	--	gnl|BL_ORD_ID|306410 sp|Q5E9R2|PLCD_BOVIN 1-acyl-sn-glycerol-3-phosphate acyltransferase delta OS=Bos taurus OX=9913 GN=AGPAT4 PE=2 SV=1//0
AGPAT5	--	gnl|BL_ORD_ID|306420 sp|Q9NUQ2|PLCE_HUMAN 1-acyl-sn-glycerol-3-phosphate acyltransferase epsilon OS=Homo sapiens OX=9606 GN=AGPAT5 PE=1 SV=3//0
AGRN	--	gnl|BL_ORD_ID|12177 sp|O00468|AGRIN_HUMAN Agrin OS=Homo sapiens OX=9606 GN=AGRN PE=1 SV=5//0
AGTPBP1	--	gnl|BL_ORD_ID|54160 sp|Q9UPW5|CBPC1_HUMAN Cytosolic carboxypeptidase 1 OS=Homo sapiens OX=9606 GN=AGTPBP1 PE=1 SV=3//0
AGTRAP	--	gnl|BL_ORD_ID|39174 sp|Q6RW13|ATRAP_HUMAN Type-1 angiotensin II receptor-associated protein OS=Homo sapiens OX=9606 GN=AGTRAP PE=1 SV=1//8.9032e-80
AHCTF1	--	gnl|BL_ORD_ID|117473 sp|Q8WYP5|ELYS_HUMAN Protein ELYS OS=Homo sapiens OX=9606 GN=AHCTF1 PE=1 SV=3//0
AHCY	--	gnl|BL_ORD_ID|426263 sp|Q3MHL4|SAHH_BOVIN Adenosylhomocysteinase OS=Bos taurus OX=9913 GN=AHCY PE=2 SV=3//0
AHCYL1	--	gnl|BL_ORD_ID|426233 sp|Q80SW1|SAHH2_MOUSE S-adenosylhomocysteine hydrolase-like protein 1 OS=Mus musculus OX=10090 GN=Ahcyl1 PE=1 SV=1//0
AHCYL2	--	gnl|BL_ORD_ID|426236 sp|A6QLP2|SAHH3_BOVIN Adenosylhomocysteinase 3 OS=Bos taurus OX=9913 GN=AHCYL2 PE=1 SV=1//0
AHDC1	--	gnl|BL_ORD_ID|12332 sp|Q5TGY3|AHDC1_HUMAN AT-hook DNA-binding motif-containing protein 1 OS=Homo sapiens OX=9606 GN=AHDC1 PE=1 SV=1//0
AHI1	--	gnl|BL_ORD_ID|12335 sp|Q8N157|AHI1_HUMAN Jouberin OS=Homo sapiens OX=9606 GN=AHI1 PE=1 SV=1//0
AHNAK	--	gnl|BL_ORD_ID|12387 sp|Q09666|AHNK_HUMAN Neuroblast differentiation-associated protein AHNAK OS=Homo sapiens OX=9606 GN=AHNAK PE=1 SV=2//1.11219e-81
AHNAK2	--	gnl|BL_ORD_ID|12386 sp|Q8IVF2|AHNK2_HUMAN Protein AHNAK2 OS=Homo sapiens OX=9606 GN=AHNAK2 PE=1 SV=2//0
AHSA1	--	gnl|BL_ORD_ID|12526 sp|O95433|AHSA1_HUMAN Activator of 90 kDa heat shock protein ATPase homolog 1 OS=Homo sapiens OX=9606 GN=AHSA1 PE=1 SV=1//0
AHSA2	--	gnl|BL_ORD_ID|12530 sp|Q8N9S3|AHSA2_MOUSE Activator of 90 kDa heat shock protein ATPase homolog 2 OS=Mus musculus OX=10090 GN=Ahsa2 PE=1 SV=2//0
AIDA	--	gnl|BL_ORD_ID|12582 sp|Q5RAV3|AIDA_PONAB Axin interactor, dorsalization-associated protein OS=Pongo abelii OX=9601 GN=AIDA PE=2 SV=1//0
AIFM1	--	gnl|BL_ORD_ID|12599 sp|O95831|AIFM1_HUMAN Apoptosis-inducing factor 1, mitochondrial OS=Homo sapiens OX=9606 GN=AIFM1 PE=1 SV=1//0
AIFM2	--	gnl|BL_ORD_ID|12602 sp|A5PJM4|AIFM2_BOVIN Apoptosis-inducing factor 2 OS=Bos taurus OX=9913 GN=AIFM2 PE=2 SV=1//0
AIMP2	--	gnl|BL_ORD_ID|12915 sp|Q0II26|AIMP2_BOVIN Aminoacyl tRNA synthase complex-interacting multifunctional protein 2 OS=Bos taurus OX=9913 GN=AIMP2 PE=2 SV=1//0
AIP	--	gnl|BL_ORD_ID|12949 sp|Q7YRC1|AIP_BOVIN AH receptor-interacting protein OS=Bos taurus OX=9913 GN=AIP PE=2 SV=1//0
AJM1	--	gnl|BL_ORD_ID|13017 sp|C9J069|AJM1_HUMAN Apical junction component 1 homolog OS=Homo sapiens OX=9606 GN=AJM1 PE=3 SV=1//0
AJUBA	--	gnl|BL_ORD_ID|13021 sp|E1BKA3|AJUBA_BOVIN LIM domain-containing protein ajuba OS=Bos taurus OX=9913 GN=AJUBA PE=3 SV=1//0
AK1	--	gnl|BL_ORD_ID|200411 sp|P00570|KAD1_BOVIN Adenylate kinase isoenzyme 1 OS=Bos taurus OX=9913 GN=AK1 PE=1 SV=2//1.37092e-130
AK2	--	gnl|BL_ORD_ID|200437 sp|P08166|KAD2_BOVIN Adenylate kinase 2, mitochondrial OS=Bos taurus OX=9913 GN=AK2 PE=1 SV=2//4.20337e-154
AK4	--	gnl|BL_ORD_ID|200504 sp|Q0VCP1|KAD4_BOVIN Adenylate kinase 4, mitochondrial OS=Bos taurus OX=9913 GN=AK4 PE=2 SV=1//3.11413e-147
AKAIN1	--	gnl|BL_ORD_ID|13087 sp|P0CW23|AKAI1_HUMAN A-kinase anchor protein inhibitor 1 OS=Homo sapiens OX=9606 GN=AKAIN1 PE=1 SV=1//3.22285e-06
AKAP1	--	gnl|BL_ORD_ID|13090 sp|Q92667|AKAP1_HUMAN A-kinase anchor protein 1, mitochondrial OS=Homo sapiens OX=9606 GN=AKAP1 PE=1 SV=1//0
AKAP10	--	gnl|BL_ORD_ID|13072 sp|O43572|AKA10_HUMAN A-kinase anchor protein 10, mitochondrial OS=Homo sapiens OX=9606 GN=AKAP10 PE=1 SV=2//0
AKAP11	--	gnl|BL_ORD_ID|13075 sp|Q9UKA4|AKA11_HUMAN A-kinase anchor protein 11 OS=Homo sapiens OX=9606 GN=AKAP11 PE=1 SV=1//0
AKAP12	--	gnl|BL_ORD_ID|13077 sp|Q02952|AKA12_HUMAN A-kinase anchor protein 12 OS=Homo sapiens OX=9606 GN=AKAP12 PE=1 SV=4//0
AKAP13	--	gnl|BL_ORD_ID|13192 sp|Q12802|AKP13_HUMAN A-kinase anchor protein 13 OS=Homo sapiens OX=9606 GN=AKAP13 PE=1 SV=2//0
AKAP17A	--	gnl|BL_ORD_ID|13026 sp|Q02040|AK17A_HUMAN A-kinase anchor protein 17A OS=Homo sapiens OX=9606 GN=AKAP17A PE=1 SV=2//0
AKAP2	--	gnl|BL_ORD_ID|13093 sp|Q9Y2D5|AKAP2_HUMAN A-kinase anchor protein 2 OS=Homo sapiens OX=9606 GN=AKAP2 PE=1 SV=3//0
AKAP6	--	gnl|BL_ORD_ID|13106 sp|Q13023|AKAP6_HUMAN A-kinase anchor protein 6 OS=Homo sapiens OX=9606 GN=AKAP6 PE=1 SV=3//0
AKAP7	--	gnl|BL_ORD_ID|13084 sp|Q9P0M2|AKA7G_HUMAN A-kinase anchor protein 7 isoform gamma OS=Homo sapiens OX=9606 GN=AKAP7 PE=1 SV=2//0
AKAP8	--	gnl|BL_ORD_ID|13109 sp|O43823|AKAP8_HUMAN A-kinase anchor protein 8 OS=Homo sapiens OX=9606 GN=AKAP8 PE=1 SV=1//0
AKAP8L	--	gnl|BL_ORD_ID|13195 sp|Q9ULX6|AKP8L_HUMAN A-kinase anchor protein 8-like OS=Homo sapiens OX=9606 GN=AKAP8L PE=1 SV=3//1.06927e-14
AKAP9	--	gnl|BL_ORD_ID|13112 sp|Q99996|AKAP9_HUMAN A-kinase anchor protein 9 OS=Homo sapiens OX=9606 GN=AKAP9 PE=1 SV=3//0
AKIP1	--	gnl|BL_ORD_ID|13170 sp|Q9NQ31|AKIP1_HUMAN A-kinase-interacting protein 1 OS=Homo sapiens OX=9606 GN=AKIP1 PE=1 SV=2//7.84383e-106
AKIRIN1	--	gnl|BL_ORD_ID|13174 sp|Q9H9L7|AKIR1_HUMAN Akirin-1 OS=Homo sapiens OX=9606 GN=AKIRIN1 PE=1 SV=1//1.36803e-102
AKIRIN2	--	gnl|BL_ORD_ID|13178 sp|Q53H80|AKIR2_HUMAN Akirin-2 OS=Homo sapiens OX=9606 GN=AKIRIN2 PE=1 SV=2//1.2739e-81
AKNA	--	gnl|BL_ORD_ID|13184 sp|Q7Z591|AKNA_HUMAN AT-hook-containing transcription factor OS=Homo sapiens OX=9606 GN=AKNA PE=1 SV=2//0
AKT1	--	gnl|BL_ORD_ID|13243 sp|Q01314|AKT1_BOVIN RAC-alpha serine/threonine-protein kinase OS=Bos taurus OX=9913 GN=AKT1 PE=1 SV=2//0
AKT1S1	--	gnl|BL_ORD_ID|13305 sp|Q96B36|AKTS1_HUMAN Proline-rich AKT1 substrate 1 OS=Homo sapiens OX=9606 GN=AKT1S1 PE=1 SV=1//1.01448e-98
AKT2	--	gnl|BL_ORD_ID|13256 sp|P31751|AKT2_HUMAN RAC-beta serine/threonine-protein kinase OS=Homo sapiens OX=9606 GN=AKT2 PE=1 SV=2//0
AKT3	--	gnl|BL_ORD_ID|13260 sp|Q9Y243|AKT3_HUMAN RAC-gamma serine/threonine-protein kinase OS=Homo sapiens OX=9606 GN=AKT3 PE=1 SV=1//0
AKTIP	--	gnl|BL_ORD_ID|13272 sp|Q4R5E1|AKTIP_MACFA AKT-interacting protein OS=Macaca fascicularis OX=9541 GN=AKTIP PE=2 SV=1//0
ALAD	--	gnl|BL_ORD_ID|169776 sp|Q58DK5|HEM2_BOVIN Delta-aminolevulinic acid dehydratase OS=Bos taurus OX=9913 GN=ALAD PE=2 SV=1//0
ALCAM	--	gnl|BL_ORD_ID|56967 sp|Q9BH13|CD166_BOVIN CD166 antigen OS=Bos taurus OX=9913 GN=ALCAM PE=2 SV=1//0
ALDH16A1	--	gnl|BL_ORD_ID|2667 sp|A6QR56|A16A1_BOVIN Aldehyde dehydrogenase family 16 member A1 OS=Bos taurus OX=9913 GN=ALDH16A1 PE=2 SV=1//0
ALDH18A1	--	gnl|BL_ORD_ID|289747 sp|Q5R4M8|P5CS_PONAB Delta-1-pyrroline-5-carboxylate synthase OS=Pongo abelii OX=9601 GN=ALDH18A1 PE=2 SV=1//0
ALDH2	--	gnl|BL_ORD_ID|13688 sp|P20000|ALDH2_BOVIN Aldehyde dehydrogenase, mitochondrial OS=Bos taurus OX=9913 GN=ALDH2 PE=1 SV=2//0
ALDH3A2	--	gnl|BL_ORD_ID|13395 sp|P51648|AL3A2_HUMAN Fatty aldehyde dehydrogenase OS=Homo sapiens OX=9606 GN=ALDH3A2 PE=1 SV=1//0
ALDH4A1	--	gnl|BL_ORD_ID|13410 sp|A7YWE4|AL4A1_BOVIN Delta-1-pyrroline-5-carboxylate dehydrogenase, mitochondrial OS=Bos taurus OX=9913 GN=ALDH4A1 PE=2 SV=1//0
ALDH5A1	--	gnl|BL_ORD_ID|443977 sp|Q3MSM3|SSDH_HYLLA Succinate-semialdehyde dehydrogenase, mitochondrial OS=Hylobates lar OX=9580 GN=ALDH5A1 PE=2 SV=1//0
ALDH7A1	--	gnl|BL_ORD_ID|13427 sp|Q2KJC9|AL7A1_BOVIN Alpha-aminoadipic semialdehyde dehydrogenase OS=Bos taurus OX=9913 GN=ALDH7A1 PE=2 SV=4//0
ALDH9A1	--	gnl|BL_ORD_ID|13442 sp|Q2KJH9|AL9A1_BOVIN 4-trimethylaminobutyraldehyde dehydrogenase OS=Bos taurus OX=9913 GN=ALDH9A1 PE=2 SV=1//2.14649e-13
ALDOA	--	gnl|BL_ORD_ID|13753 sp|P04075|ALDOA_HUMAN Fructose-bisphosphate aldolase A OS=Homo sapiens OX=9606 GN=ALDOA PE=1 SV=2//0
ALG10	--	gnl|BL_ORD_ID|11620 sp|Q5BKT4|AG10A_HUMAN Dol-P-Glc:Glc(2)Man(9)GlcNAc(2)-PP-Dol alpha-1,2-glucosyltransferase OS=Homo sapiens OX=9606 GN=ALG10 PE=2 SV=1//1.21985e-17
ALG11	--	gnl|BL_ORD_ID|13999 sp|Q2TAA5|ALG11_HUMAN GDP-Man:Man(3)GlcNAc(2)-PP-Dol alpha-1,2-mannosyltransferase OS=Homo sapiens OX=9606 GN=ALG11 PE=1 SV=2//0
ALG12	--	gnl|BL_ORD_ID|14012 sp|Q9BV10|ALG12_HUMAN Dol-P-Man:Man(7)GlcNAc(2)-PP-Dol alpha-1,6-mannosyltransferase OS=Homo sapiens OX=9606 GN=ALG12 PE=1 SV=1//0
ALG2	--	gnl|BL_ORD_ID|14063 sp|Q9H553|ALG2_HUMAN Alpha-1,3/1,6-mannosyltransferase ALG2 OS=Homo sapiens OX=9606 GN=ALG2 PE=1 SV=1//0
ALG3	--	gnl|BL_ORD_ID|14082 sp|Q92685|ALG3_HUMAN Dol-P-Man:Man(5)GlcNAc(2)-PP-Dol alpha-1,3-mannosyltransferase OS=Homo sapiens OX=9606 GN=ALG3 PE=1 SV=1//0
ALG8	--	gnl|BL_ORD_ID|14123 sp|Q0P5D9|ALG8_BOVIN Probable dolichyl pyrophosphate Glc1Man9GlcNAc2 alpha-1,3-glucosyltransferase OS=Bos taurus OX=9913 GN=ALG8 PE=2 SV=1//0
ALK	--	gnl|BL_ORD_ID|14329 sp|Q9UM73|ALK_HUMAN ALK tyrosine kinase receptor OS=Homo sapiens OX=9606 GN=ALK PE=1 SV=3//0
ALKBH1	--	gnl|BL_ORD_ID|14245 sp|Q13686|ALKB1_HUMAN Nucleic acid dioxygenase ALKBH1 OS=Homo sapiens OX=9606 GN=ALKBH1 PE=1 SV=2//0
ALKBH2	--	gnl|BL_ORD_ID|14250 sp|Q58DM4|ALKB2_BOVIN DNA oxidative demethylase ALKBH2 OS=Bos taurus OX=9913 GN=ALKBH2 PE=2 SV=1//0
ALKBH3	--	gnl|BL_ORD_ID|14254 sp|Q32L00|ALKB3_BOVIN Alpha-ketoglutarate-dependent dioxygenase alkB homolog 3 OS=Bos taurus OX=9913 GN=ALKBH3 PE=2 SV=1//0
ALKBH4	--	gnl|BL_ORD_ID|14258 sp|Q9NXW9|ALKB4_HUMAN Alpha-ketoglutarate-dependent dioxygenase alkB homolog 4 OS=Homo sapiens OX=9606 GN=ALKBH4 PE=1 SV=1//2.51966e-171
ALKBH5	--	gnl|BL_ORD_ID|14260 sp|E1BH29|ALKB5_BOVIN RNA demethylase ALKBH5 OS=Bos taurus OX=9913 GN=ALKBH5 PE=3 SV=1//0
ALKBH8	--	gnl|BL_ORD_ID|14275 sp|A1A4L5|ALKB8_BOVIN Alkylated DNA repair protein alkB homolog 8 OS=Bos taurus OX=9913 GN=ALKBH8 PE=2 SV=1//0
ALMS1	--	gnl|BL_ORD_ID|14666 sp|Q8TCU4|ALMS1_HUMAN Alstrom syndrome protein 1 OS=Homo sapiens OX=9606 GN=ALMS1 PE=1 SV=4//1.38905e-17
ALOX12	--	gnl|BL_ORD_ID|220305 sp|P18054|LOX12_HUMAN Arachidonate 12-lipoxygenase, 12S-type OS=Homo sapiens OX=9606 GN=ALOX12 PE=1 SV=4//0
ALPK1	--	gnl|BL_ORD_ID|14729 sp|Q96QP1|ALPK1_HUMAN Alpha-protein kinase 1 OS=Homo sapiens OX=9606 GN=ALPK1 PE=2 SV=3//0
ALPK3	--	gnl|BL_ORD_ID|14733 sp|Q96L96|ALPK3_HUMAN Alpha-protein kinase 3 OS=Homo sapiens OX=9606 GN=ALPK3 PE=1 SV=2//0
ALPL	--	gnl|BL_ORD_ID|312378 sp|P09487|PPBT_BOVIN Alkaline phosphatase, tissue-nonspecific isozyme OS=Bos taurus OX=9913 GN=ALPL PE=1 SV=2//0
ALS2	--	gnl|BL_ORD_ID|15127 sp|Q96Q42|ALS2_HUMAN Alsin OS=Homo sapiens OX=9606 GN=ALS2 PE=1 SV=2//0
ALS2CL	--	gnl|BL_ORD_ID|13384 sp|A6QP75|AL2CL_BOVIN ALS2 C-terminal-like protein OS=Bos taurus OX=9913 GN=ALS2CL PE=2 SV=1//0
ALYREF	--	gnl|BL_ORD_ID|471969 sp|Q28FB9|THOC4_XENTR THO complex subunit 4 OS=Xenopus tropicalis OX=8364 GN=alyref PE=2 SV=1//2.015e-13
AMBRA1	--	gnl|BL_ORD_ID|16284 sp|Q9C0C7|AMRA1_HUMAN Activating molecule in BECN1-regulated autophagy protein 1 OS=Homo sapiens OX=9606 GN=AMBRA1 PE=1 SV=2//0
AMD1	--	gnl|BL_ORD_ID|92176 sp|P50243|DCAM_BOVIN S-adenosylmethionine decarboxylase proenzyme OS=Bos taurus OX=9913 GN=AMD1 PE=1 SV=1//0
AMDHD2	--	gnl|BL_ORD_ID|262219 sp|A7MBC0|NAGA_BOVIN N-acetylglucosamine-6-phosphate deacetylase OS=Bos taurus OX=9913 GN=AMDHD2 PE=2 SV=1//2.31176e-31
AMFR	--	gnl|BL_ORD_ID|15301 sp|Q9UKV5|AMFR_HUMAN E3 ubiquitin-protein ligase AMFR OS=Homo sapiens OX=9606 GN=AMFR PE=1 SV=2//0
AMIGO2	--	gnl|BL_ORD_ID|15312 sp|Q86SJ2|AMGO2_HUMAN Amphoterin-induced protein 2 OS=Homo sapiens OX=9606 GN=AMIGO2 PE=1 SV=1//0
AMMECR1L	--	gnl|BL_ORD_ID|15300 sp|Q5RDQ3|AMERL_PONAB AMMECR1-like protein OS=Pongo abelii OX=9601 GN=AMMECR1L PE=2 SV=1//0
AMOT	--	gnl|BL_ORD_ID|15490 sp|Q4VCS5|AMOT_HUMAN Angiomotin OS=Homo sapiens OX=9606 GN=AMOT PE=1 SV=1//2.00767e-23
AMOTL1	--	gnl|BL_ORD_ID|15481 sp|E1BEQ5|AMOL1_BOVIN Angiomotin-like protein 1 OS=Bos taurus OX=9913 GN=AMOTL1 PE=3 SV=1//0
AMOTL2	--	gnl|BL_ORD_ID|15484 sp|F1MRK3|AMOL2_BOVIN Angiomotin-like protein 2 OS=Bos taurus OX=9913 GN=AMOTL2 PE=2 SV=3//0
AMPD2	--	gnl|BL_ORD_ID|15991 sp|Q01433|AMPD2_HUMAN AMP deaminase 2 OS=Homo sapiens OX=9606 GN=AMPD2 PE=1 SV=2//0
AMPD3	--	gnl|BL_ORD_ID|15995 sp|Q01432|AMPD3_HUMAN AMP deaminase 3 OS=Homo sapiens OX=9606 GN=AMPD3 PE=1 SV=1//0
AMT	--	gnl|BL_ORD_ID|147629 sp|P25285|GCST_BOVIN Aminomethyltransferase, mitochondrial OS=Bos taurus OX=9913 GN=AMT PE=1 SV=1//0
AMZ2	--	gnl|BL_ORD_ID|16529 sp|Q4R684|AMZ2_MACFA Archaemetzincin-2 OS=Macaca fascicularis OX=9541 GN=AMZ2 PE=2 SV=2//0
ANAPC1	--	gnl|BL_ORD_ID|18534 sp|Q9H1A4|APC1_HUMAN Anaphase-promoting complex subunit 1 OS=Homo sapiens OX=9606 GN=ANAPC1 PE=1 SV=1//0
ANAPC13	--	gnl|BL_ORD_ID|18512 sp|Q9BS18|APC13_HUMAN Anaphase-promoting complex subunit 13 OS=Homo sapiens OX=9606 GN=ANAPC13 PE=1 SV=1//6.86948e-43
ANAPC15	--	gnl|BL_ORD_ID|18522 sp|D3ZQX4|APC15_RAT Anaphase-promoting complex subunit 15 OS=Rattus norvegicus OX=10116 GN=Anapc15 PE=3 SV=1//7.72435e-41
ANAPC7	--	gnl|BL_ORD_ID|18562 sp|Q9UJX3|APC7_HUMAN Anaphase-promoting complex subunit 7 OS=Homo sapiens OX=9606 GN=ANAPC7 PE=1 SV=4//0
ANGEL2	--	gnl|BL_ORD_ID|16756 sp|A6H7I3|ANGE2_BOVIN Protein angel homolog 2 OS=Bos taurus OX=9913 GN=ANGEL2 PE=2 SV=1//0
ANGPT1	--	gnl|BL_ORD_ID|16803 sp|O18920|ANGP1_BOVIN Angiopoietin-1 OS=Bos taurus OX=9913 GN=ANGPT1 PE=2 SV=3//0
ANGPTL2	--	gnl|BL_ORD_ID|16785 sp|Q9UKU9|ANGL2_HUMAN Angiopoietin-related protein 2 OS=Homo sapiens OX=9606 GN=ANGPTL2 PE=1 SV=1//0
ANGPTL4	--	gnl|BL_ORD_ID|16789 sp|Q2KJ51|ANGL4_BOVIN Angiopoietin-related protein 4 OS=Bos taurus OX=9913 GN=ANGPTL4 PE=2 SV=1//0
ANGPTL6	--	gnl|BL_ORD_ID|16795 sp|Q8NI99|ANGL6_HUMAN Angiopoietin-related protein 6 OS=Homo sapiens OX=9606 GN=ANGPTL6 PE=1 SV=1//0
ANGPTL8	--	gnl|BL_ORD_ID|16800 sp|Q6UXH0|ANGL8_HUMAN Angiopoietin-like protein 8 OS=Homo sapiens OX=9606 GN=ANGPTL8 PE=1 SV=1//8.78011e-60
ANK1	--	gnl|BL_ORD_ID|16849 sp|P16157|ANK1_HUMAN Ankyrin-1 OS=Homo sapiens OX=9606 GN=ANK1 PE=1 SV=3//7.16934e-88
ANKFY1	--	gnl|BL_ORD_ID|16726 sp|Q9P2R3|ANFY1_HUMAN Rabankyrin-5 OS=Homo sapiens OX=9606 GN=ANKFY1 PE=1 SV=2//0
ANKH	--	gnl|BL_ORD_ID|16867 sp|Q9HCJ1|ANKH_HUMAN Progressive ankylosis protein homolog OS=Homo sapiens OX=9606 GN=ANKH PE=1 SV=2//0
ANKHD1	--	gnl|BL_ORD_ID|16861 sp|Q8IWZ3|ANKH1_HUMAN Ankyrin repeat and KH domain-containing protein 1 OS=Homo sapiens OX=9606 GN=ANKHD1 PE=1 SV=1//0
ANKIB1	--	gnl|BL_ORD_ID|13168 sp|Q9P2G1|AKIB1_HUMAN Ankyrin repeat and IBR domain-containing protein 1 OS=Homo sapiens OX=9606 GN=ANKIB1 PE=1 SV=3//0
ANKLE1	--	gnl|BL_ORD_ID|16875 sp|Q8NAG6|ANKL1_HUMAN Ankyrin repeat and LEM domain-containing protein 1 OS=Homo sapiens OX=9606 GN=ANKLE1 PE=1 SV=2//0
ANKLE2	--	gnl|BL_ORD_ID|16878 sp|Q86XL3|ANKL2_HUMAN Ankyrin repeat and LEM domain-containing protein 2 OS=Homo sapiens OX=9606 GN=ANKLE2 PE=1 SV=4//0
ANKMY2	--	gnl|BL_ORD_ID|16910 sp|Q0VCS9|ANKY2_BOVIN Ankyrin repeat and MYND domain-containing protein 2 OS=Bos taurus OX=9913 GN=ANKMY2 PE=2 SV=1//0
ANKRD1	--	gnl|BL_ORD_ID|16881 sp|Q3ZBX7|ANKR1_BOVIN Ankyrin repeat domain-containing protein 1 OS=Bos taurus OX=9913 GN=ANKRD1 PE=2 SV=1//0
ANKRD10	--	gnl|BL_ORD_ID|17357 sp|Q9NXR5|ANR10_HUMAN Ankyrin repeat domain-containing protein 10 OS=Homo sapiens OX=9606 GN=ANKRD10 PE=1 SV=2//0
ANKRD11	--	gnl|BL_ORD_ID|17359 sp|Q6UB99|ANR11_HUMAN Ankyrin repeat domain-containing protein 11 OS=Homo sapiens OX=9606 GN=ANKRD11 PE=1 SV=3//4.37081e-28
ANKRD12	--	gnl|BL_ORD_ID|17361 sp|Q6UB98|ANR12_HUMAN Ankyrin repeat domain-containing protein 12 OS=Homo sapiens OX=9606 GN=ANKRD12 PE=1 SV=3//0
ANKRD13A	--	gnl|BL_ORD_ID|16556 sp|Q8IZ07|AN13A_HUMAN Ankyrin repeat domain-containing protein 13A OS=Homo sapiens OX=9606 GN=ANKRD13A PE=1 SV=3//0
ANKRD16	--	gnl|BL_ORD_ID|17362 sp|Q6P6B7|ANR16_HUMAN Ankyrin repeat domain-containing protein 16 OS=Homo sapiens OX=9606 GN=ANKRD16 PE=1 SV=1//1.4732e-164
ANKRD17	--	gnl|BL_ORD_ID|17365 sp|O75179|ANR17_HUMAN Ankyrin repeat domain-containing protein 17 OS=Homo sapiens OX=9606 GN=ANKRD17 PE=1 SV=3//0
ANKRD22	--	gnl|BL_ORD_ID|17369 sp|Q5VYY1|ANR22_HUMAN Ankyrin repeat domain-containing protein 22 OS=Homo sapiens OX=9606 GN=ANKRD22 PE=2 SV=1//6.09937e-106
ANKRD23	--	gnl|BL_ORD_ID|17371 sp|Q86SG2|ANR23_HUMAN Ankyrin repeat domain-containing protein 23 OS=Homo sapiens OX=9606 GN=ANKRD23 PE=1 SV=1//1.6695e-147
ANKRD26	--	gnl|BL_ORD_ID|17375 sp|Q9UPS8|ANR26_HUMAN Ankyrin repeat domain-containing protein 26 OS=Homo sapiens OX=9606 GN=ANKRD26 PE=1 SV=3//0
ANKRD27	--	gnl|BL_ORD_ID|17377 sp|Q96NW4|ANR27_HUMAN Ankyrin repeat domain-containing protein 27 OS=Homo sapiens OX=9606 GN=ANKRD27 PE=1 SV=2//0
ANKRD28	--	gnl|BL_ORD_ID|17380 sp|O15084|ANR28_HUMAN Serine/threonine-protein phosphatase 6 regulatory ankyrin repeat subunit A OS=Homo sapiens OX=9606 GN=ANKRD28 PE=1 SV=5//7.39976e-86
ANKRD33B	--	gnl|BL_ORD_ID|16605 sp|Q3U0L2|AN33B_MOUSE Ankyrin repeat domain-containing protein 33B OS=Mus musculus OX=10090 GN=Ankrd33b PE=1 SV=1//9.47178e-147
ANKRD39	--	gnl|BL_ORD_ID|17391 sp|Q0P5B9|ANR39_BOVIN Ankyrin repeat domain-containing protein 39 OS=Bos taurus OX=9913 GN=ANKRD39 PE=2 SV=1//9.76063e-113
ANKRD40	--	gnl|BL_ORD_ID|17395 sp|Q6AI12|ANR40_HUMAN Ankyrin repeat domain-containing protein 40 OS=Homo sapiens OX=9606 GN=ANKRD40 PE=1 SV=2//0
ANKRD42	--	gnl|BL_ORD_ID|17398 sp|Q3V096|ANR42_MOUSE Ankyrin repeat domain-containing protein 42 OS=Mus musculus OX=10090 GN=Ankrd42 PE=1 SV=1//1.18314e-06
ANKRD46	--	gnl|BL_ORD_ID|17404 sp|Q3SX00|ANR46_BOVIN Ankyrin repeat domain-containing protein 46 OS=Bos taurus OX=9913 GN=ANKRD46 PE=2 SV=1//6.84758e-148
ANKRD49	--	gnl|BL_ORD_ID|17410 sp|Q5EA33|ANR49_BOVIN Ankyrin repeat domain-containing protein 49 OS=Bos taurus OX=9913 GN=ANKRD49 PE=2 SV=1//2.73076e-159
ANKRD50	--	gnl|BL_ORD_ID|17413 sp|Q9ULJ7|ANR50_HUMAN Ankyrin repeat domain-containing protein 50 OS=Homo sapiens OX=9606 GN=ANKRD50 PE=1 SV=4//0
ANKRD6	--	gnl|BL_ORD_ID|16892 sp|Q9Y2G4|ANKR6_HUMAN Ankyrin repeat domain-containing protein 6 OS=Homo sapiens OX=9606 GN=ANKRD6 PE=2 SV=3//0
ANKRD9	--	gnl|BL_ORD_ID|16897 sp|Q96BM1|ANKR9_HUMAN Ankyrin repeat domain-containing protein 9 OS=Homo sapiens OX=9606 GN=ANKRD9 PE=2 SV=1//2.37261e-149
ANKS1A	--	gnl|BL_ORD_ID|17452 sp|Q92625|ANS1A_HUMAN Ankyrin repeat and SAM domain-containing protein 1A OS=Homo sapiens OX=9606 GN=ANKS1A PE=1 SV=4//0
ANKS3	--	gnl|BL_ORD_ID|16899 sp|Q6ZW76|ANKS3_HUMAN Ankyrin repeat and SAM domain-containing protein 3 OS=Homo sapiens OX=9606 GN=ANKS3 PE=1 SV=1//0
ANKS4B	--	gnl|BL_ORD_ID|17462 sp|Q8N8V4|ANS4B_HUMAN Ankyrin repeat and SAM domain-containing protein 4B OS=Homo sapiens OX=9606 GN=ANKS4B PE=1 SV=2//0
ANKS6	--	gnl|BL_ORD_ID|16903 sp|Q68DC2|ANKS6_HUMAN Ankyrin repeat and SAM domain-containing protein 6 OS=Homo sapiens OX=9606 GN=ANKS6 PE=1 SV=2//0
ANKZF1	--	gnl|BL_ORD_ID|16914 sp|Q58CQ5|ANKZ1_BOVIN Ankyrin repeat and zinc finger domain-containing protein 1 OS=Bos taurus OX=9913 GN=ANKZF1 PE=2 SV=2//0
ANLN	--	gnl|BL_ORD_ID|16920 sp|Q9NQW6|ANLN_HUMAN Anillin OS=Homo sapiens OX=9606 GN=ANLN PE=1 SV=2//5.62996e-123
ANO10	--	gnl|BL_ORD_ID|17279 sp|Q9NW15|ANO10_HUMAN Anoctamin-10 OS=Homo sapiens OX=9606 GN=ANO10 PE=1 SV=2//0
ANO8	--	gnl|BL_ORD_ID|17298 sp|Q9HCE9|ANO8_HUMAN Anoctamin-8 OS=Homo sapiens OX=9606 GN=ANO8 PE=1 SV=3//0
ANO9	--	gnl|BL_ORD_ID|17300 sp|A1A5B4|ANO9_HUMAN Anoctamin-9 OS=Homo sapiens OX=9606 GN=ANO9 PE=1 SV=3//0
ANP32A	--	gnl|BL_ORD_ID|16575 sp|P51122|AN32A_BOVIN Acidic leucine-rich nuclear phosphoprotein 32 family member A OS=Bos taurus OX=9913 GN=ANP32A PE=1 SV=2//6.25356e-78
ANP32B	--	gnl|BL_ORD_ID|16584 sp|Q3SZC6|AN32B_BOVIN Acidic leucine-rich nuclear phosphoprotein 32 family member B OS=Bos taurus OX=9913 GN=ANP32B PE=2 SV=1//4.95927e-95
ANP32E	--	gnl|BL_ORD_ID|16597 sp|Q9BTT0|AN32E_HUMAN Acidic leucine-rich nuclear phosphoprotein 32 family member E OS=Homo sapiens OX=9606 GN=ANP32E PE=1 SV=1//2.91543e-92
ANTXR1	--	gnl|BL_ORD_ID|17509 sp|Q9H6X2|ANTR1_HUMAN Anthrax toxin receptor 1 OS=Homo sapiens OX=9606 GN=ANTXR1 PE=1 SV=2//0
ANTXR2	--	gnl|BL_ORD_ID|17513 sp|P58335|ANTR2_HUMAN Anthrax toxin receptor 2 OS=Homo sapiens OX=9606 GN=ANTXR2 PE=1 SV=5//0
ANXA2	--	gnl|BL_ORD_ID|17572 sp|A2SW69|ANXA2_SHEEP Annexin A2 OS=Ovis aries OX=9940 GN=ANXA2 PE=1 SV=1//0
ANXA5	--	gnl|BL_ORD_ID|17583 sp|P81287|ANXA5_BOVIN Annexin A5 OS=Bos taurus OX=9913 GN=ANXA5 PE=1 SV=3//0
ANXA6	--	gnl|BL_ORD_ID|17591 sp|P79134|ANXA6_BOVIN Annexin A6 OS=Bos taurus OX=9913 GN=ANXA6 PE=1 SV=2//0
ANXA7	--	gnl|BL_ORD_ID|17597 sp|P20072|ANXA7_BOVIN Annexin A7 OS=Bos taurus OX=9913 GN=ANXA7 PE=1 SV=2//0
ANXA8L1	--	gnl|BL_ORD_ID|17603 sp|Q95L54|ANXA8_BOVIN Annexin A8 OS=Bos taurus OX=9913 GN=ANXA8 PE=2 SV=1//0
AOC2	--	gnl|BL_ORD_ID|17656 sp|O75106|AOC2_HUMAN Retina-specific copper amine oxidase OS=Homo sapiens OX=9606 GN=AOC2 PE=1 SV=2//0
AP1B1	--	gnl|BL_ORD_ID|17789 sp|Q10567|AP1B1_HUMAN AP-1 complex subunit beta-1 OS=Homo sapiens OX=9606 GN=AP1B1 PE=1 SV=2//2.23688e-08
AP1G1	--	gnl|BL_ORD_ID|17798 sp|O43747|AP1G1_HUMAN AP-1 complex subunit gamma-1 OS=Homo sapiens OX=9606 GN=AP1G1 PE=1 SV=5//0
AP1G2	--	gnl|BL_ORD_ID|17805 sp|O75843|AP1G2_HUMAN AP-1 complex subunit gamma-like 2 OS=Homo sapiens OX=9606 GN=AP1G2 PE=1 SV=1//6.30971e-32
AP1S1	--	gnl|BL_ORD_ID|17826 sp|P61967|AP1S1_MOUSE AP-1 complex subunit sigma-1A OS=Mus musculus OX=10090 GN=Ap1s1 PE=1 SV=1//9.2262e-105
AP2A1	--	gnl|BL_ORD_ID|17850 sp|O95782|AP2A1_HUMAN AP-2 complex subunit alpha-1 OS=Homo sapiens OX=9606 GN=AP2A1 PE=1 SV=3//0
AP2A2	--	gnl|BL_ORD_ID|17853 sp|Q0VCK5|AP2A2_BOVIN AP-2 complex subunit alpha-2 OS=Bos taurus OX=9913 GN=AP2A2 PE=1 SV=1//0
AP2B1	--	gnl|BL_ORD_ID|17788 sp|Q08DS7|AP1B1_BOVIN AP-1 complex subunit beta-1 OS=Bos taurus OX=9913 GN=AP2B1 PE=2 SV=1//0
AP2M1	--	gnl|BL_ORD_ID|17891 sp|Q5ZMP6|AP2M1_CHICK AP-2 complex subunit mu OS=Gallus gallus OX=9031 GN=AP2M1 PE=2 SV=1//0
AP3B1	--	gnl|BL_ORD_ID|17929 sp|Q32PG1|AP3B1_BOVIN AP-3 complex subunit beta-1 OS=Bos taurus OX=9913 GN=AP3B1 PE=2 SV=1//0
AP3D1	--	gnl|BL_ORD_ID|17940 sp|Q865S1|AP3D1_BOVIN AP-3 complex subunit delta-1 OS=Bos taurus OX=9913 GN=AP3D1 PE=1 SV=2//0
AP3M1	--	gnl|BL_ORD_ID|17953 sp|Q5R478|AP3M1_PONAB AP-3 complex subunit mu-1 OS=Pongo abelii OX=9601 GN=AP3M1 PE=2 SV=1//0
AP3M2	--	gnl|BL_ORD_ID|17955 sp|P53677|AP3M2_HUMAN AP-3 complex subunit mu-2 OS=Homo sapiens OX=9606 GN=AP3M2 PE=2 SV=1//0
AP3S1	--	gnl|BL_ORD_ID|17965 sp|Q9DCR2|AP3S1_MOUSE AP-3 complex subunit sigma-1 OS=Mus musculus OX=10090 GN=Ap3s1 PE=1 SV=2//4.39898e-137
AP3S2	--	gnl|BL_ORD_ID|17966 sp|Q1JQA3|AP3S2_BOVIN AP-3 complex subunit sigma-2 OS=Bos taurus OX=9913 GN=AP3S2 PE=2 SV=1//8.93804e-133
AP4B1	--	gnl|BL_ORD_ID|17988 sp|Q9Y6B7|AP4B1_HUMAN AP-4 complex subunit beta-1 OS=Homo sapiens OX=9606 GN=AP4B1 PE=1 SV=2//0
AP4E1	--	gnl|BL_ORD_ID|17991 sp|Q9UPM8|AP4E1_HUMAN AP-4 complex subunit epsilon-1 OS=Homo sapiens OX=9606 GN=AP4E1 PE=1 SV=2//0
AP4M1	--	gnl|BL_ORD_ID|17995 sp|Q29RY8|AP4M1_BOVIN AP-4 complex subunit mu-1 OS=Bos taurus OX=9913 GN=AP4M1 PE=2 SV=1//0
AP4S1	--	gnl|BL_ORD_ID|18002 sp|Q3ZBB6|AP4S1_BOVIN AP-4 complex subunit sigma-1 OS=Bos taurus OX=9913 GN=AP4S1 PE=2 SV=1//2.75742e-96
AP5B1	--	gnl|BL_ORD_ID|18007 sp|G3MZC5|AP5B1_BOVIN AP-5 complex subunit beta-1 OS=Bos taurus OX=9913 GN=AP5B1 PE=2 SV=1//0
AP5M1	--	gnl|BL_ORD_ID|18012 sp|Q5E9X5|AP5M1_BOVIN AP-5 complex subunit mu-1 OS=Bos taurus OX=9913 GN=AP5M1 PE=2 SV=1//3.41473e-06
AP5S1	--	gnl|BL_ORD_ID|18018 sp|Q9NUS5|AP5S1_HUMAN AP-5 complex subunit sigma-1 OS=Homo sapiens OX=9606 GN=AP5S1 PE=1 SV=1//3.29799e-87
AP5Z1	--	gnl|BL_ORD_ID|18020 sp|O43299|AP5Z1_HUMAN AP-5 complex subunit zeta-1 OS=Homo sapiens OX=9606 GN=AP5Z1 PE=1 SV=2//0
APAF1	--	gnl|BL_ORD_ID|18033 sp|O14727|APAF_HUMAN Apoptotic protease-activating factor 1 OS=Homo sapiens OX=9606 GN=APAF1 PE=1 SV=2//0
APBA2	--	gnl|BL_ORD_ID|18430 sp|Q99767|APBA2_HUMAN Amyloid-beta A4 precursor protein-binding family A member 2 OS=Homo sapiens OX=9606 GN=APBA2 PE=1 SV=3//0
APBA3	--	gnl|BL_ORD_ID|18434 sp|O96018|APBA3_HUMAN Amyloid-beta A4 precursor protein-binding family A member 3 OS=Homo sapiens OX=9606 GN=APBA3 PE=1 SV=1//0
APBB1	--	gnl|BL_ORD_ID|18437 sp|O00213|APBB1_HUMAN Amyloid-beta A4 precursor protein-binding family B member 1 OS=Homo sapiens OX=9606 GN=APBB1 PE=1 SV=2//0
APBB2	--	gnl|BL_ORD_ID|18440 sp|Q92870|APBB2_HUMAN Amyloid-beta A4 precursor protein-binding family B member 2 OS=Homo sapiens OX=9606 GN=APBB2 PE=1 SV=3//0
APC	--	gnl|BL_ORD_ID|18630 sp|P25054|APC_HUMAN Adenomatous polyposis coli protein OS=Homo sapiens OX=9606 GN=APC PE=1 SV=2//0
APC2	--	gnl|BL_ORD_ID|18628 sp|O95996|APCL_HUMAN Adenomatous polyposis coli protein 2 OS=Homo sapiens OX=9606 GN=APC2 PE=1 SV=1//5.07765e-103
APCDD1	--	gnl|BL_ORD_ID|18590 sp|Q8J025|APCD1_HUMAN Protein APCDD1 OS=Homo sapiens OX=9606 GN=APCDD1 PE=1 SV=1//0
APEH	--	gnl|BL_ORD_ID|7248 sp|P80227|ACPH_BOVIN Acylamino-acid-releasing enzyme OS=Bos taurus OX=9913 GN=APEH PE=1 SV=2//0
APEX1	--	gnl|BL_ORD_ID|18714 sp|P23196|APEX1_BOVIN DNA-(apurinic or apyrimidinic site) lyase OS=Bos taurus OX=9913 GN=APEX1 PE=1 SV=2//0
APEX2	--	gnl|BL_ORD_ID|18723 sp|Q5E9N9|APEX2_BOVIN DNA-(apurinic or apyrimidinic site) lyase 2 OS=Bos taurus OX=9913 GN=APEX2 PE=2 SV=1//0
APH1A	--	gnl|BL_ORD_ID|18813 sp|Q8BVF7|APH1A_MOUSE Gamma-secretase subunit APH-1A OS=Mus musculus OX=10090 GN=Aph1a PE=1 SV=2//8.13028e-151
APLF	--	gnl|BL_ORD_ID|18908 sp|A0JNH9|APLF_BOVIN Aprataxin and PNK-like factor OS=Bos taurus OX=9913 GN=APLF PE=2 SV=1//0
APLP2	--	gnl|BL_ORD_ID|18916 sp|Q06481|APLP2_HUMAN Amyloid-like protein 2 OS=Homo sapiens OX=9606 GN=APLP2 PE=1 SV=2//0
APMAP	--	gnl|BL_ORD_ID|18933 sp|Q3T0E5|APMAP_BOVIN Adipocyte plasma membrane-associated protein OS=Bos taurus OX=9913 GN=APMAP PE=2 SV=1//0
APOL3_1	--	gnl|BL_ORD_ID|19174 sp|O95236|APOL3_HUMAN Apolipoprotein L3 OS=Homo sapiens OX=9606 GN=APOL3 PE=1 SV=3//2.3591e-43
APOLD1	--	gnl|BL_ORD_ID|18906 sp|Q96LR9|APLD1_HUMAN Apolipoprotein L domain-containing protein 1 OS=Homo sapiens OX=9606 GN=APOLD1 PE=2 SV=2//4.67103e-66
APOPT1	--	gnl|BL_ORD_ID|19183 sp|Q148E1|APOP1_BOVIN Apoptogenic protein 1, mitochondrial OS=Bos taurus OX=9913 GN=APOPT1 PE=2 SV=1//1.21904e-98
APP	--	gnl|BL_ORD_ID|3071 sp|P79307|A4_PIG Amyloid-beta A4 protein OS=Sus scrofa OX=9823 GN=APP PE=2 SV=2//5.47299e-122
APPBP2	--	gnl|BL_ORD_ID|18489 sp|Q92624|APBP2_HUMAN Amyloid protein-binding protein 2 OS=Homo sapiens OX=9606 GN=APPBP2 PE=1 SV=2//0
APPL1	--	gnl|BL_ORD_ID|104772 sp|Q9UKG1|DP13A_HUMAN DCC-interacting protein 13-alpha OS=Homo sapiens OX=9606 GN=APPL1 PE=1 SV=1//0
APPL2	--	gnl|BL_ORD_ID|104774 sp|Q8NEU8|DP13B_HUMAN DCC-interacting protein 13-beta OS=Homo sapiens OX=9606 GN=APPL2 PE=1 SV=3//0
APRT	--	gnl|BL_ORD_ID|19387 sp|Q56JW4|APT_BOVIN Adenine phosphoribosyltransferase OS=Bos taurus OX=9913 GN=APRT PE=2 SV=1//2.13853e-124
APTX	--	gnl|BL_ORD_ID|19300 sp|Q7YRZ2|APTX_BOVIN Aprataxin OS=Bos taurus OX=9913 GN=APTX PE=2 SV=1//0
AQP1	--	gnl|BL_ORD_ID|20011 sp|P47865|AQP1_BOVIN Aquaporin-1 OS=Bos taurus OX=9913 GN=AQP1 PE=1 SV=3//0
AQP10	--	gnl|BL_ORD_ID|20004 sp|Q96PS8|AQP10_HUMAN Aquaporin-10 OS=Homo sapiens OX=9606 GN=AQP10 PE=1 SV=2//8.18934e-150
AQR	--	gnl|BL_ORD_ID|20122 sp|O60306|AQR_HUMAN RNA helicase aquarius OS=Homo sapiens OX=9606 GN=AQR PE=1 SV=4//0
ARAF	--	gnl|BL_ORD_ID|20403 sp|O19004|ARAF_PIG Serine/threonine-protein kinase A-Raf OS=Sus scrofa OX=9823 GN=ARAF PE=2 SV=1//0
ARAP1	--	gnl|BL_ORD_ID|20461 sp|Q96P48|ARAP1_HUMAN Arf-GAP with Rho-GAP domain, ANK repeat and PH domain-containing protein 1 OS=Homo sapiens OX=9606 GN=ARAP1 PE=1 SV=3//0
ARAP2	--	gnl|BL_ORD_ID|20463 sp|Q8WZ64|ARAP2_HUMAN Arf-GAP with Rho-GAP domain, ANK repeat and PH domain-containing protein 2 OS=Homo sapiens OX=9606 GN=ARAP2 PE=1 SV=3//0
ARC	--	gnl|BL_ORD_ID|20842 sp|Q7LC44|ARC_HUMAN Activity-regulated cytoskeleton-associated protein OS=Homo sapiens OX=9606 GN=ARC PE=1 SV=1//0
ARCN1	--	gnl|BL_ORD_ID|73780 sp|P53619|COPD_BOVIN Coatomer subunit delta OS=Bos taurus OX=9913 GN=ARCN1 PE=1 SV=1//0
AREL1	--	gnl|BL_ORD_ID|20921 sp|O15033|AREL1_HUMAN Apoptosis-resistant E3 ubiquitin protein ligase 1 OS=Homo sapiens OX=9606 GN=AREL1 PE=1 SV=3//0
ARF2	--	gnl|BL_ORD_ID|20959 sp|P84082|ARF2_RAT ADP-ribosylation factor 2 OS=Rattus norvegicus OX=10116 GN=Arf2 PE=2 SV=1//1.03297e-123
ARF3	--	gnl|BL_ORD_ID|20967 sp|P61207|ARF3_TAKRU ADP-ribosylation factor 3 OS=Takifugu rubripes OX=31033 GN=arf3 PE=3 SV=2//1.18796e-129
ARF5	--	gnl|BL_ORD_ID|20980 sp|P84083|ARF5_RAT ADP-ribosylation factor 5 OS=Rattus norvegicus OX=10116 GN=Arf5 PE=1 SV=2//1.54568e-98
ARF6	--	gnl|BL_ORD_ID|20986 sp|P62332|ARF6_RAT ADP-ribosylation factor 6 OS=Rattus norvegicus OX=10116 GN=Arf6 PE=1 SV=2//4.10555e-115
ARFGAP1	--	gnl|BL_ORD_ID|21040 sp|Q62848|ARFG1_RAT ADP-ribosylation factor GTPase-activating protein 1 OS=Rattus norvegicus OX=10116 GN=Arfgap1 PE=1 SV=1//0
ARFGAP2	--	gnl|BL_ORD_ID|21041 sp|A1L520|ARFG2_BOVIN ADP-ribosylation factor GTPase-activating protein 2 OS=Bos taurus OX=9913 GN=ARFGAP2 PE=2 SV=1//0
ARFGAP3	--	gnl|BL_ORD_ID|21047 sp|Q17R07|ARFG3_BOVIN ADP-ribosylation factor GTPase-activating protein 3 OS=Bos taurus OX=9913 GN=ARFGAP3 PE=2 SV=1//0
ARFGEF1	--	gnl|BL_ORD_ID|43368 sp|O46382|BIG1_BOVIN Brefeldin A-inhibited guanine nucleotide-exchange protein 1 OS=Bos taurus OX=9913 GN=ARFGEF1 PE=1 SV=1//0
ARFGEF2	--	gnl|BL_ORD_ID|43380 sp|Q9Y6D5|BIG2_HUMAN Brefeldin A-inhibited guanine nucleotide-exchange protein 2 OS=Homo sapiens OX=9606 GN=ARFGEF2 PE=1 SV=3//0
ARFIP2	--	gnl|BL_ORD_ID|21081 sp|Q3ZCL5|ARFP2_BOVIN Arfaptin-2 OS=Bos taurus OX=9913 GN=ARFIP2 PE=2 SV=1//0
ARFRP1	--	gnl|BL_ORD_ID|21091 sp|Q32LJ2|ARFRP_BOVIN ADP-ribosylation factor-related protein 1 OS=Bos taurus OX=9913 GN=ARFRP1 PE=2 SV=1//6.65909e-109
ARGLU1	--	gnl|BL_ORD_ID|22633 sp|Q9NWB6|ARGL1_HUMAN Arginine and glutamate-rich protein 1 OS=Homo sapiens OX=9606 GN=ARGLU1 PE=1 SV=1//2.75312e-19
ARHGAP1	--	gnl|BL_ORD_ID|349134 sp|Q07960|RHG01_HUMAN Rho GTPase-activating protein 1 OS=Homo sapiens OX=9606 GN=ARHGAP1 PE=1 SV=1//0
ARHGAP10	--	gnl|BL_ORD_ID|349150 sp|Q08DP6|RHG10_BOVIN Rho GTPase-activating protein 10 OS=Bos taurus OX=9913 GN=ARHGAP10 PE=2 SV=1//7.04028e-09
ARHGAP11A	--	gnl|BL_ORD_ID|349236 sp|Q6P4F7|RHGBA_HUMAN Rho GTPase-activating protein 11A OS=Homo sapiens OX=9606 GN=ARHGAP11A PE=1 SV=2//0
ARHGAP12	--	gnl|BL_ORD_ID|349154 sp|Q9BE31|RHG12_MACFA Rho GTPase-activating protein 12 OS=Macaca fascicularis OX=9541 GN=ARHGAP12 PE=2 SV=1//0
ARHGAP17	--	gnl|BL_ORD_ID|349161 sp|Q68EM7|RHG17_HUMAN Rho GTPase-activating protein 17 OS=Homo sapiens OX=9606 GN=ARHGAP17 PE=1 SV=1//8.50591e-15
ARHGAP18	--	gnl|BL_ORD_ID|349164 sp|Q8N392|RHG18_HUMAN Rho GTPase-activating protein 18 OS=Homo sapiens OX=9606 GN=ARHGAP18 PE=1 SV=3//3.23955e-69
ARHGAP21	--	gnl|BL_ORD_ID|349174 sp|Q5T5U3|RHG21_HUMAN Rho GTPase-activating protein 21 OS=Homo sapiens OX=9606 GN=ARHGAP21 PE=1 SV=1//0
ARHGAP22	--	gnl|BL_ORD_ID|349177 sp|Q7Z5H3|RHG22_HUMAN Rho GTPase-activating protein 22 OS=Homo sapiens OX=9606 GN=ARHGAP22 PE=1 SV=1//0
ARHGAP23	--	gnl|BL_ORD_ID|349179 sp|Q9P227|RHG23_HUMAN Rho GTPase-activating protein 23 OS=Homo sapiens OX=9606 GN=ARHGAP23 PE=1 SV=2//0
ARHGAP24	--	gnl|BL_ORD_ID|349181 sp|Q8N264|RHG24_HUMAN Rho GTPase-activating protein 24 OS=Homo sapiens OX=9606 GN=ARHGAP24 PE=1 SV=2//0
ARHGAP26	--	gnl|BL_ORD_ID|349186 sp|Q5ZMW5|RHG26_CHICK Rho GTPase-activating protein 26 OS=Gallus gallus OX=9031 GN=ARHGAP26 PE=1 SV=2//0
ARHGAP27	--	gnl|BL_ORD_ID|349191 sp|Q6ZUM4|RHG27_HUMAN Rho GTPase-activating protein 27 OS=Homo sapiens OX=9606 GN=ARHGAP27 PE=1 SV=3//0
ARHGAP28	--	gnl|BL_ORD_ID|349194 sp|Q9P2N2|RHG28_HUMAN Rho GTPase-activating protein 28 OS=Homo sapiens OX=9606 GN=ARHGAP28 PE=1 SV=3//0
ARHGAP29	--	gnl|BL_ORD_ID|349196 sp|A7YY57|RHG29_BOVIN Rho GTPase-activating protein 29 OS=Bos taurus OX=9913 GN=ARHGAP29 PE=2 SV=1//0
ARHGAP31	--	gnl|BL_ORD_ID|349203 sp|Q2M1Z3|RHG31_HUMAN Rho GTPase-activating protein 31 OS=Homo sapiens OX=9606 GN=ARHGAP31 PE=1 SV=2//0
ARHGAP32	--	gnl|BL_ORD_ID|349205 sp|A7KAX9|RHG32_HUMAN Rho GTPase-activating protein 32 OS=Homo sapiens OX=9606 GN=ARHGAP32 PE=1 SV=1//0
ARHGAP33	--	gnl|BL_ORD_ID|349208 sp|O14559|RHG33_HUMAN Rho GTPase-activating protein 33 OS=Homo sapiens OX=9606 GN=ARHGAP33 PE=1 SV=2//0
ARHGAP35	--	gnl|BL_ORD_ID|349210 sp|P83509|RHG35_CANLF Rho GTPase-activating protein 35 OS=Canis lupus familiaris OX=9615 GN=ARHGAP35 PE=2 SV=1//0
ARHGAP39	--	gnl|BL_ORD_ID|349219 sp|Q9C0H5|RHG39_HUMAN Rho GTPase-activating protein 39 OS=Homo sapiens OX=9606 GN=ARHGAP39 PE=1 SV=2//0
ARHGAP45	--	gnl|BL_ORD_ID|178030 sp|Q5RB40|HMHA1_PONAB Rho GTPase-activating protein 45 OS=Pongo abelii OX=9601 GN=ARHGAP45 PE=2 SV=1//0
ARHGAP5	--	gnl|BL_ORD_ID|349137 sp|Q13017|RHG05_HUMAN Rho GTPase-activating protein 5 OS=Homo sapiens OX=9606 GN=ARHGAP5 PE=1 SV=2//0
ARHGAP6_1	--	gnl|BL_ORD_ID|349140 sp|O54834|RHG06_MOUSE Rho GTPase-activating protein 6 OS=Mus musculus OX=10090 GN=Arhgap6 PE=1 SV=3//0
ARHGDIA	--	gnl|BL_ORD_ID|148163 sp|P19803|GDIR1_BOVIN Rho GDP-dissociation inhibitor 1 OS=Bos taurus OX=9913 GN=ARHGDIA PE=1 SV=3//2.30993e-140
ARHGEF10	--	gnl|BL_ORD_ID|23090 sp|O15013|ARHGA_HUMAN Rho guanine nucleotide exchange factor 10 OS=Homo sapiens OX=9606 GN=ARHGEF10 PE=1 SV=4//0
ARHGEF10L	--	gnl|BL_ORD_ID|21143 sp|Q29RM4|ARGAL_BOVIN Rho guanine nucleotide exchange factor 10-like protein OS=Bos taurus OX=9913 GN=ARHGEF10L PE=2 SV=1//0
ARHGEF11	--	gnl|BL_ORD_ID|23092 sp|O15085|ARHGB_HUMAN Rho guanine nucleotide exchange factor 11 OS=Homo sapiens OX=9606 GN=ARHGEF11 PE=1 SV=1//0
ARHGEF12_1	--	gnl|BL_ORD_ID|23094 sp|Q9NZN5|ARHGC_HUMAN Rho guanine nucleotide exchange factor 12 OS=Homo sapiens OX=9606 GN=ARHGEF12 PE=1 SV=1//0
ARHGEF16	--	gnl|BL_ORD_ID|23098 sp|Q5VV41|ARHGG_HUMAN Rho guanine nucleotide exchange factor 16 OS=Homo sapiens OX=9606 GN=ARHGEF16 PE=1 SV=1//0
ARHGEF17	--	gnl|BL_ORD_ID|23100 sp|Q96PE2|ARHGH_HUMAN Rho guanine nucleotide exchange factor 17 OS=Homo sapiens OX=9606 GN=ARHGEF17 PE=1 SV=1//6.17215e-62
ARHGEF18	--	gnl|BL_ORD_ID|23102 sp|Q6ZSZ5|ARHGI_HUMAN Rho guanine nucleotide exchange factor 18 OS=Homo sapiens OX=9606 GN=ARHGEF18 PE=1 SV=3//0
ARHGEF2	--	gnl|BL_ORD_ID|23065 sp|B2DCZ9|ARHG2_PIG Rho guanine nucleotide exchange factor 2 OS=Sus scrofa OX=9823 GN=ARHGEF2 PE=2 SV=1//1.59823e-127
ARHGEF28	--	gnl|BL_ORD_ID|21127 sp|Q8N1W1|ARG28_HUMAN Rho guanine nucleotide exchange factor 28 OS=Homo sapiens OX=9606 GN=ARHGEF28 PE=1 SV=3//0
ARHGEF3	--	gnl|BL_ORD_ID|23068 sp|Q9NR81|ARHG3_HUMAN Rho guanine nucleotide exchange factor 3 OS=Homo sapiens OX=9606 GN=ARHGEF3 PE=1 SV=1//0
ARHGEF39	--	gnl|BL_ORD_ID|21134 sp|Q0P5E3|ARG39_BOVIN Rho guanine nucleotide exchange factor 39 OS=Bos taurus OX=9913 GN=ARHGEF39 PE=2 SV=1//4.89555e-57
ARHGEF40	--	gnl|BL_ORD_ID|23055 sp|Q8TER5|ARH40_HUMAN Rho guanine nucleotide exchange factor 40 OS=Homo sapiens OX=9606 GN=ARHGEF40 PE=1 SV=3//0
ARHGEF5	--	gnl|BL_ORD_ID|23074 sp|Q12774|ARHG5_HUMAN Rho guanine nucleotide exchange factor 5 OS=Homo sapiens OX=9606 GN=ARHGEF5 PE=1 SV=3//0
ARHGEF6	--	gnl|BL_ORD_ID|23077 sp|Q15052|ARHG6_HUMAN Rho guanine nucleotide exchange factor 6 OS=Homo sapiens OX=9606 GN=ARHGEF6 PE=1 SV=2//0
ARHGEF7	--	gnl|BL_ORD_ID|23080 sp|Q14155|ARHG7_HUMAN Rho guanine nucleotide exchange factor 7 OS=Homo sapiens OX=9606 GN=ARHGEF7 PE=1 SV=2//0
ARHGEF9	--	gnl|BL_ORD_ID|23085 sp|Q58DL7|ARHG9_BOVIN Rho guanine nucleotide exchange factor 9 OS=Bos taurus OX=9913 GN=ARHGEF9 PE=2 SV=1//0
ARID1A	--	gnl|BL_ORD_ID|23133 sp|O14497|ARI1A_HUMAN AT-rich interactive domain-containing protein 1A OS=Homo sapiens OX=9606 GN=ARID1A PE=1 SV=3//2.34944e-60
ARID1B	--	gnl|BL_ORD_ID|23136 sp|E9Q4N7|ARI1B_MOUSE AT-rich interactive domain-containing protein 1B OS=Mus musculus OX=10090 GN=Arid1b PE=1 SV=1//2.40278e-40
ARID2	--	gnl|BL_ORD_ID|23185 sp|Q68CP9|ARID2_HUMAN AT-rich interactive domain-containing protein 2 OS=Homo sapiens OX=9606 GN=ARID2 PE=1 SV=2//0
ARID3A	--	gnl|BL_ORD_ID|23154 sp|Q99856|ARI3A_HUMAN AT-rich interactive domain-containing protein 3A OS=Homo sapiens OX=9606 GN=ARID3A PE=1 SV=2//0
ARID4A	--	gnl|BL_ORD_ID|23163 sp|P29374|ARI4A_HUMAN AT-rich interactive domain-containing protein 4A OS=Homo sapiens OX=9606 GN=ARID4A PE=1 SV=3//0
ARID4B	--	gnl|BL_ORD_ID|23164 sp|Q4LE39|ARI4B_HUMAN AT-rich interactive domain-containing protein 4B OS=Homo sapiens OX=9606 GN=ARID4B PE=1 SV=2//0
ARID5A	--	gnl|BL_ORD_ID|23168 sp|Q3SWY1|ARI5A_BOVIN AT-rich interactive domain-containing protein 5A OS=Bos taurus OX=9913 GN=ARID5A PE=2 SV=1//0
ARID5B	--	gnl|BL_ORD_ID|23171 sp|E1BLP6|ARI5B_BOVIN AT-rich interactive domain-containing protein 5B OS=Bos taurus OX=9913 GN=ARID5B PE=3 SV=1//0
ARIH1	--	gnl|BL_ORD_ID|23142 sp|Q9Y4X5|ARI1_HUMAN E3 ubiquitin-protein ligase ARIH1 OS=Homo sapiens OX=9606 GN=ARIH1 PE=1 SV=2//0
ARIH2	--	gnl|BL_ORD_ID|23151 sp|O95376|ARI2_HUMAN E3 ubiquitin-protein ligase ARIH2 OS=Homo sapiens OX=9606 GN=ARIH2 PE=1 SV=1//1.68109e-23
ARL1	--	gnl|BL_ORD_ID|23231 sp|Q2YDM1|ARL1_BOVIN ADP-ribosylation factor-like protein 1 OS=Bos taurus OX=9913 GN=ARL1 PE=2 SV=1//7.2372e-108
ARL10	--	gnl|BL_ORD_ID|23215 sp|Q8N8L6|ARL10_HUMAN ADP-ribosylation factor-like protein 10 OS=Homo sapiens OX=9606 GN=ARL10 PE=2 SV=1//5.42067e-79
ARL13B	--	gnl|BL_ORD_ID|20139 sp|Q3SXY8|AR13B_HUMAN ADP-ribosylation factor-like protein 13B OS=Homo sapiens OX=9606 GN=ARL13B PE=1 SV=1//0
ARL14EP	--	gnl|BL_ORD_ID|13340 sp|Q5EA92|AL14E_BOVIN ARL14 effector protein OS=Bos taurus OX=9913 GN=ARL14EP PE=2 SV=1//1.32277e-169
ARL16	--	gnl|BL_ORD_ID|23229 sp|Q0P5N6|ARL16_HUMAN ADP-ribosylation factor-like protein 16 OS=Homo sapiens OX=9606 GN=ARL16 PE=1 SV=1//3.55485e-69
ARL2	--	gnl|BL_ORD_ID|23238 sp|Q2TA37|ARL2_BOVIN ADP-ribosylation factor-like protein 2 OS=Bos taurus OX=9913 GN=ARL2 PE=1 SV=1//2.01454e-127
ARL2BP	--	gnl|BL_ORD_ID|20145 sp|Q32PC9|AR2BP_BOVIN ADP-ribosylation factor-like protein 2-binding protein OS=Bos taurus OX=9913 GN=ARL2BP PE=1 SV=2//9.51998e-94
ARL4A	--	gnl|BL_ORD_ID|23261 sp|P61214|ARL4A_RAT ADP-ribosylation factor-like protein 4A OS=Rattus norvegicus OX=10116 GN=Arl4a PE=2 SV=1//6.03822e-126
ARL4C	--	gnl|BL_ORD_ID|23263 sp|P61208|ARL4C_MOUSE ADP-ribosylation factor-like protein 4C OS=Mus musculus OX=10090 GN=Arl4c PE=2 SV=1//1.19903e-125
ARL4D	--	gnl|BL_ORD_ID|23264 sp|Q0VC18|ARL4D_BOVIN ADP-ribosylation factor-like protein 4D OS=Bos taurus OX=9913 GN=ARL4D PE=2 SV=1//1.85871e-126
ARL5A	--	gnl|BL_ORD_ID|23268 sp|Q2KJ96|ARL5A_BOVIN ADP-ribosylation factor-like protein 5A OS=Bos taurus OX=9913 GN=ARL5A PE=2 SV=1//6.49637e-124
ARL6IP4	--	gnl|BL_ORD_ID|20164 sp|Q9JM93|AR6P4_MOUSE ADP-ribosylation factor-like protein 6-interacting protein 4 OS=Mus musculus OX=10090 GN=Arl6ip4 PE=1 SV=1//1.50079e-58
ARL6IP5	--	gnl|BL_ORD_ID|314231 sp|Q5E9M1|PRAF3_BOVIN PRA1 family protein 3 OS=Bos taurus OX=9913 GN=ARL6IP5 PE=2 SV=1//2.55022e-116
ARMC1	--	gnl|BL_ORD_ID|23963 sp|Q3ZBE1|ARMC1_BOVIN Armadillo repeat-containing protein 1 OS=Bos taurus OX=9913 GN=ARMC1 PE=2 SV=1//0
ARMC10	--	gnl|BL_ORD_ID|23956 sp|Q8N2F6|ARM10_HUMAN Armadillo repeat-containing protein 10 OS=Homo sapiens OX=9606 GN=ARMC10 PE=1 SV=1//3.7574e-129
ARMC5	--	gnl|BL_ORD_ID|23975 sp|Q96C12|ARMC5_HUMAN Armadillo repeat-containing protein 5 OS=Homo sapiens OX=9606 GN=ARMC5 PE=1 SV=2//1.3307e-09
ARMC6	--	gnl|BL_ORD_ID|23979 sp|Q6NXE6|ARMC6_HUMAN Armadillo repeat-containing protein 6 OS=Homo sapiens OX=9606 GN=ARMC6 PE=1 SV=2//0
ARMC7	--	gnl|BL_ORD_ID|23982 sp|Q9H6L4|ARMC7_HUMAN Armadillo repeat-containing protein 7 OS=Homo sapiens OX=9606 GN=ARMC7 PE=1 SV=1//4.28945e-43
ARMC8	--	gnl|BL_ORD_ID|23984 sp|Q2KI54|ARMC8_BOVIN Armadillo repeat-containing protein 8 OS=Bos taurus OX=9913 GN=ARMC8 PE=2 SV=1//0
ARMCX3	--	gnl|BL_ORD_ID|24035 sp|Q5R9J3|ARMX3_PONAB Armadillo repeat-containing X-linked protein 3 OS=Pongo abelii OX=9601 GN=ARMCX3 PE=2 SV=1//0
ARMCX5	--	gnl|BL_ORD_ID|24040 sp|Q5RDG2|ARMX5_PONAB Armadillo repeat-containing X-linked protein 5 OS=Pongo abelii OX=9601 GN=ARMCX5 PE=2 SV=1//0
ARMT1	--	gnl|BL_ORD_ID|24017 sp|A3KMX8|ARMT1_BOVIN Protein-glutamate O-methyltransferase OS=Bos taurus OX=9913 GN=ARMT1 PE=2 SV=1//0
ARNT2	--	gnl|BL_ORD_ID|24496 sp|Q9HBZ2|ARNT2_HUMAN Aryl hydrocarbon receptor nuclear translocator 2 OS=Homo sapiens OX=9606 GN=ARNT2 PE=1 SV=2//0
ARPC1A	--	gnl|BL_ORD_ID|20511 sp|Q1JP79|ARC1A_BOVIN Actin-related protein 2/3 complex subunit 1A OS=Bos taurus OX=9913 GN=ARPC1A PE=2 SV=1//0
ARPC1B	--	gnl|BL_ORD_ID|20516 sp|Q58CQ2|ARC1B_BOVIN Actin-related protein 2/3 complex subunit 1B OS=Bos taurus OX=9913 GN=ARPC1B PE=1 SV=4//0
ARPC2	--	gnl|BL_ORD_ID|28146 sp|Q3MHR7|ARPC2_BOVIN Actin-related protein 2/3 complex subunit 2 OS=Bos taurus OX=9913 GN=ARPC2 PE=1 SV=1//0
ARPC4	--	gnl|BL_ORD_ID|28170 sp|P59999|ARPC4_MOUSE Actin-related protein 2/3 complex subunit 4 OS=Mus musculus OX=10090 GN=Arpc4 PE=1 SV=3//2.83841e-117
ARPC5	--	gnl|BL_ORD_ID|28177 sp|Q9CPW4|ARPC5_MOUSE Actin-related protein 2/3 complex subunit 5 OS=Mus musculus OX=10090 GN=Arpc5 PE=1 SV=3//1.85848e-98
ARPC5L	--	gnl|BL_ORD_ID|28074 sp|Q5E963|ARP5L_BOVIN Actin-related protein 2/3 complex subunit 5-like protein OS=Bos taurus OX=9913 GN=ARPC5L PE=2 SV=1//1.73276e-94
ARPP19	--	gnl|BL_ORD_ID|27995 sp|Q28055|ARP19_BOVIN cAMP-regulated phosphoprotein 19 OS=Bos taurus OX=9913 GN=ARPP19 PE=1 SV=2//1.97892e-57
ARRDC1	--	gnl|BL_ORD_ID|28253 sp|Q99KN1|ARRD1_MOUSE Arrestin domain-containing protein 1 OS=Mus musculus OX=10090 GN=Arrdc1 PE=1 SV=2//0
ARRDC2	--	gnl|BL_ORD_ID|28255 sp|Q8TBH0|ARRD2_HUMAN Arrestin domain-containing protein 2 OS=Homo sapiens OX=9606 GN=ARRDC2 PE=1 SV=2//0
ARRDC3	--	gnl|BL_ORD_ID|28257 sp|Q0VCA2|ARRD3_BOVIN Arrestin domain-containing protein 3 OS=Bos taurus OX=9913 GN=ARRDC3 PE=2 SV=1//6.09472e-37
ARSA	--	gnl|BL_ORD_ID|28292 sp|Q08DD1|ARSA_BOVIN Arylsulfatase A OS=Bos taurus OX=9913 GN=ARSA PE=2 SV=1//0
ARSB	--	gnl|BL_ORD_ID|28308 sp|P15848|ARSB_HUMAN Arylsulfatase B OS=Homo sapiens OX=9606 GN=ARSB PE=1 SV=1//0
ARSG	--	gnl|BL_ORD_ID|28386 sp|Q32KH9|ARSG_CANLF Arylsulfatase G OS=Canis lupus familiaris OX=9615 GN=ARSG PE=2 SV=1//4.25842e-24
ARSH	--	gnl|BL_ORD_ID|28390 sp|Q32KH8|ARSH_CANLF Arylsulfatase H OS=Canis lupus familiaris OX=9615 GN=ARSH PE=2 SV=1//0
ARSJ	--	gnl|BL_ORD_ID|28398 sp|Q5FYB0|ARSJ_HUMAN Arylsulfatase J OS=Homo sapiens OX=9606 GN=ARSJ PE=2 SV=1//0
ART1	--	gnl|BL_ORD_ID|263561 sp|P52961|NAR1_HUMAN GPI-linked NAD(P)(+)--arginine ADP-ribosyltransferase 1 OS=Homo sapiens OX=9606 GN=ART1 PE=2 SV=2//2.57343e-156
ARV1	--	gnl|BL_ORD_ID|28484 sp|Q3SZW3|ARV1_BOVIN Protein ARV1 OS=Bos taurus OX=9913 GN=ARV1 PE=2 SV=1//0
ARVCF	--	gnl|BL_ORD_ID|28491 sp|O00192|ARVC_HUMAN Armadillo repeat protein deleted in velo-cardio-facial syndrome OS=Homo sapiens OX=9606 GN=ARVCF PE=1 SV=1//0
ARX	--	gnl|BL_ORD_ID|28504 sp|Q96QS3|ARX_HUMAN Homeobox protein ARX OS=Homo sapiens OX=9606 GN=ARX PE=1 SV=1//1.24829e-37
ASAP1	--	gnl|BL_ORD_ID|28596 sp|O97902|ASAP1_BOVIN Arf-GAP with SH3 domain, ANK repeat and PH domain-containing protein 1 OS=Bos taurus OX=9913 GN=ASAP1 PE=1 SV=1//0
ASAP2	--	gnl|BL_ORD_ID|28600 sp|O43150|ASAP2_HUMAN Arf-GAP with SH3 domain, ANK repeat and PH domain-containing protein 2 OS=Homo sapiens OX=9606 GN=ASAP2 PE=1 SV=3//0
ASB1	--	gnl|BL_ORD_ID|28636 sp|Q9Y576|ASB1_HUMAN Ankyrin repeat and SOCS box protein 1 OS=Homo sapiens OX=9606 GN=ASB1 PE=1 SV=1//0
ASB13	--	gnl|BL_ORD_ID|28618 sp|Q8WXK3|ASB13_HUMAN Ankyrin repeat and SOCS box protein 13 OS=Homo sapiens OX=9606 GN=ASB13 PE=1 SV=2//5.20228e-165
ASB14	--	gnl|BL_ORD_ID|28620 sp|A6NK59|ASB14_HUMAN Ankyrin repeat and SOCS box protein 14 OS=Homo sapiens OX=9606 GN=ASB14 PE=2 SV=2//0
ASB3	--	gnl|BL_ORD_ID|28645 sp|Q08DV6|ASB3_BOVIN Ankyrin repeat and SOCS box protein 3 OS=Bos taurus OX=9913 GN=ASB3 PE=2 SV=1//0
ASB6	--	gnl|BL_ORD_ID|28654 sp|Q9NWX5|ASB6_HUMAN Ankyrin repeat and SOCS box protein 6 OS=Homo sapiens OX=9606 GN=ASB6 PE=1 SV=1//0
ASB7	--	gnl|BL_ORD_ID|28657 sp|Q9H672|ASB7_HUMAN Ankyrin repeat and SOCS box protein 7 OS=Homo sapiens OX=9606 GN=ASB7 PE=1 SV=2//0
ASB8	--	gnl|BL_ORD_ID|28661 sp|Q08E43|ASB8_BOVIN Ankyrin repeat and SOCS box protein 8 OS=Bos taurus OX=9913 GN=ASB8 PE=2 SV=1//0
ASCC2	--	gnl|BL_ORD_ID|28682 sp|Q9H1I8|ASCC2_HUMAN Activating signal cointegrator 1 complex subunit 2 OS=Homo sapiens OX=9606 GN=ASCC2 PE=1 SV=3//0
ASCC3	--	gnl|BL_ORD_ID|28684 sp|E1BNG3|ASCC3_BOVIN Activating signal cointegrator 1 complex subunit 3 OS=Bos taurus OX=9913 GN=ascc3 PE=3 SV=1//0
ASCL4	--	gnl|BL_ORD_ID|28707 sp|Q6XD76|ASCL4_HUMAN Achaete-scute homolog 4 OS=Homo sapiens OX=9606 GN=ASCL4 PE=1 SV=1//4.50644e-26
ASF1A	--	gnl|BL_ORD_ID|28758 sp|Q3C1E9|ASF1_CHICK Histone chaperone ASF1 OS=Gallus gallus OX=9031 GN=ASF1 PE=1 SV=1//4.77482e-138
ASF1B	--	gnl|BL_ORD_ID|28746 sp|Q17QJ0|ASF1B_BOVIN Histone chaperone ASF1B OS=Bos taurus OX=9913 GN=ASF1B PE=2 SV=1//7.53165e-142
ASGR2	--	gnl|BL_ORD_ID|28793 sp|P07307|ASGR2_HUMAN Asialoglycoprotein receptor 2 OS=Homo sapiens OX=9606 GN=ASGR2 PE=1 SV=2//5.00725e-124
ASH1L	--	gnl|BL_ORD_ID|28803 sp|Q9NR48|ASH1L_HUMAN Histone-lysine N-methyltransferase ASH1L OS=Homo sapiens OX=9606 GN=ASH1L PE=1 SV=2//0
ASH2L	--	gnl|BL_ORD_ID|28808 sp|Q9UBL3|ASH2L_HUMAN Set1/Ash2 histone methyltransferase complex subunit ASH2 OS=Homo sapiens OX=9606 GN=ASH2L PE=1 SV=1//0
ASIP	--	gnl|BL_ORD_ID|28859 sp|Q29414|ASIP_BOVIN Agouti-signaling protein OS=Bos taurus OX=9913 GN=ASIP PE=2 SV=2//1.63105e-49
ASL	--	gnl|BL_ORD_ID|23419 sp|Q3SZJ0|ARLY_BOVIN Argininosuccinate lyase OS=Bos taurus OX=9913 GN=ASL PE=2 SV=1//0
ASMT	--	gnl|BL_ORD_ID|28952 sp|P10950|ASMT_BOVIN Acetylserotonin O-methyltransferase OS=Bos taurus OX=9913 GN=ASMT PE=1 SV=2//0
ASMTL	--	gnl|BL_ORD_ID|28947 sp|O95671|ASML_HUMAN N-acetylserotonin O-methyltransferase-like protein OS=Homo sapiens OX=9606 GN=ASMTL PE=1 SV=3//0
ASNA1	--	gnl|BL_ORD_ID|29054 sp|O43681|ASNA_HUMAN ATPase ASNA1 OS=Homo sapiens OX=9606 GN=ASNA1 PE=1 SV=2//0
ASNS	--	gnl|BL_ORD_ID|29197 sp|Q1LZA3|ASNS_BOVIN Asparagine synthetase [glutamine-hydrolyzing] OS=Bos taurus OX=9913 GN=ASNS PE=2 SV=3//0
ASNSD1	--	gnl|BL_ORD_ID|29168 sp|Q0V8E4|ASND1_BOVIN Asparagine synthetase domain-containing protein 1 OS=Bos taurus OX=9913 GN=ASNSD1 PE=2 SV=1//0
ASPH	--	gnl|BL_ORD_ID|29415 sp|Q28056|ASPH_BOVIN Aspartyl/asparaginyl beta-hydroxylase OS=Bos taurus OX=9913 GN=ASPH PE=1 SV=1//0
ASPM	--	gnl|BL_ORD_ID|29422 sp|P62285|ASPM_BOVIN Abnormal spindle-like microcephaly-associated protein homolog (Fragment) OS=Bos taurus OX=9913 GN=ASPM PE=2 SV=1//0
ASS1	--	gnl|BL_ORD_ID|29599 sp|P14568|ASSY_BOVIN Argininosuccinate synthase OS=Bos taurus OX=9913 GN=ASS1 PE=2 SV=1//0
ASTE1	--	gnl|BL_ORD_ID|30524 sp|Q2TB18|ASTE1_HUMAN Protein asteroid homolog 1 OS=Homo sapiens OX=9606 GN=ASTE1 PE=1 SV=1//0
ASXL1	--	gnl|BL_ORD_ID|30664 sp|Q8IXJ9|ASXL1_HUMAN Putative Polycomb group protein ASXL1 OS=Homo sapiens OX=9606 GN=ASXL1 PE=1 SV=4//0
ASXL2	--	gnl|BL_ORD_ID|30667 sp|Q76L83|ASXL2_HUMAN Putative Polycomb group protein ASXL2 OS=Homo sapiens OX=9606 GN=ASXL2 PE=1 SV=1//1.07693e-49
ATAD2B	--	gnl|BL_ORD_ID|31118 sp|Q9ULI0|ATD2B_HUMAN ATPase family AAA domain-containing protein 2B OS=Homo sapiens OX=9606 GN=ATAD2B PE=1 SV=3//0
ATAD3A	--	gnl|BL_ORD_ID|30992 sp|A7YWC4|ATAD3_BOVIN ATPase family AAA domain-containing protein 3 OS=Bos taurus OX=9913 GN=ATAD3 PE=2 SV=1//0
ATAD5	--	gnl|BL_ORD_ID|30997 sp|Q96QE3|ATAD5_HUMAN ATPase family AAA domain-containing protein 5 OS=Homo sapiens OX=9606 GN=ATAD5 PE=1 SV=4//0
ATAT1	--	gnl|BL_ORD_ID|31027 sp|Q767K7|ATAT_PIG Alpha-tubulin N-acetyltransferase 1 OS=Sus scrofa OX=9823 GN=ATAT1 PE=3 SV=1//0
ATCAY	--	gnl|BL_ORD_ID|31096 sp|Q86WG3|ATCAY_HUMAN Caytaxin OS=Homo sapiens OX=9606 GN=ATCAY PE=1 SV=2//0
ATF1	--	gnl|BL_ORD_ID|31145 sp|Q08DA8|ATF1_BOVIN Cyclic AMP-dependent transcription factor ATF-1 OS=Bos taurus OX=9913 GN=ATF1 PE=2 SV=1//2.33264e-147
ATF2	--	gnl|BL_ORD_ID|31152 sp|P15336|ATF2_HUMAN Cyclic AMP-dependent transcription factor ATF-2 OS=Homo sapiens OX=9606 GN=ATF2 PE=1 SV=4//0
ATF3	--	gnl|BL_ORD_ID|31157 sp|Q2KII1|ATF3_BOVIN Cyclic AMP-dependent transcription factor ATF-3 OS=Bos taurus OX=9913 GN=ATF3 PE=2 SV=1//2.64817e-93
ATF4	--	gnl|BL_ORD_ID|31162 sp|Q3ZCH6|ATF4_BOVIN Cyclic AMP-dependent transcription factor ATF-4 OS=Bos taurus OX=9913 GN=ATF4 PE=1 SV=1//0
ATF5	--	gnl|BL_ORD_ID|31169 sp|Q6P788|ATF5_RAT Cyclic AMP-dependent transcription factor ATF-5 OS=Rattus norvegicus OX=10116 GN=Atf5 PE=1 SV=1//9.95002e-56
ATF6	--	gnl|BL_ORD_ID|31170 sp|P18850|ATF6A_HUMAN Cyclic AMP-dependent transcription factor ATF-6 alpha OS=Homo sapiens OX=9606 GN=ATF6 PE=1 SV=3//0
ATF6B	--	gnl|BL_ORD_ID|31173 sp|Q99941|ATF6B_HUMAN Cyclic AMP-dependent transcription factor ATF-6 beta OS=Homo sapiens OX=9606 GN=ATF6B PE=1 SV=2//1.07394e-41
ATF7	--	gnl|BL_ORD_ID|31177 sp|Q5R9C9|ATF7_PONAB Cyclic AMP-dependent transcription factor ATF-7 OS=Pongo abelii OX=9601 GN=ATF7 PE=2 SV=1//0
ATF7IP	--	gnl|BL_ORD_ID|230013 sp|Q6VMQ6|MCAF1_HUMAN Activating transcription factor 7-interacting protein 1 OS=Homo sapiens OX=9606 GN=ATF7IP PE=1 SV=3//0
ATG101	--	gnl|BL_ORD_ID|31852 sp|Q2HJE0|ATGA1_BOVIN Autophagy-related protein 101 OS=Bos taurus OX=9913 GN=ATG101 PE=2 SV=1//2.41713e-157
ATG13	--	gnl|BL_ORD_ID|31265 sp|O75143|ATG13_HUMAN Autophagy-related protein 13 OS=Homo sapiens OX=9606 GN=ATG13 PE=1 SV=1//0
ATG14	--	gnl|BL_ORD_ID|40878 sp|Q6ZNE5|BAKOR_HUMAN Beclin 1-associated autophagy-related key regulator OS=Homo sapiens OX=9606 GN=ATG14 PE=1 SV=1//0
ATG16L2	--	gnl|BL_ORD_ID|2676 sp|Q8NAA4|A16L2_HUMAN Autophagy-related protein 16-2 OS=Homo sapiens OX=9606 GN=ATG16L2 PE=1 SV=2//0
ATG2A	--	gnl|BL_ORD_ID|31523 sp|Q2TAZ0|ATG2A_HUMAN Autophagy-related protein 2 homolog A OS=Homo sapiens OX=9606 GN=ATG2A PE=1 SV=3//0
ATG2B	--	gnl|BL_ORD_ID|31526 sp|Q96BY7|ATG2B_HUMAN Autophagy-related protein 2 homolog B OS=Homo sapiens OX=9606 GN=ATG2B PE=1 SV=5//0
ATG3	--	gnl|BL_ORD_ID|31595 sp|Q0VCL3|ATG3_BOVIN Ubiquitin-like-conjugating enzyme ATG3 OS=Bos taurus OX=9913 GN=ATG3 PE=2 SV=1//0
ATG4C	--	gnl|BL_ORD_ID|31646 sp|Q96DT6|ATG4C_HUMAN Cysteine protease ATG4C OS=Homo sapiens OX=9606 GN=ATG4C PE=1 SV=1//0
ATG4D	--	gnl|BL_ORD_ID|31652 sp|Q684M2|ATG4D_PIG Cysteine protease ATG4D OS=Sus scrofa OX=9823 GN=ATG4D PE=3 SV=1//0
ATG5	--	gnl|BL_ORD_ID|31694 sp|Q3MQ24|ATG5_BOVIN Autophagy protein 5 OS=Bos taurus OX=9913 GN=ATG5 PE=2 SV=2//0
ATG7	--	gnl|BL_ORD_ID|31739 sp|O95352|ATG7_HUMAN Ubiquitin-like modifier-activating enzyme ATG7 OS=Homo sapiens OX=9606 GN=ATG7 PE=1 SV=1//0
ATG9A	--	gnl|BL_ORD_ID|31812 sp|Q3T904|ATG9A_BOVIN Autophagy-related protein 9A OS=Bos taurus OX=9913 GN=ATG9A PE=2 SV=1//0
ATG9B	--	gnl|BL_ORD_ID|31817 sp|Q674R7|ATG9B_HUMAN Autophagy-related protein 9B OS=Homo sapiens OX=9606 GN=ATG9B PE=2 SV=1//0
ATL2	--	gnl|BL_ORD_ID|32029 sp|Q6PA06|ATLA2_MOUSE Atlastin-2 OS=Mus musculus OX=10090 GN=Atl2 PE=1 SV=1//1.84781e-15
ATL3	--	gnl|BL_ORD_ID|32031 sp|Q6DD88|ATLA3_HUMAN Atlastin-3 OS=Homo sapiens OX=9606 GN=ATL3 PE=1 SV=1//0
ATM	--	gnl|BL_ORD_ID|32103 sp|Q6PQD5|ATM_PIG Serine-protein kinase ATM OS=Sus scrofa OX=9823 GN=ATM PE=3 SV=2//0
ATMIN	--	gnl|BL_ORD_ID|32080 sp|O43313|ATMIN_HUMAN ATM interactor OS=Homo sapiens OX=9606 GN=ATMIN PE=1 SV=2//0
ATN1	--	gnl|BL_ORD_ID|32107 sp|P54259|ATN1_HUMAN Atrophin-1 OS=Homo sapiens OX=9606 GN=ATN1 PE=1 SV=3//3.12487e-47
ATOH8	--	gnl|BL_ORD_ID|32143 sp|Q96SQ7|ATOH8_HUMAN Protein atonal homolog 8 OS=Homo sapiens OX=9606 GN=ATOH8 PE=2 SV=2//6.62774e-114
ATP10A	--	gnl|BL_ORD_ID|30710 sp|O54827|AT10A_MOUSE Probable phospholipid-transporting ATPase VA OS=Mus musculus OX=10090 GN=Atp10a PE=1 SV=4//0
ATP11A	--	gnl|BL_ORD_ID|30716 sp|P98196|AT11A_HUMAN Probable phospholipid-transporting ATPase IH OS=Homo sapiens OX=9606 GN=ATP11A PE=1 SV=3//0
ATP11B	--	gnl|BL_ORD_ID|30718 sp|Q9Y2G3|AT11B_HUMAN Probable phospholipid-transporting ATPase IF OS=Homo sapiens OX=9606 GN=ATP11B PE=1 SV=2//0
ATP13A1	--	gnl|BL_ORD_ID|30731 sp|Q9HD20|AT131_HUMAN Manganese-transporting ATPase 13A1 OS=Homo sapiens OX=9606 GN=ATP13A1 PE=1 SV=2//0
ATP13A2	--	gnl|BL_ORD_ID|30733 sp|Q9NQ11|AT132_HUMAN Cation-transporting ATPase 13A2 OS=Homo sapiens OX=9606 GN=ATP13A2 PE=1 SV=2//0
ATP13A3	--	gnl|BL_ORD_ID|30735 sp|Q9H7F0|AT133_HUMAN Probable cation-transporting ATPase 13A3 OS=Homo sapiens OX=9606 GN=ATP13A3 PE=1 SV=4//0
ATP13A4	--	gnl|BL_ORD_ID|30739 sp|Q4VNC1|AT134_HUMAN Probable cation-transporting ATPase 13A4 OS=Homo sapiens OX=9606 GN=ATP13A4 PE=2 SV=3//0
ATP1A1	--	gnl|BL_ORD_ID|30756 sp|Q08DA1|AT1A1_BOVIN Sodium/potassium-transporting ATPase subunit alpha-1 OS=Bos taurus OX=9913 GN=ATP1A1 PE=1 SV=1//0
ATP1B3	--	gnl|BL_ORD_ID|30814 sp|Q3T0C6|AT1B3_BOVIN Sodium/potassium-transporting ATPase subunit beta-3 OS=Bos taurus OX=9913 GN=ATP1B3 PE=2 SV=1//0
ATP23	--	gnl|BL_ORD_ID|32197 sp|Q9Y6H3|ATP23_HUMAN Mitochondrial inner membrane protease ATP23 homolog OS=Homo sapiens OX=9606 GN=ATP23 PE=1 SV=3//1.29572e-34
ATP2A2	--	gnl|BL_ORD_ID|30873 sp|P11607|AT2A2_PIG Sarcoplasmic/endoplasmic reticulum calcium ATPase 2 OS=Sus scrofa OX=9823 GN=ATP2A2 PE=1 SV=1//0
ATP2A3	--	gnl|BL_ORD_ID|30877 sp|Q93084|AT2A3_HUMAN Sarcoplasmic/endoplasmic reticulum calcium ATPase 3 OS=Homo sapiens OX=9606 GN=ATP2A3 PE=1 SV=2//0
ATP2B1	--	gnl|BL_ORD_ID|30887 sp|P11505|AT2B1_RAT Plasma membrane calcium-transporting ATPase 1 OS=Rattus norvegicus OX=10116 GN=Atp2b1 PE=1 SV=2//2.31278e-42
ATP2B2	--	gnl|BL_ORD_ID|30889 sp|Q9R0K7|AT2B2_MOUSE Plasma membrane calcium-transporting ATPase 2 OS=Mus musculus OX=10090 GN=Atp2b2 PE=1 SV=2//0
ATP2B4	--	gnl|BL_ORD_ID|30894 sp|D3K0R6|AT2B4_BOVIN Plasma membrane calcium-transporting ATPase 4 OS=Bos taurus OX=9913 GN=ATP2B4 PE=1 SV=2//1.24872e-51
ATP2C1	--	gnl|BL_ORD_ID|30898 sp|P57709|AT2C1_BOVIN Calcium-transporting ATPase type 2C member 1 OS=Bos taurus OX=9913 GN=ATP2C1 PE=2 SV=1//7.19674e-10
ATP2C2	--	gnl|BL_ORD_ID|30903 sp|O75185|AT2C2_HUMAN Calcium-transporting ATPase type 2C member 2 OS=Homo sapiens OX=9606 GN=ATP2C2 PE=1 SV=2//0
ATP5F1A	--	gnl|BL_ORD_ID|33380 sp|P19483|ATPA_BOVIN ATP synthase subunit alpha, mitochondrial OS=Bos taurus OX=9913 GN=ATP5F1A PE=1 SV=1//0
ATP5MF	--	-//-
ATP5PF	--	gnl|BL_ORD_ID|32308 sp|P02721|ATP5J_BOVIN ATP synthase-coupling factor 6, mitochondrial OS=Bos taurus OX=9913 GN=ATP5J PE=1 SV=2//3.29468e-72
ATP6AP2	--	gnl|BL_ORD_ID|345625 sp|P81134|RENR_BOVIN Renin receptor OS=Bos taurus OX=9913 GN=ATP6AP2 PE=1 SV=2//0
ATP6V0C	--	gnl|BL_ORD_ID|502980 sp|P23956|VATL_BOVIN V-type proton ATPase 16 kDa proteolipid subunit OS=Bos taurus OX=9913 GN=ATP6V0C PE=1 SV=1//3.31259e-81
ATP6V0E1	--	gnl|BL_ORD_ID|501795 sp|P81103|VA0E1_BOVIN V-type proton ATPase subunit e 1 OS=Bos taurus OX=9913 GN=ATP6V0E1 PE=1 SV=3//5.78873e-49
ATP6V0E2	--	gnl|BL_ORD_ID|501802 sp|Q2KIB5|VA0E2_BOVIN V-type proton ATPase subunit e 2 OS=Bos taurus OX=9913 GN=ATP6V0E2 PE=3 SV=1//1.15776e-45
ATP6V1B1	--	gnl|BL_ORD_ID|502364 sp|P31407|VATB1_BOVIN V-type proton ATPase subunit B, kidney isoform OS=Bos taurus OX=9913 GN=ATP6V1B1 PE=1 SV=1//0
ATP6V1E2	--	gnl|BL_ORD_ID|502708 sp|Q32LB7|VATE2_BOVIN V-type proton ATPase subunit E 2 OS=Bos taurus OX=9913 GN=ATP6V1E2 PE=2 SV=1//5.32528e-115
ATP6V1F	--	gnl|BL_ORD_ID|502844 sp|Q28029|VATF_BOVIN V-type proton ATPase subunit F OS=Bos taurus OX=9913 GN=ATP6V1F PE=3 SV=2//1.52776e-80
ATP6V1H	--	gnl|BL_ORD_ID|502932 sp|O46563|VATH_BOVIN V-type proton ATPase subunit H OS=Bos taurus OX=9913 GN=ATP6V1H PE=2 SV=2//9.31737e-14
ATP7A	--	gnl|BL_ORD_ID|32963 sp|Q04656|ATP7A_HUMAN Copper-transporting ATPase 1 OS=Homo sapiens OX=9606 GN=ATP7A PE=1 SV=3//0
ATP7B	--	gnl|BL_ORD_ID|32969 sp|Q9XT50|ATP7B_SHEEP Copper-transporting ATPase 2 OS=Ovis aries OX=9940 GN=ATP7B PE=2 SV=1//0
ATP8B1	--	gnl|BL_ORD_ID|30964 sp|O43520|AT8B1_HUMAN Phospholipid-transporting ATPase IC OS=Homo sapiens OX=9606 GN=ATP8B1 PE=1 SV=3//0
ATP8B2	--	gnl|BL_ORD_ID|30967 sp|P98198|AT8B2_HUMAN Phospholipid-transporting ATPase ID OS=Homo sapiens OX=9606 GN=ATP8B2 PE=1 SV=2//0
ATP9A	--	gnl|BL_ORD_ID|33122 sp|O75110|ATP9A_HUMAN Probable phospholipid-transporting ATPase IIA OS=Homo sapiens OX=9606 GN=ATP9A PE=1 SV=3//0
ATPAF1	--	gnl|BL_ORD_ID|36711 sp|Q5TC12|ATPF1_HUMAN ATP synthase mitochondrial F1 complex assembly factor 1 OS=Homo sapiens OX=9606 GN=ATPAF1 PE=1 SV=1//7.69114e-164
ATRIP	--	gnl|BL_ORD_ID|39196 sp|Q8WXE1|ATRIP_HUMAN ATR-interacting protein OS=Homo sapiens OX=9606 GN=ATRIP PE=1 SV=1//0
ATRX	--	gnl|BL_ORD_ID|39212 sp|Q7YQM4|ATRX_PANTR Transcriptional regulator ATRX OS=Pan troglodytes OX=9598 GN=ATRX PE=2 SV=1//0
ATXN1	--	gnl|BL_ORD_ID|39336 sp|P54253|ATX1_HUMAN Ataxin-1 OS=Homo sapiens OX=9606 GN=ATXN1 PE=1 SV=2//0
ATXN1L	--	gnl|BL_ORD_ID|39333 sp|P0C7T5|ATX1L_HUMAN Ataxin-1-like OS=Homo sapiens OX=9606 GN=ATXN1L PE=1 SV=1//0
ATXN7	--	gnl|BL_ORD_ID|39364 sp|O15265|ATX7_HUMAN Ataxin-7 OS=Homo sapiens OX=9606 GN=ATXN7 PE=1 SV=1//0
ATXN7L1	--	gnl|BL_ORD_ID|30951 sp|Q9ULK2|AT7L1_HUMAN Ataxin-7-like protein 1 OS=Homo sapiens OX=9606 GN=ATXN7L1 PE=1 SV=3//7.29216e-115
ATXN7L2	--	gnl|BL_ORD_ID|30953 sp|Q5T6C5|AT7L2_HUMAN Ataxin-7-like protein 2 OS=Homo sapiens OX=9606 GN=ATXN7L2 PE=1 SV=1//0
ATXN7L3	--	gnl|BL_ORD_ID|30955 sp|Q14CW9|AT7L3_HUMAN Ataxin-7-like protein 3 OS=Homo sapiens OX=9606 GN=ATXN7L3 PE=1 SV=1//1.42913e-176
ATXN7L3B	--	gnl|BL_ORD_ID|3124 sp|Q96GX2|A7L3B_HUMAN Ataxin-7-like protein 3B OS=Homo sapiens OX=9606 GN=ATXN7L3B PE=1 SV=2//1.09459e-56
AUNIP	--	gnl|BL_ORD_ID|39445 sp|A4IFU8|AUNIP_BOVIN Aurora kinase A and ninein-interacting protein OS=Bos taurus OX=9913 GN=AUNIP PE=2 SV=1//0
AURKA	--	gnl|BL_ORD_ID|39496 sp|Q2TA06|AURKA_BOVIN Aurora kinase A OS=Bos taurus OX=9913 GN=AURKA PE=2 SV=1//0
AURKAIP1	--	gnl|BL_ORD_ID|13172 sp|Q9NWT8|AKIP_HUMAN Aurora kinase A-interacting protein OS=Homo sapiens OX=9606 GN=AURKAIP1 PE=1 SV=1//2.61237e-91
AUTS2	--	gnl|BL_ORD_ID|39535 sp|Q8WXX7|AUTS2_HUMAN Autism susceptibility gene 2 protein OS=Homo sapiens OX=9606 GN=AUTS2 PE=1 SV=1//1.58023e-112
AVEN	--	gnl|BL_ORD_ID|39563 sp|Q9NQS1|AVEN_HUMAN Cell death regulator Aven OS=Homo sapiens OX=9606 GN=AVEN PE=1 SV=1//4.46357e-111
AVL9	--	gnl|BL_ORD_ID|39573 sp|Q8NBF6|AVL9_HUMAN Late secretory pathway protein AVL9 homolog OS=Homo sapiens OX=9606 GN=AVL9 PE=1 SV=1//0
AVPI1	--	gnl|BL_ORD_ID|39602 sp|Q3SZR0|AVPI1_BOVIN Arginine vasopressin-induced protein 1 OS=Bos taurus OX=9913 GN=AVPI1 PE=2 SV=1//2.42512e-69
AXIN1	--	gnl|BL_ORD_ID|39736 sp|O35625|AXIN1_MOUSE Axin-1 OS=Mus musculus OX=10090 GN=Axin1 PE=1 SV=3//0
AXIN2	--	gnl|BL_ORD_ID|39740 sp|Q9Y2T1|AXIN2_HUMAN Axin-2 OS=Homo sapiens OX=9606 GN=AXIN2 PE=1 SV=1//0
AXL	--	gnl|BL_ORD_ID|494268 sp|P30530|UFO_HUMAN Tyrosine-protein kinase receptor UFO OS=Homo sapiens OX=9606 GN=AXL PE=1 SV=4//0
AZI2	--	gnl|BL_ORD_ID|39783 sp|Q3SYW5|AZI2_BOVIN 5-azacytidine-induced protein 2 OS=Bos taurus OX=9913 GN=AZI2 PE=2 SV=1//0
AZIN2	--	gnl|BL_ORD_ID|39796 sp|Q96A70|AZIN2_HUMAN Antizyme inhibitor 2 OS=Homo sapiens OX=9606 GN=AZIN2 PE=1 SV=1//0
B3GALNT1	--	gnl|BL_ORD_ID|40442 sp|Q864U6|B3GL1_PIG UDP-GalNAc:beta-1,3-N-acetylgalactosaminyltransferase 1 OS=Sus scrofa OX=9823 GN=B3GALNT1 PE=2 SV=1//0
B3GALT4	--	gnl|BL_ORD_ID|40489 sp|Q5TJE8|B3GT4_CANLF Beta-1,3-galactosyltransferase 4 OS=Canis lupus familiaris OX=9615 GN=B3GALT4 PE=3 SV=1//0
B3GALT6	--	gnl|BL_ORD_ID|40500 sp|Q96L58|B3GT6_HUMAN Beta-1,3-galactosyltransferase 6 OS=Homo sapiens OX=9606 GN=B3GALT6 PE=1 SV=2//6.73378e-128
B3GAT3	--	gnl|BL_ORD_ID|40435 sp|Q9WU47|B3GA3_CRIGR Galactosylgalactosylxylosylprotein 3-beta-glucuronosyltransferase 3 OS=Cricetulus griseus OX=10029 GN=B3GAT3 PE=2 SV=1//2.41292e-07
B3GNT2	--	gnl|BL_ORD_ID|40452 sp|Q9NY97|B3GN2_HUMAN N-acetyllactosaminide beta-1,3-N-acetylglucosaminyltransferase 2 OS=Homo sapiens OX=9606 GN=B3GNT2 PE=1 SV=2//0
B3GNT5	--	gnl|BL_ORD_ID|40460 sp|Q864U8|B3GN5_PIG Lactosylceramide 1,3-N-acetyl-beta-D-glucosaminyltransferase OS=Sus scrofa OX=9823 GN=B3GNT5 PE=2 SV=1//0
B3GNT6	--	gnl|BL_ORD_ID|40463 sp|Q6ZMB0|B3GN6_HUMAN Acetylgalactosaminyl-O-glycosyl-glycoprotein beta-1,3-N-acetylglucosaminyltransferase OS=Homo sapiens OX=9606 GN=B3GNT6 PE=1 SV=2//0
B3GNT7	--	gnl|BL_ORD_ID|40465 sp|Q8NFL0|B3GN7_HUMAN UDP-GlcNAc:betaGal beta-1,3-N-acetylglucosaminyltransferase 7 OS=Homo sapiens OX=9606 GN=B3GNT7 PE=2 SV=1//0
B3GNT8	--	gnl|BL_ORD_ID|40468 sp|Q7Z7M8|B3GN8_HUMAN UDP-GlcNAc:betaGal beta-1,3-N-acetylglucosaminyltransferase 8 OS=Homo sapiens OX=9606 GN=B3GNT8 PE=1 SV=1//0
B3GNTL1	--	gnl|BL_ORD_ID|40473 sp|Q67FW5|B3GNL_HUMAN UDP-GlcNAc:betaGal beta-1,3-N-acetylglucosaminyltransferase-like protein 1 OS=Homo sapiens OX=9606 GN=B3GNTL1 PE=2 SV=2//0
B4GALNT4	--	gnl|BL_ORD_ID|40534 sp|Q76KP1|B4GN4_HUMAN N-acetyl-beta-glucosaminyl-glycoprotein 4-beta-N-acetylgalactosaminyltransferase 1 OS=Homo sapiens OX=9606 GN=B4GALNT4 PE=1 SV=1//0
B4GALT1	--	gnl|BL_ORD_ID|40536 sp|P08037|B4GT1_BOVIN Beta-1,4-galactosyltransferase 1 OS=Bos taurus OX=9913 GN=B4GALT1 PE=1 SV=3//0
B4GALT2	--	gnl|BL_ORD_ID|40541 sp|O60909|B4GT2_HUMAN Beta-1,4-galactosyltransferase 2 OS=Homo sapiens OX=9606 GN=B4GALT2 PE=1 SV=1//0
B4GALT3	--	gnl|BL_ORD_ID|40543 sp|Q5EA87|B4GT3_BOVIN Beta-1,4-galactosyltransferase 3 OS=Bos taurus OX=9913 GN=B4GALT3 PE=2 SV=2//0
B4GALT4	--	gnl|BL_ORD_ID|40550 sp|O60513|B4GT4_HUMAN Beta-1,4-galactosyltransferase 4 OS=Homo sapiens OX=9606 GN=B4GALT4 PE=1 SV=1//0
B4GALT5	--	gnl|BL_ORD_ID|40553 sp|O43286|B4GT5_HUMAN Beta-1,4-galactosyltransferase 5 OS=Homo sapiens OX=9606 GN=B4GALT5 PE=2 SV=1//0
B4GALT6	--	gnl|BL_ORD_ID|40555 sp|Q9UBX8|B4GT6_HUMAN Beta-1,4-galactosyltransferase 6 OS=Homo sapiens OX=9606 GN=B4GALT6 PE=1 SV=1//0
B4GAT1	--	gnl|BL_ORD_ID|40522 sp|Q5EA01|B4GA1_BOVIN Beta-1,4-glucuronyltransferase 1 OS=Bos taurus OX=9913 GN=B4GAT1 PE=2 SV=2//0
B9D2	--	gnl|BL_ORD_ID|40602 sp|Q56JY9|B9D2_BOVIN B9 domain-containing protein 2 OS=Bos taurus OX=9913 GN=B9D2 PE=2 SV=1//1.99893e-122
BAAT	--	gnl|BL_ORD_ID|40616 sp|Q14032|BAAT_HUMAN Bile acid-CoA:amino acid N-acyltransferase OS=Homo sapiens OX=9606 GN=BAAT PE=1 SV=1//4.1298e-144
BABAM1	--	gnl|BL_ORD_ID|40625 sp|Q08E57|BABA1_BOVIN BRISC and BRCA1-A complex member 1 OS=Bos taurus OX=9913 GN=BABAM1 PE=2 SV=1//0
BACE1	--	gnl|BL_ORD_ID|40687 sp|Q2HJ40|BACE1_BOVIN Beta-secretase 1 OS=Bos taurus OX=9913 GN=BACE1 PE=2 SV=1//1.01497e-45
BACE2	--	gnl|BL_ORD_ID|40693 sp|Q9Y5Z0|BACE2_HUMAN Beta-secretase 2 OS=Homo sapiens OX=9606 GN=BACE2 PE=1 SV=1//0
BACH1	--	gnl|BL_ORD_ID|40701 sp|O14867|BACH1_HUMAN Transcription regulator protein BACH1 OS=Homo sapiens OX=9606 GN=BACH1 PE=1 SV=2//0
BAD	--	gnl|BL_ORD_ID|40766 sp|Q92934|BAD_HUMAN Bcl2-associated agonist of cell death OS=Homo sapiens OX=9606 GN=BAD PE=1 SV=3//8.16713e-69
BAG2	--	gnl|BL_ORD_ID|40801 sp|Q3ZBG5|BAG2_BOVIN BAG family molecular chaperone regulator 2 OS=Bos taurus OX=9913 PE=2 SV=1//6.4396e-141
BAG3	--	gnl|BL_ORD_ID|40806 sp|Q9JLV1|BAG3_MOUSE BAG family molecular chaperone regulator 3 OS=Mus musculus OX=10090 GN=Bag3 PE=1 SV=2//1.13507e-60
BAG4	--	gnl|BL_ORD_ID|40808 sp|O95429|BAG4_HUMAN BAG family molecular chaperone regulator 4 OS=Homo sapiens OX=9606 GN=BAG4 PE=1 SV=1//1.61221e-173
BAG5	--	gnl|BL_ORD_ID|40811 sp|Q2TA08|BAG5_BOVIN BAG family molecular chaperone regulator 5 OS=Bos taurus OX=9913 GN=BAG5 PE=2 SV=1//0
BAG6	--	gnl|BL_ORD_ID|40823 sp|A5D9M6|BAG6_PIG Large proline-rich protein BAG6 OS=Sus scrofa OX=9823 GN=BAG6 PE=2 SV=1//0
BAHCC1	--	gnl|BL_ORD_ID|40846 sp|Q9P281|BAHC1_HUMAN BAH and coiled-coil domain-containing protein 1 OS=Homo sapiens OX=9606 GN=BAHCC1 PE=1 SV=4//0
BAHD1	--	gnl|BL_ORD_ID|40849 sp|Q8TBE0|BAHD1_HUMAN Bromo adjacent homology domain-containing 1 protein OS=Homo sapiens OX=9606 GN=BAHD1 PE=1 SV=2//0
BAIAP2	--	gnl|BL_ORD_ID|40868 sp|Q5EAD0|BAIP2_BOVIN Brain-specific angiogenesis inhibitor 1-associated protein 2 OS=Bos taurus OX=9913 GN=BAIAP2 PE=2 SV=1//0
BAIAP2L1	--	gnl|BL_ORD_ID|43309 sp|Q3KR97|BI2L1_RAT Brain-specific angiogenesis inhibitor 1-associated protein 2-like protein 1 OS=Rattus norvegicus OX=10116 GN=Baiap2l1 PE=1 SV=1//0
BAIAP2L2	--	gnl|BL_ORD_ID|43310 sp|E1BFE9|BI2L2_BOVIN Brain-specific angiogenesis inhibitor 1-associated protein 2-like protein 2 OS=Bos taurus OX=9913 GN=BAIAP2L2 PE=3 SV=1//1.1209e-133
BAK1	--	gnl|BL_ORD_ID|40881 sp|Q16611|BAK_HUMAN Bcl-2 homologous antagonist/killer OS=Homo sapiens OX=9606 GN=BAK1 PE=1 SV=1//5.75267e-98
BANF1	--	gnl|BL_ORD_ID|40790 sp|Q5RBU9|BAF_PONAB Barrier-to-autointegration factor OS=Pongo abelii OX=9601 GN=BANF1 PE=3 SV=1//4.29651e-57
BANP	--	gnl|BL_ORD_ID|41088 sp|Q0VCW3|BANP_BOVIN Protein BANP OS=Bos taurus OX=9913 GN=BANP PE=2 SV=1//0
BAP1	--	gnl|BL_ORD_ID|41103 sp|A2VDM8|BAP1_BOVIN Ubiquitin carboxyl-terminal hydrolase BAP1 OS=Bos taurus OX=9913 GN=BAP1 PE=2 SV=1//0
BATF3	--	-//-
BAX	--	gnl|BL_ORD_ID|41259 sp|O02703|BAX_BOVIN Apoptosis regulator BAX OS=Bos taurus OX=9913 GN=BAX PE=2 SV=1//1.66057e-13
BAZ1A	--	gnl|BL_ORD_ID|41265 sp|O88379|BAZ1A_MOUSE Bromodomain adjacent to zinc finger domain protein 1A OS=Mus musculus OX=10090 GN=Baz1a PE=1 SV=3//1.17965e-128
BAZ1B	--	gnl|BL_ORD_ID|41268 sp|Q9UIG0|BAZ1B_HUMAN Tyrosine-protein kinase BAZ1B OS=Homo sapiens OX=9606 GN=BAZ1B PE=1 SV=2//0
BAZ2A	--	gnl|BL_ORD_ID|41271 sp|Q9UIF9|BAZ2A_HUMAN Bromodomain adjacent to zinc finger domain protein 2A OS=Homo sapiens OX=9606 GN=BAZ2A PE=1 SV=4//0
BAZ2B	--	gnl|BL_ORD_ID|41275 sp|Q9UIF8|BAZ2B_HUMAN Bromodomain adjacent to zinc finger domain protein 2B OS=Homo sapiens OX=9606 GN=BAZ2B PE=1 SV=3//0
BBC3	--	gnl|BL_ORD_ID|41281 sp|Q9BXH1|BBC3_HUMAN Bcl-2-binding component 3 OS=Homo sapiens OX=9606 GN=BBC3 PE=1 SV=1//1.47609e-38
BBIP1	--	gnl|BL_ORD_ID|41314 sp|A8MTZ0|BBIP1_HUMAN BBSome-interacting protein 1 OS=Homo sapiens OX=9606 GN=BBIP1 PE=1 SV=2//2.53373e-18
BBS1	--	gnl|BL_ORD_ID|41375 sp|Q3V3N7|BBS1_MOUSE Bardet-Biedl syndrome 1 protein homolog OS=Mus musculus OX=10090 GN=Bbs1 PE=1 SV=1//0
BBS10	--	gnl|BL_ORD_ID|41366 sp|Q8TAM1|BBS10_HUMAN Bardet-Biedl syndrome 10 protein OS=Homo sapiens OX=9606 GN=BBS10 PE=1 SV=2//0
BBS12	--	gnl|BL_ORD_ID|41371 sp|Q5RC62|BBS12_PONAB Bardet-Biedl syndrome 12 protein homolog OS=Pongo abelii OX=9601 GN=BBS12 PE=2 SV=2//0
BBS4	--	gnl|BL_ORD_ID|41381 sp|Q1JQ97|BBS4_BOVIN Bardet-Biedl syndrome 4 protein homolog OS=Bos taurus OX=9913 GN=BBS4 PE=1 SV=1//0
BBS9	--	gnl|BL_ORD_ID|324689 sp|Q3SYG4|PTHB1_HUMAN Protein PTHB1 OS=Homo sapiens OX=9606 GN=BBS9 PE=1 SV=1//0
BBX	--	gnl|BL_ORD_ID|41410 sp|Q8WY36|BBX_HUMAN HMG box transcription factor BBX OS=Homo sapiens OX=9606 GN=BBX PE=1 SV=1//0
BCAR1	--	gnl|BL_ORD_ID|41441 sp|P56945|BCAR1_HUMAN Breast cancer anti-estrogen resistance protein 1 OS=Homo sapiens OX=9606 GN=BCAR1 PE=1 SV=2//0
BCAR3	--	gnl|BL_ORD_ID|41444 sp|Q58DL5|BCAR3_BOVIN Breast cancer anti-estrogen resistance protein 3 OS=Bos taurus OX=9913 GN=BCAR3 PE=2 SV=2//0
BCAS2	--	gnl|BL_ORD_ID|441352 sp|Q9D287|SPF27_MOUSE Pre-mRNA-splicing factor SPF27 OS=Mus musculus OX=10090 GN=Bcas2 PE=1 SV=1//9.99353e-156
BCAS3	--	gnl|BL_ORD_ID|41453 sp|Q9H6U6|BCAS3_HUMAN Breast carcinoma-amplified sequence 3 OS=Homo sapiens OX=9606 GN=BCAS3 PE=1 SV=3//0
BCAS4	--	gnl|BL_ORD_ID|41455 sp|Q8TDM0|BCAS4_HUMAN Breast carcinoma-amplified sequence 4 OS=Homo sapiens OX=9606 GN=BCAS4 PE=1 SV=1//6.80682e-82
BCAT1	--	gnl|BL_ORD_ID|41462 sp|Q9GKM4|BCAT1_SHEEP Branched-chain-amino-acid aminotransferase, cytosolic OS=Ovis aries OX=9940 GN=BCAT1 PE=2 SV=1//0
BCCIP	--	gnl|BL_ORD_ID|41490 sp|Q2NL37|BCCIP_BOVIN BRCA2 and CDKN1A-interacting protein OS=Bos taurus OX=9913 GN=BCCIP PE=2 SV=1//2.61151e-156
BCDIN3D	--	gnl|BL_ORD_ID|45541 sp|Q29S19|BN3D2_BOVIN Pre-miRNA 5&apos;-monophosphate methyltransferase OS=Bos taurus OX=9913 GN=BCDIN3D PE=2 SV=1//0
BCKDHA	--	gnl|BL_ORD_ID|284830 sp|P11178|ODBA_BOVIN 2-oxoisovalerate dehydrogenase subunit alpha, mitochondrial OS=Bos taurus OX=9913 GN=BCKDHA PE=1 SV=1//0
BCL10	--	gnl|BL_ORD_ID|41730 sp|O95999|BCL10_HUMAN B-cell lymphoma/leukemia 10 OS=Homo sapiens OX=9606 GN=BCL10 PE=1 SV=1//1.1815e-124
BCL11B	--	gnl|BL_ORD_ID|41415 sp|Q9C0K0|BC11B_HUMAN B-cell lymphoma/leukemia 11B OS=Homo sapiens OX=9606 GN=BCL11B PE=1 SV=1//0
BCL2	--	gnl|BL_ORD_ID|41733 sp|O02718|BCL2_BOVIN Apoptosis regulator Bcl-2 OS=Bos taurus OX=9913 GN=BCL2 PE=2 SV=1//1.14523e-78
BCL2A1	--	gnl|BL_ORD_ID|40295 sp|Q3C2I0|B2LA1_BOVIN Bcl-2-related protein A1 OS=Bos taurus OX=9913 GN=BCL2A1 PE=2 SV=1//1.99402e-124
BCL2L1	--	gnl|BL_ORD_ID|40227 sp|Q07817|B2CL1_HUMAN Bcl-2-like protein 1 OS=Homo sapiens OX=9606 GN=BCL2L1 PE=1 SV=1//1.67476e-155
BCL2L12	--	gnl|BL_ORD_ID|40283 sp|Q9HB09|B2L12_HUMAN Bcl-2-like protein 12 OS=Homo sapiens OX=9606 GN=BCL2L12 PE=1 SV=1//2.27195e-87
BCL2L13	--	gnl|BL_ORD_ID|40284 sp|Q9BXK5|B2L13_HUMAN Bcl-2-like protein 13 OS=Homo sapiens OX=9606 GN=BCL2L13 PE=1 SV=1//5.84966e-82
BCL2L14	--	gnl|BL_ORD_ID|40286 sp|Q5E9L4|B2L14_BOVIN Apoptosis facilitator Bcl-2-like protein 14 OS=Bos taurus OX=9913 GN=BCL2L14 PE=2 SV=1//0
BCL2L2	--	gnl|BL_ORD_ID|40232 sp|Q45T69|B2CL2_CANLF Bcl-2-like protein 2 OS=Canis lupus familiaris OX=9615 GN=BCL2L2 PE=2 SV=1//1.7947e-100
BCL3	--	gnl|BL_ORD_ID|41740 sp|P20749|BCL3_HUMAN B-cell lymphoma 3 protein OS=Homo sapiens OX=9606 GN=BCL3 PE=1 SV=2//0
BCL6	--	gnl|BL_ORD_ID|41745 sp|P41182|BCL6_HUMAN B-cell lymphoma 6 protein OS=Homo sapiens OX=9606 GN=BCL6 PE=1 SV=1//0
BCL7A	--	gnl|BL_ORD_ID|41748 sp|Q4VC05|BCL7A_HUMAN B-cell CLL/lymphoma 7 protein family member A OS=Homo sapiens OX=9606 GN=BCL7A PE=1 SV=1//1.72599e-85
BCL7B	--	gnl|BL_ORD_ID|41752 sp|Q3T0A6|BCL7B_BOVIN B-cell CLL/lymphoma 7 protein family member B OS=Bos taurus OX=9913 GN=BCL7B PE=2 SV=1//3.14241e-115
BCL7C	--	gnl|BL_ORD_ID|41755 sp|Q8WUZ0|BCL7C_HUMAN B-cell CLL/lymphoma 7 protein family member C OS=Homo sapiens OX=9606 GN=BCL7C PE=1 SV=3//1.81164e-79
BCL9	--	gnl|BL_ORD_ID|41763 sp|O00512|BCL9_HUMAN B-cell CLL/lymphoma 9 protein OS=Homo sapiens OX=9606 GN=BCL9 PE=1 SV=4//0
BCL9L	--	gnl|BL_ORD_ID|41760 sp|Q86UU0|BCL9L_HUMAN B-cell CLL/lymphoma 9-like protein OS=Homo sapiens OX=9606 GN=BCL9L PE=1 SV=1//0
BCLAF1	--	gnl|BL_ORD_ID|41769 sp|Q9NYF8|BCLF1_HUMAN Bcl-2-associated transcription factor 1 OS=Homo sapiens OX=9606 GN=BCLAF1 PE=1 SV=2//8.78231e-37
BCLAF3	--	gnl|BL_ORD_ID|41766 sp|A2AJT9|BCLA3_HUMAN BCLAF1 and THRAP3 family member 3 OS=Homo sapiens OX=9606 GN=BCLAF3 PE=1 SV=1//0
BCNT2	--	gnl|BL_ORD_ID|59704 sp|O02751|CFDP2_BOVIN Craniofacial development protein 2 OS=Bos taurus OX=9913 GN=CFDP2 PE=1 SV=2//1.06984e-29
BCOR	--	gnl|BL_ORD_ID|41785 sp|Q6W2J9|BCOR_HUMAN BCL-6 corepressor OS=Homo sapiens OX=9606 GN=BCOR PE=1 SV=1//0
BCORL1	--	gnl|BL_ORD_ID|41784 sp|A2AQH4|BCORL_MOUSE BCL-6 corepressor-like protein 1 OS=Mus musculus OX=10090 GN=Bcorl1 PE=2 SV=1//7.01288e-103
BCR	--	gnl|BL_ORD_ID|41840 sp|Q6PAJ1|BCR_MOUSE Breakpoint cluster region protein OS=Mus musculus OX=10090 GN=Bcr PE=1 SV=3//0
BCS1L	--	gnl|BL_ORD_ID|41843 sp|Q5E9H5|BCS1_BOVIN Mitochondrial chaperone BCS1 OS=Bos taurus OX=9913 GN=BCS1L PE=2 SV=1//0
BDH1	--	gnl|BL_ORD_ID|41965 sp|Q02337|BDH_BOVIN D-beta-hydroxybutyrate dehydrogenase, mitochondrial OS=Bos taurus OX=9913 GN=BDH1 PE=1 SV=2//0
BDKRB1	--	gnl|BL_ORD_ID|45009 sp|Q8HZP2|BKRB1_MACMU B1 bradykinin receptor OS=Macaca mulatta OX=9544 GN=BDKRB1 PE=3 SV=1//0
BDKRB2	--	gnl|BL_ORD_ID|45018 sp|Q9GLX8|BKRB2_PIG B2 bradykinin receptor OS=Sus scrofa OX=9823 GN=BDKRB2 PE=2 SV=1//0
BDNF	--	gnl|BL_ORD_ID|41991 sp|Q95106|BDNF_BOVIN Brain-derived neurotrophic factor OS=Bos taurus OX=9913 GN=BDNF PE=2 SV=2//3.42888e-171
BDP1	--	gnl|BL_ORD_ID|42035 sp|A6H8Y1|BDP1_HUMAN Transcription factor TFIIIB component B&apos;&apos; homolog OS=Homo sapiens OX=9606 GN=BDP1 PE=1 SV=3//0
BEND3	--	gnl|BL_ORD_ID|42147 sp|Q5T5X7|BEND3_HUMAN BEN domain-containing protein 3 OS=Homo sapiens OX=9606 GN=BEND3 PE=1 SV=1//0
BEND5	--	gnl|BL_ORD_ID|42151 sp|Q7L4P6|BEND5_HUMAN BEN domain-containing protein 5 OS=Homo sapiens OX=9606 GN=BEND5 PE=1 SV=1//0
BEND6	--	gnl|BL_ORD_ID|42154 sp|Q5SZJ8|BEND6_HUMAN BEN domain-containing protein 6 OS=Homo sapiens OX=9606 GN=BEND6 PE=1 SV=2//1.74016e-166
BEND7	--	gnl|BL_ORD_ID|42156 sp|Q8N7W2|BEND7_HUMAN BEN domain-containing protein 7 OS=Homo sapiens OX=9606 GN=BEND7 PE=1 SV=2//0
BEST1	--	gnl|BL_ORD_ID|42179 sp|O76090|BEST1_HUMAN Bestrophin-1 OS=Homo sapiens OX=9606 GN=BEST1 PE=1 SV=1//0
BET1	--	gnl|BL_ORD_ID|42202 sp|O15155|BET1_HUMAN BET1 homolog OS=Homo sapiens OX=9606 GN=BET1 PE=1 SV=1//2.04957e-58
BET1L	--	gnl|BL_ORD_ID|42195 sp|Q3MHP8|BET1L_BOVIN BET1-like protein OS=Bos taurus OX=9913 GN=BET1L PE=3 SV=1//5.30725e-61
BFAR	--	gnl|BL_ORD_ID|42581 sp|Q9NZS9|BFAR_HUMAN Bifunctional apoptosis regulator OS=Homo sapiens OX=9606 GN=BFAR PE=1 SV=1//0
BFSP1	--	gnl|BL_ORD_ID|42649 sp|Q06002|BFSP1_BOVIN Filensin OS=Bos taurus OX=9913 GN=BFSP1 PE=1 SV=2//8.05474e-79
BHLHE40	--	gnl|BL_ORD_ID|43253 sp|Q5EA15|BHE40_BOVIN Class E basic helix-loop-helix protein 40 OS=Bos taurus OX=9913 GN=BHLHE40 PE=2 SV=1//2.68072e-23
BHLHE41	--	gnl|BL_ORD_ID|43259 sp|Q9C0J9|BHE41_HUMAN Class E basic helix-loop-helix protein 41 OS=Homo sapiens OX=9606 GN=BHLHE41 PE=1 SV=1//9.0286e-25
BICC1	--	gnl|BL_ORD_ID|43326 sp|Q9H694|BICC1_HUMAN Protein bicaudal C homolog 1 OS=Homo sapiens OX=9606 GN=BICC1 PE=1 SV=2//0
BICD1	--	gnl|BL_ORD_ID|43329 sp|Q96G01|BICD1_HUMAN Protein bicaudal D homolog 1 OS=Homo sapiens OX=9606 GN=BICD1 PE=1 SV=3//0
BICD2	--	gnl|BL_ORD_ID|43331 sp|Q8TD16|BICD2_HUMAN Protein bicaudal D homolog 2 OS=Homo sapiens OX=9606 GN=BICD2 PE=1 SV=1//0
BICDL1	--	gnl|BL_ORD_ID|43336 sp|Q6ZP65|BICL1_HUMAN BICD family-like cargo adapter 1 OS=Homo sapiens OX=9606 GN=BICDL1 PE=2 SV=2//0
BICRA	--	gnl|BL_ORD_ID|43347 sp|Q9NZM4|BICRA_HUMAN BRD4-interacting chromatin-remodeling complex-associated protein OS=Homo sapiens OX=9606 GN=BICRA PE=1 SV=2//0
BICRAL	--	gnl|BL_ORD_ID|43349 sp|Q6AI39|BICRL_HUMAN BRD4-interacting chromatin-remodeling complex-associated protein-like OS=Homo sapiens OX=9606 GN=BICRAL PE=1 SV=2//0
BID	--	gnl|BL_ORD_ID|43354 sp|Q4JHS0|BID_PIG BH3-interacting domain death agonist OS=Sus scrofa OX=9823 GN=BID PE=1 SV=1//1.13748e-71
BIN1	--	gnl|BL_ORD_ID|43416 sp|O00499|BIN1_HUMAN Myc box-dependent-interacting protein 1 OS=Homo sapiens OX=9606 GN=BIN1 PE=1 SV=1//0
BIN3	--	gnl|BL_ORD_ID|43426 sp|Q9NQY0|BIN3_HUMAN Bridging integrator 3 OS=Homo sapiens OX=9606 GN=BIN3 PE=1 SV=1//1.25415e-164
BIRC2	--	gnl|BL_ORD_ID|44952 sp|Q13490|BIRC2_HUMAN Baculoviral IAP repeat-containing protein 2 OS=Homo sapiens OX=9606 GN=BIRC2 PE=1 SV=2//0
BIRC3	--	gnl|BL_ORD_ID|44955 sp|Q13489|BIRC3_HUMAN Baculoviral IAP repeat-containing protein 3 OS=Homo sapiens OX=9606 GN=BIRC3 PE=1 SV=2//0
BIRC5	--	gnl|BL_ORD_ID|44957 sp|Q6J1J1|BIRC5_BOVIN Baculoviral IAP repeat-containing protein 5 OS=Bos taurus OX=9913 GN=BIRC5 PE=2 SV=2//5.23119e-90
BIRC6	--	gnl|BL_ORD_ID|44966 sp|Q9NR09|BIRC6_HUMAN Baculoviral IAP repeat-containing protein 6 OS=Homo sapiens OX=9606 GN=BIRC6 PE=1 SV=2//0
BIVM	--	gnl|BL_ORD_ID|44983 sp|Q86UB2|BIVM_HUMAN Basic immunoglobulin-like variable motif-containing protein OS=Homo sapiens OX=9606 GN=BIVM PE=2 SV=3//0
BLCAP	--	gnl|BL_ORD_ID|45215 sp|P62950|BLCAP_RAT Bladder cancer-associated protein OS=Rattus norvegicus OX=10116 GN=Blcap PE=3 SV=1//5.76509e-49
BLM	--	gnl|BL_ORD_ID|45306 sp|P54132|BLM_HUMAN Bloom syndrome protein OS=Homo sapiens OX=9606 GN=BLM PE=1 SV=1//0
BLMH	--	gnl|BL_ORD_ID|45295 sp|P70645|BLMH_RAT Bleomycin hydrolase OS=Rattus norvegicus OX=10116 GN=Blmh PE=1 SV=1//0
BLOC1S2	--	gnl|BL_ORD_ID|45058 sp|Q32WR5|BL1S2_RAT Biogenesis of lysosome-related organelles complex-1 subunit 2 OS=Rattus norvegicus OX=10116 GN=Bloc1s2 PE=2 SV=1//1.69291e-64
BLOC1S3	--	gnl|BL_ORD_ID|45060 sp|A5PJP1|BL1S3_BOVIN Biogenesis of lysosome-related organelles complex 1 subunit 3 OS=Bos taurus OX=9913 GN=BLOC1S3 PE=2 SV=1//2.22667e-56
BLOC1S4	--	gnl|BL_ORD_ID|45069 sp|Q9NUP1|BL1S4_HUMAN Biogenesis of lysosome-related organelles complex 1 subunit 4 OS=Homo sapiens OX=9606 GN=BLOC1S4 PE=1 SV=1//1.77455e-106
BLOC1S5	--	gnl|BL_ORD_ID|45092 sp|A5A777|BL1S5_PIG Biogenesis of lysosome-related organelles complex 1 subunit 5 OS=Sus scrofa OX=9823 GN=BLOC1S5 PE=2 SV=1//5.43634e-97
BLVRA	--	gnl|BL_ORD_ID|43356 sp|P53004|BIEA_HUMAN Biliverdin reductase A OS=Homo sapiens OX=9606 GN=BLVRA PE=1 SV=2//3.57408e-173
BLZF1	--	gnl|BL_ORD_ID|157208 sp|Q9H2G9|GO45_HUMAN Golgin-45 OS=Homo sapiens OX=9606 GN=BLZF1 PE=1 SV=2//0
BMF	--	gnl|BL_ORD_ID|45396 sp|Q8K589|BMF_RAT Bcl-2-modifying factor OS=Rattus norvegicus OX=10116 GN=Bmf PE=2 SV=1//7.31554e-102
BMI1	--	gnl|BL_ORD_ID|45406 sp|Q32KX7|BMI1_BOVIN Polycomb complex protein BMI-1 OS=Bos taurus OX=9913 GN=BMI1 PE=2 SV=1//0
BMP1	--	gnl|BL_ORD_ID|45430 sp|P13497|BMP1_HUMAN Bone morphogenetic protein 1 OS=Homo sapiens OX=9606 GN=BMP1 PE=1 SV=2//0
BMP2	--	gnl|BL_ORD_ID|45438 sp|O19006|BMP2_DAMDA Bone morphogenetic protein 2 OS=Dama dama OX=30532 GN=BMP2 PE=2 SV=1//0
BMP2K	--	gnl|BL_ORD_ID|45435 sp|Q9NSY1|BMP2K_HUMAN BMP-2-inducible protein kinase OS=Homo sapiens OX=9606 GN=BMP2K PE=1 SV=2//0
BMP3	--	gnl|BL_ORD_ID|45444 sp|P22444|BMP3_BOVIN Bone morphogenetic protein 3 OS=Bos taurus OX=9913 GN=BMP3 PE=1 SV=2//0
BMP4	--	gnl|BL_ORD_ID|45449 sp|Q2KJH1|BMP4_BOVIN Bone morphogenetic protein 4 OS=Bos taurus OX=9913 GN=BMP4 PE=2 SV=1//0
BMP7	--	gnl|BL_ORD_ID|45465 sp|P23359|BMP7_MOUSE Bone morphogenetic protein 7 OS=Mus musculus OX=10090 GN=Bmp7 PE=1 SV=2//0
BMPR1A	--	gnl|BL_ORD_ID|45489 sp|P36894|BMR1A_HUMAN Bone morphogenetic protein receptor type-1A OS=Homo sapiens OX=9606 GN=BMPR1A PE=1 SV=2//0
BMPR1B	--	gnl|BL_ORD_ID|45493 sp|O00238|BMR1B_HUMAN Bone morphogenetic protein receptor type-1B OS=Homo sapiens OX=9606 GN=BMPR1B PE=1 SV=1//0
BMPR2	--	gnl|BL_ORD_ID|45487 sp|O35607|BMPR2_MOUSE Bone morphogenetic protein receptor type-2 OS=Mus musculus OX=10090 GN=Bmpr2 PE=1 SV=1//0
BMS1	--	gnl|BL_ORD_ID|45505 sp|Q14692|BMS1_HUMAN Ribosome biogenesis protein BMS1 homolog OS=Homo sapiens OX=9606 GN=BMS1 PE=1 SV=1//0
BMT2	--	gnl|BL_ORD_ID|426626 sp|Q1RMZ1|SAMTR_HUMAN S-adenosylmethionine sensor upstream of mTORC1 OS=Homo sapiens OX=9606 GN=BMT2 PE=1 SV=1//0
BNIP1	--	gnl|BL_ORD_ID|429983 sp|Q8VHI8|SEC20_RAT Vesicle transport protein SEC20 OS=Rattus norvegicus OX=10116 GN=Bnip1 PE=2 SV=1//1.48354e-142
BOD1L1	--	gnl|BL_ORD_ID|41904 sp|Q8NFC6|BD1L1_HUMAN Biorientation of chromosomes in cell division protein 1-like 1 OS=Homo sapiens OX=9606 GN=BOD1L1 PE=1 SV=2//0
BOK	--	gnl|BL_ORD_ID|45642 sp|Q9UMX3|BOK_HUMAN Bcl-2-related ovarian killer protein OS=Homo sapiens OX=9606 GN=BOK PE=1 SV=1//8.86007e-137
BoLA	--	gnl|BL_ORD_ID|166633 sp|P13752|HA1A_BOVIN BOLA class I histocompatibility antigen, alpha chain BL3-6 OS=Bos taurus OX=9913 PE=2 SV=1//2.51499e-173
BOLA1	--	gnl|BL_ORD_ID|45657 sp|Q3T138|BOLA1_BOVIN BolA-like protein 1 OS=Bos taurus OX=9913 GN=BOLA1 PE=2 SV=1//1.3731e-89
BOLA2B	--	gnl|BL_ORD_ID|45662 sp|Q9H3K6|BOLA2_HUMAN BolA-like protein 2 OS=Homo sapiens OX=9606 GN=BOLA2 PE=1 SV=1//1.47725e-43
BOLA-DMA	--	gnl|BL_ORD_ID|100530 sp|P28067|DMA_HUMAN HLA class II histocompatibility antigen, DM alpha chain OS=Homo sapiens OX=9606 GN=HLA-DMA PE=1 SV=1//6.57131e-116
BOLA-DRB3	--	gnl|BL_ORD_ID|809 sp|P13760|2B14_HUMAN HLA class II histocompatibility antigen, DRB1-4 beta chain OS=Homo sapiens OX=9606 GN=HLA-DRB1 PE=1 SV=1//5.97953e-143
BOLA-NC1	--	gnl|BL_ORD_ID|166635 sp|P13753|HA1B_BOVIN BOLA class I histocompatibility antigen, alpha chain BL3-7 OS=Bos taurus OX=9913 PE=2 SV=1//7.23593e-163
BOP1	--	gnl|BL_ORD_ID|45715 sp|Q14137|BOP1_HUMAN Ribosome biogenesis protein BOP1 OS=Homo sapiens OX=9606 GN=BOP1 PE=1 SV=2//0
BORA	--	gnl|BL_ORD_ID|45755 sp|Q6PGQ7|BORA_HUMAN Protein aurora borealis OS=Homo sapiens OX=9606 GN=BORA PE=1 SV=2//0
BORCS6	--	gnl|BL_ORD_ID|45766 sp|Q3SX20|BORC6_BOVIN BLOC-1-related complex subunit 6 OS=Bos taurus OX=9913 GN=BORCS6 PE=2 SV=2//2.96399e-159
BORCS8	--	gnl|BL_ORD_ID|45780 sp|Q96FH0|BORC8_HUMAN BLOC-1-related complex subunit 8 OS=Homo sapiens OX=9606 GN=BORCS8 PE=1 SV=1//7.46055e-72
BPHL	--	gnl|BL_ORD_ID|45930 sp|Q8R164|BPHL_MOUSE Valacyclovir hydrolase OS=Mus musculus OX=10090 GN=Bphl PE=1 SV=1//4.77851e-129
BPTF	--	gnl|BL_ORD_ID|46065 sp|Q12830|BPTF_HUMAN Nucleosome-remodeling factor subunit BPTF OS=Homo sapiens OX=9606 GN=BPTF PE=1 SV=3//2.79774e-96
BRAF	--	gnl|BL_ORD_ID|46370 sp|P15056|BRAF_HUMAN Serine/threonine-protein kinase B-raf OS=Homo sapiens OX=9606 GN=BRAF PE=1 SV=4//0
BRAP	--	gnl|BL_ORD_ID|46375 sp|Q7Z569|BRAP_HUMAN BRCA1-associated protein OS=Homo sapiens OX=9606 GN=BRAP PE=1 SV=2//0
BRAT1	--	gnl|BL_ORD_ID|46378 sp|D2I4M3|BRAT1_AILME BRCA1-associated ATM activator 1 OS=Ailuropoda melanoleuca OX=9646 GN=BRAT1 PE=3 SV=1//0
BRCA1	--	gnl|BL_ORD_ID|46397 sp|Q864U1|BRCA1_BOVIN Breast cancer type 1 susceptibility protein homolog OS=Bos taurus OX=9913 GN=BRCA1 PE=1 SV=1//0
BRCA2	--	gnl|BL_ORD_ID|46411 sp|P51587|BRCA2_HUMAN Breast cancer type 2 susceptibility protein OS=Homo sapiens OX=9606 GN=BRCA2 PE=1 SV=3//0
BRCC3	--	gnl|BL_ORD_ID|46414 sp|A5PJP6|BRCC3_BOVIN Lys-63-specific deubiquitinase BRCC36 OS=Bos taurus OX=9913 GN=BRCC3 PE=2 SV=1//0
BRD1	--	gnl|BL_ORD_ID|46424 sp|O95696|BRD1_HUMAN Bromodomain-containing protein 1 OS=Homo sapiens OX=9606 GN=BRD1 PE=1 SV=1//3.39528e-137
BRD2	--	gnl|BL_ORD_ID|46425 sp|Q32S26|BRD2_BOVIN Bromodomain-containing protein 2 OS=Bos taurus OX=9913 GN=BRD2 PE=3 SV=1//4.329e-23
BRD3	--	gnl|BL_ORD_ID|46430 sp|Q15059|BRD3_HUMAN Bromodomain-containing protein 3 OS=Homo sapiens OX=9606 GN=BRD3 PE=1 SV=1//0
BRD3OS	--	-//-
BRD4	--	gnl|BL_ORD_ID|46435 sp|O60885|BRD4_HUMAN Bromodomain-containing protein 4 OS=Homo sapiens OX=9606 GN=BRD4 PE=1 SV=2//1.78106e-35
BRD7	--	gnl|BL_ORD_ID|46440 sp|Q5R8B0|BRD7_PONAB Bromodomain-containing protein 7 OS=Pongo abelii OX=9601 GN=BRD7 PE=2 SV=1//0
BRD8	--	gnl|BL_ORD_ID|46442 sp|Q8R3B7|BRD8_MOUSE Bromodomain-containing protein 8 OS=Mus musculus OX=10090 GN=Brd8 PE=1 SV=2//0
BRD9	--	gnl|BL_ORD_ID|46444 sp|Q9H8M2|BRD9_HUMAN Bromodomain-containing protein 9 OS=Homo sapiens OX=9606 GN=BRD9 PE=1 SV=2//0
BRF1	--	gnl|BL_ORD_ID|468341 sp|Q92994|TF3B_HUMAN Transcription factor IIIB 90 kDa subunit OS=Homo sapiens OX=9606 GN=BRF1 PE=1 SV=1//0
BRF2	--	gnl|BL_ORD_ID|46500 sp|Q29S07|BRF2_BOVIN Transcription factor IIIB 50 kDa subunit OS=Bos taurus OX=9913 GN=BRF2 PE=2 SV=1//0
BRI3	--	gnl|BL_ORD_ID|46520 sp|Q32L83|BRI3_BOVIN Brain protein I3 OS=Bos taurus OX=9913 GN=BRI3 PE=2 SV=1//2.09131e-07
BRI3BP	--	gnl|BL_ORD_ID|46519 sp|Q8BXV2|BRI3B_MOUSE BRI3-binding protein OS=Mus musculus OX=10090 GN=Bri3bp PE=1 SV=1//3.68261e-86
BRICD5	--	gnl|BL_ORD_ID|46525 sp|Q6PL45|BRID5_HUMAN BRICHOS domain-containing protein 5 OS=Homo sapiens OX=9606 GN=BRICD5 PE=1 SV=3//1.32483e-82
BRIP1	--	gnl|BL_ORD_ID|128415 sp|Q9BX63|FANCJ_HUMAN Fanconi anemia group J protein OS=Homo sapiens OX=9606 GN=BRIP1 PE=1 SV=1//0
BRIX1	--	gnl|BL_ORD_ID|46788 sp|Q3SZZ0|BRX1_BOVIN Ribosome biogenesis protein BRX1 homolog OS=Bos taurus OX=9913 GN=BRIX1 PE=2 SV=1//0
BRMS1	--	gnl|BL_ORD_ID|46666 sp|Q1LZE0|BRMS1_BOVIN Breast cancer metastasis-suppressor 1 homolog OS=Bos taurus OX=9913 GN=BRMS1 PE=2 SV=1//1.65276e-103
BRMS1L	--	gnl|BL_ORD_ID|46662 sp|Q5PSV4|BRM1L_HUMAN Breast cancer metastasis-suppressor 1-like protein OS=Homo sapiens OX=9606 GN=BRMS1L PE=1 SV=2//3.33106e-46
BRPF1	--	gnl|BL_ORD_ID|46747 sp|P55201|BRPF1_HUMAN Peregrin OS=Homo sapiens OX=9606 GN=BRPF1 PE=1 SV=2//0
BRPF3	--	gnl|BL_ORD_ID|46749 sp|Q9ULD4|BRPF3_HUMAN Bromodomain and PHD finger-containing protein 3 OS=Homo sapiens OX=9606 GN=BRPF3 PE=1 SV=2//0
BRWD1	--	gnl|BL_ORD_ID|46782 sp|Q9NSI6|BRWD1_HUMAN Bromodomain and WD repeat-containing protein 1 OS=Homo sapiens OX=9606 GN=BRWD1 PE=1 SV=4//0
BRWD3	--	gnl|BL_ORD_ID|46784 sp|Q6RI45|BRWD3_HUMAN Bromodomain and WD repeat-containing protein 3 OS=Homo sapiens OX=9606 GN=BRWD3 PE=1 SV=2//0
BSDC1	--	gnl|BL_ORD_ID|46852 sp|Q3SX22|BSDC1_BOVIN BSD domain-containing protein 1 OS=Bos taurus OX=9913 GN=BSDC1 PE=2 SV=1//0
BSG	--	gnl|BL_ORD_ID|41185 sp|Q99PA3|BASI_CRIGR Basigin (Fragment) OS=Cricetulus griseus OX=10029 GN=BSG PE=2 SV=1//1.0361e-112
BTAF1	--	gnl|BL_ORD_ID|47084 sp|O14981|BTAF1_HUMAN TATA-binding protein-associated factor 172 OS=Homo sapiens OX=9606 GN=BTAF1 PE=1 SV=2//0
BTBD1	--	gnl|BL_ORD_ID|47099 sp|Q9H0C5|BTBD1_HUMAN BTB/POZ domain-containing protein 1 OS=Homo sapiens OX=9606 GN=BTBD1 PE=1 SV=1//5.94114e-16
BTBD10	--	gnl|BL_ORD_ID|47119 sp|Q9BSF8|BTBDA_HUMAN BTB/POZ domain-containing protein 10 OS=Homo sapiens OX=9606 GN=BTBD10 PE=1 SV=2//0
BTBD11	--	gnl|BL_ORD_ID|47122 sp|A6QL63|BTBDB_HUMAN Ankyrin repeat and BTB/POZ domain-containing protein BTBD11 OS=Homo sapiens OX=9606 GN=BTBD11 PE=2 SV=3//4.40431e-137
BTBD2	--	gnl|BL_ORD_ID|47101 sp|Q9BX70|BTBD2_HUMAN BTB/POZ domain-containing protein 2 OS=Homo sapiens OX=9606 GN=BTBD2 PE=1 SV=1//0
BTBD3	--	gnl|BL_ORD_ID|47105 sp|M3XQV7|BTBD3_MUSPF BTB/POZ domain-containing protein 3 OS=Mustela putorius furo OX=9669 GN=BTBD3 PE=2 SV=2//0
BTBD6	--	gnl|BL_ORD_ID|47107 sp|Q8K2J9|BTBD6_MOUSE BTB/POZ domain-containing protein 6 OS=Mus musculus OX=10090 GN=Btbd6 PE=2 SV=2//0
BTBD7	--	gnl|BL_ORD_ID|47110 sp|Q9P203|BTBD7_HUMAN BTB/POZ domain-containing protein 7 OS=Homo sapiens OX=9606 GN=BTBD7 PE=1 SV=3//0
BTBD8	--	gnl|BL_ORD_ID|199959 sp|Q9UPP5|K1107_HUMAN Uncharacterized protein KIAA1107 OS=Homo sapiens OX=9606 GN=KIAA1107 PE=2 SV=2//0
BTBD9	--	gnl|BL_ORD_ID|47114 sp|A4IFG2|BTBD9_BOVIN BTB/POZ domain-containing protein 9 OS=Bos taurus OX=9913 GN=BTBD9 PE=2 SV=2//1.24223e-22
BTD	--	gnl|BL_ORD_ID|47146 sp|A6QQ07|BTD_BOVIN Biotinidase OS=Bos taurus OX=9913 GN=BTD PE=2 SV=1//0
BTF3	--	gnl|BL_ORD_ID|47155 sp|P20290|BTF3_HUMAN Transcription factor BTF3 OS=Homo sapiens OX=9606 GN=BTF3 PE=1 SV=1//9.75572e-115
BTF3L4	--	gnl|BL_ORD_ID|47071 sp|Q2KIY7|BT3L4_BOVIN Transcription factor BTF3 homolog 4 OS=Bos taurus OX=9913 GN=BTF3L4 PE=2 SV=1//1.03111e-62
BTG1	--	gnl|BL_ORD_ID|47157 sp|P53348|BTG1_BOVIN Protein BTG1 OS=Bos taurus OX=9913 GN=BTG1 PE=2 SV=2//1.2344e-119
BTG2	--	gnl|BL_ORD_ID|47163 sp|Q04211|BTG2_MOUSE Protein BTG2 OS=Mus musculus OX=10090 GN=Btg2 PE=1 SV=1//3.53453e-95
BTRC	--	gnl|BL_ORD_ID|129677 sp|Q9Y297|FBW1A_HUMAN F-box/WD repeat-containing protein 1A OS=Homo sapiens OX=9606 GN=BTRC PE=1 SV=1//0
BUB1B	--	gnl|BL_ORD_ID|47441 sp|O60566|BUB1B_HUMAN Mitotic checkpoint serine/threonine-protein kinase BUB1 beta OS=Homo sapiens OX=9606 GN=BUB1B PE=1 SV=3//0
BUD13	--	gnl|BL_ORD_ID|47469 sp|Q9BRD0|BUD13_HUMAN BUD13 homolog OS=Homo sapiens OX=9606 GN=BUD13 PE=1 SV=1//0
BUD31	--	gnl|BL_ORD_ID|47500 sp|O70454|BUD31_RAT Protein BUD31 homolog OS=Rattus norvegicus OX=10116 GN=Bud31 PE=2 SV=2//2.45916e-92
BYSL	--	gnl|BL_ORD_ID|47770 sp|Q5E9N0|BYST_BOVIN Bystin OS=Bos taurus OX=9913 GN=BYSL PE=2 SV=1//0
C10H14orf119	--	gnl|BL_ORD_ID|69153 sp|Q9JJ93|CN119_MOUSE Uncharacterized protein C14orf119 homolog OS=Mus musculus OX=10090 GN=MNCb-2990 PE=2 SV=1//4.85604e-66
C10H14orf93	--	gnl|BL_ORD_ID|69148 sp|Q9H972|CN093_HUMAN Uncharacterized protein C14orf93 OS=Homo sapiens OX=9606 GN=C14orf93 PE=1 SV=1//0
C10H15orf41	--	gnl|BL_ORD_ID|69620 sp|Q5E9S8|CO041_BOVIN Uncharacterized protein C15orf41 homolog OS=Bos taurus OX=9913 PE=2 SV=1//2.35133e-136
C10H15orf61	--	gnl|BL_ORD_ID|69637 sp|Q0VG49|CO061_MOUSE Uncharacterized protein C15orf61 homolog OS=Mus musculus OX=10090 PE=2 SV=2//2.10765e-108
C10H15orf62	--	gnl|BL_ORD_ID|69638 sp|A8K5M9|CO062_HUMAN Uncharacterized protein C15orf62, mitochondrial OS=Homo sapiens OX=9606 GN=C15orf62 PE=2 SV=1//7.49229e-68
C11H2orf42	--	gnl|BL_ORD_ID|53286 sp|Q3SYX3|CB042_BOVIN Uncharacterized protein C2orf42 homolog OS=Bos taurus OX=9913 PE=2 SV=1//0
C11H2orf49	--	gnl|BL_ORD_ID|28820 sp|A2VDP0|ASHWN_BOVIN Ashwin OS=Bos taurus OX=9913 PE=2 SV=1//1.40605e-121
C11H2orf68	--	gnl|BL_ORD_ID|53298 sp|A4IFR8|CB068_BOVIN UPF0561 protein C2orf68 homolog OS=Bos taurus OX=9913 PE=2 SV=2//2.23134e-78
C11H2orf81	--	gnl|BL_ORD_ID|53332 sp|A6NN90|CB081_HUMAN Uncharacterized protein C2orf81 OS=Homo sapiens OX=9606 GN=C2orf81 PE=3 SV=3//0
C11H9orf116	--	gnl|BL_ORD_ID|63885 sp|Q32P67|CI116_BOVIN UPF0691 protein C9orf116 homolog OS=Bos taurus OX=9913 PE=2 SV=1//2.91164e-69
C14H8orf37	--	gnl|BL_ORD_ID|60068 sp|E1BC52|CH037_BOVIN Protein C8orf37 homolog OS=Bos taurus OX=9913 PE=1 SV=1//6.9528e-119
C14H8orf76	--	gnl|BL_ORD_ID|60092 sp|Q96K31|CH076_HUMAN Uncharacterized protein C8orf76 OS=Homo sapiens OX=9606 GN=C8orf76 PE=2 SV=1//2.09421e-06
C14H8orf82	--	gnl|BL_ORD_ID|60096 sp|A8E4L3|CH082_BOVIN UPF0598 protein C8orf82 homolog OS=Bos taurus OX=9913 PE=2 SV=1//1.08565e-100
C14H8orf89	--	gnl|BL_ORD_ID|60103 sp|P0DMQ9|CH089_HUMAN Putative uncharacterized protein C8orf89 OS=Homo sapiens OX=9606 GN=C8orf89 PE=2 SV=1//1.17378e-60
C15H11orf52	--	gnl|BL_ORD_ID|65062 sp|Q96A22|CK052_HUMAN Uncharacterized protein C11orf52 OS=Homo sapiens OX=9606 GN=C11orf52 PE=1 SV=2//2.05246e-23
C15H11orf58	--	gnl|BL_ORD_ID|437337 sp|Q3MHL8|SMAP_BOVIN Small acidic protein OS=Bos taurus OX=9913 GN=SMAP PE=2 SV=1//7.37039e-81
C16H1orf112	--	gnl|BL_ORD_ID|48921 sp|Q9NSG2|CA112_HUMAN Uncharacterized protein C1orf112 OS=Homo sapiens OX=9606 GN=C1orf112 PE=1 SV=1//0
C16H1orf115	--	gnl|BL_ORD_ID|48925 sp|Q8BGN9|CA115_MOUSE Uncharacterized protein C1orf115 homolog OS=Mus musculus OX=10090 PE=2 SV=1//2.92846e-29
C16H1orf116	--	gnl|BL_ORD_ID|426861 sp|A5D7K1|SARG_BOVIN Specifically androgen-regulated gene protein OS=Bos taurus OX=9913 GN=SARG PE=2 SV=1//0
C16H1orf159	--	gnl|BL_ORD_ID|48995 sp|Q96HA4|CA159_HUMAN Uncharacterized protein C1orf159 OS=Homo sapiens OX=9606 GN=C1orf159 PE=2 SV=2//6.27275e-43
C16H1orf174	--	gnl|BL_ORD_ID|49005 sp|Q32PF7|CA174_BOVIN UPF0688 protein C1orf174 homolog OS=Bos taurus OX=9913 PE=2 SV=1//9.46978e-141
C16H1orf21	--	gnl|BL_ORD_ID|48876 sp|Q9H246|CA021_HUMAN Uncharacterized protein C1orf21 OS=Homo sapiens OX=9606 GN=C1orf21 PE=1 SV=1//2.35557e-75
C16H1orf74	--	gnl|BL_ORD_ID|48896 sp|A6QQA5|CA074_BOVIN UPF0739 protein C1orf74 homolog OS=Bos taurus OX=9913 PE=2 SV=1//0
C17H12orf43	--	gnl|BL_ORD_ID|65296 sp|Q58CQ0|CL043_BOVIN Uncharacterized protein C12orf43 homolog OS=Bos taurus OX=9913 PE=2 SV=1//1.57607e-105
C17H12orf49	--	gnl|BL_ORD_ID|65303 sp|Q17QN8|CL049_BOVIN UPF0454 protein C12orf49 homolog OS=Bos taurus OX=9913 PE=2 SV=1//6.7761e-119
C17H12orf65	--	gnl|BL_ORD_ID|65323 sp|Q9H3J6|CL065_HUMAN Probable peptide chain release factor C12orf65, mitochondrial OS=Homo sapiens OX=9606 GN=C12orf65 PE=2 SV=1//1.70977e-70
C17H22orf39	--	gnl|BL_ORD_ID|82440 sp|Q6P5X5|CV039_HUMAN UPF0545 protein C22orf39 OS=Homo sapiens OX=9606 GN=C22orf39 PE=1 SV=2//9.99039e-54
C17H4orf46	--	gnl|BL_ORD_ID|56899 sp|Q0II83|CD046_BOVIN Uncharacterized protein C4orf46 homolog OS=Bos taurus OX=9913 PE=3 SV=1//1.35886e-47
C18H16orf46	--	gnl|BL_ORD_ID|75938 sp|Q6P387|CP046_HUMAN Uncharacterized protein C16orf46 OS=Homo sapiens OX=9606 GN=C16orf46 PE=2 SV=2//7.59861e-132
C18H16orf70	--	gnl|BL_ORD_ID|75956 sp|O08654|CP070_RAT UPF0183 protein C16orf70 homolog OS=Rattus norvegicus OX=10116 PE=2 SV=1//0
C18H16orf74	--	gnl|BL_ORD_ID|75967 sp|Q8K1L6|CP074_MOUSE Uncharacterized protein C16orf74 homolog OS=Mus musculus OX=10090 PE=3 SV=2//5.36239e-16
C18H19orf12	--	gnl|BL_ORD_ID|79075 sp|Q08DM5|CS012_BOVIN Protein C19orf12 homolog OS=Bos taurus OX=9913 PE=2 SV=1//2.21147e-61
C18H19orf18	--	gnl|BL_ORD_ID|79080 sp|Q8NEA5|CS018_HUMAN Uncharacterized protein C19orf18 OS=Homo sapiens OX=9606 GN=C19orf18 PE=2 SV=1//3.22552e-33
C18H19orf33	--	-//-
C18H19orf47	--	gnl|BL_ORD_ID|79091 sp|Q8N9M1|CS047_HUMAN Uncharacterized protein C19orf47 OS=Homo sapiens OX=9606 GN=C19orf47 PE=1 SV=1//0
C18H19orf48	--	gnl|BL_ORD_ID|140466 sp|P70213|FV1_MOUSE Friend virus susceptibility protein 1 OS=Mus musculus OX=10090 GN=Fv1 PE=4 SV=1//1.77081e-08
C18H19orf54	--	gnl|BL_ORD_ID|79095 sp|A6QQD2|CS054_BOVIN UPF0692 protein C19orf54 homolog OS=Bos taurus OX=9913 PE=2 SV=3//0
C18H19orf81	--	gnl|BL_ORD_ID|79109 sp|C9J6K1|CS081_HUMAN Putative uncharacterized protein C19orf81 OS=Homo sapiens OX=9606 GN=C19orf81 PE=4 SV=1//4.2586e-88
C19H17orf53	--	gnl|BL_ORD_ID|77155 sp|Q8N3J3|CQ053_HUMAN Uncharacterized protein C17orf53 OS=Homo sapiens OX=9606 GN=C17orf53 PE=1 SV=1//0
C19H17orf58	--	gnl|BL_ORD_ID|77160 sp|Q2M2W7|CQ058_HUMAN UPF0450 protein C17orf58 OS=Homo sapiens OX=9606 GN=C17orf58 PE=3 SV=2//6.49105e-43
C19H17orf80	--	gnl|BL_ORD_ID|77181 sp|Q9BSJ5|CQ080_HUMAN Uncharacterized protein C17orf80 OS=Homo sapiens OX=9606 GN=C17orf80 PE=2 SV=2//9.29382e-122
C19H17orf97	--	gnl|BL_ORD_ID|216999 sp|Q810M6|LIAT1_MOUSE Protein LIAT1 OS=Mus musculus OX=10090 GN=Liat1 PE=1 SV=1//8.65113e-50
C1D	--	gnl|BL_ORD_ID|48025 sp|Q32PE4|C1D_BOVIN Nuclear nucleic acid-binding protein C1D OS=Bos taurus OX=9913 GN=C1D PE=2 SV=1//6.87066e-89
C1GALT1	--	gnl|BL_ORD_ID|48037 sp|Q0VC84|C1GLT_BOVIN Glycoprotein-N-acetylgalactosamine 3-beta-galactosyltransferase 1 OS=Bos taurus OX=9913 GN=C1GALT1 PE=2 SV=1//0
C1GALT1C1	--	gnl|BL_ORD_ID|48033 sp|Q3SX46|C1GLC_BOVIN C1GALT1-specific chaperone 1 OS=Bos taurus OX=9913 GN=C1GALT1C1 PE=2 SV=1//0
C1H21orf140	--	gnl|BL_ORD_ID|81826 sp|F1MIW6|CU140_BOVIN Uncharacterized protein C21orf140 homolog OS=Bos taurus OX=9913 PE=2 SV=1//3.73743e-160
C1H21orf2	--	gnl|BL_ORD_ID|81776 sp|O43822|CU002_HUMAN Protein C21orf2 OS=Homo sapiens OX=9606 GN=C21orf2 PE=1 SV=1//1.75414e-117
C1H21orf91	--	gnl|BL_ORD_ID|122812 sp|Q9NYK6|EURL_HUMAN Protein EURL homolog OS=Homo sapiens OX=9606 GN=EURL PE=1 SV=3//0
C1H3orf33	--	gnl|BL_ORD_ID|54467 sp|Q6P1S2|CC033_HUMAN Protein C3orf33 OS=Homo sapiens OX=9606 GN=C3orf33 PE=1 SV=2//2.55044e-07
C1H3orf38	--	gnl|BL_ORD_ID|54470 sp|Q0VCL9|CC038_BOVIN Uncharacterized protein C3orf38 homolog OS=Bos taurus OX=9913 PE=2 SV=2//0
C1H3orf58	--	gnl|BL_ORD_ID|99319 sp|Q8NDZ4|DIA1_HUMAN Deleted in autism protein 1 OS=Homo sapiens OX=9606 GN=C3orf58 PE=1 SV=1//0
C1H3orf70	--	gnl|BL_ORD_ID|54483 sp|A7E369|CC070_BOVIN UPF0524 protein C3orf70 homolog OS=Bos taurus OX=9913 PE=2 SV=2//3.10073e-139
C1QTNF6	--	gnl|BL_ORD_ID|48090 sp|Q3T1I2|C1QT6_RAT Complement C1q tumor necrosis factor-related protein 6 OS=Rattus norvegicus OX=10116 GN=C1qtnf6 PE=2 SV=1//8.57623e-111
C1RL	--	gnl|BL_ORD_ID|48098 sp|Q9NZP8|C1RL_HUMAN Complement C1r subcomponent-like protein OS=Homo sapiens OX=9606 GN=C1RL PE=1 SV=2//0
C20H5orf22	--	gnl|BL_ORD_ID|58430 sp|Q49AR2|CE022_HUMAN UPF0489 protein C5orf22 OS=Homo sapiens OX=9606 GN=C5orf22 PE=1 SV=2//0
C20H5orf34	--	gnl|BL_ORD_ID|58450 sp|A4FUB0|CE034_BOVIN Uncharacterized protein C5orf34 homolog OS=Bos taurus OX=9913 PE=2 SV=1//0
C20H5orf51	--	gnl|BL_ORD_ID|58464 sp|A6NDU8|CE051_HUMAN UPF0600 protein C5orf51 OS=Homo sapiens OX=9606 GN=C5orf51 PE=1 SV=1//4.4061e-161
C21H14orf132	--	gnl|BL_ORD_ID|69154 sp|Q9NPU4|CN132_HUMAN Uncharacterized protein C14orf132 OS=Homo sapiens OX=9606 GN=C14orf132 PE=3 SV=2//1.8478e-46
C21H14orf28	--	gnl|BL_ORD_ID|69142 sp|Q4W4Y0|CN028_HUMAN Uncharacterized protein C14orf28 OS=Homo sapiens OX=9606 GN=C14orf28 PE=2 SV=1//0
C21H15orf39	--	gnl|BL_ORD_ID|69615 sp|Q3TEI4|CO039_MOUSE Uncharacterized protein C15orf39 homolog OS=Mus musculus OX=10090 PE=1 SV=2//0
C21H15orf40	--	gnl|BL_ORD_ID|69616 sp|Q3ZBP8|CO040_BOVIN UPF0235 protein C15orf40 homolog OS=Bos taurus OX=9913 PE=2 SV=1//1.07454e-60
C22H3orf14	--	gnl|BL_ORD_ID|54455 sp|Q29S20|CC014_BOVIN Uncharacterized protein C3orf14 homolog OS=Bos taurus OX=9913 PE=2 SV=1//9.09173e-84
C22H3orf22	--	gnl|BL_ORD_ID|54462 sp|Q32PB5|CC022_BOVIN Uncharacterized protein C3orf22 homolog OS=Bos taurus OX=9913 PE=2 SV=1//5.65511e-69
C22H3orf35	--	gnl|BL_ORD_ID|19227 sp|Q8IVJ8|APRG1_HUMAN AP20 region protein 1 OS=Homo sapiens OX=9606 GN=APRG1 PE=2 SV=2//4.75109e-29
C22H3orf62	--	gnl|BL_ORD_ID|54477 sp|Q6ZUJ4|CC062_HUMAN Uncharacterized protein C3orf62 OS=Homo sapiens OX=9606 GN=C3orf62 PE=1 SV=1//3.71932e-157
C22H3orf67	--	gnl|BL_ORD_ID|54480 sp|Q95JY0|CC067_MACFA Uncharacterized protein C3orf67 homolog OS=Macaca fascicularis OX=9541 GN=QtsA-12457 PE=2 SV=1//0
C23H6orf106	--	gnl|BL_ORD_ID|59458 sp|Q9H6K1|CF106_HUMAN Uncharacterized protein C6orf106 OS=Homo sapiens OX=9606 GN=C6orf106 PE=1 SV=2//0
C23H6orf136	--	gnl|BL_ORD_ID|59475 sp|Q32KT5|CF136_BOVIN Uncharacterized protein C6orf136 homolog OS=Bos taurus OX=9913 PE=2 SV=1//1.96283e-167
C23H6orf141	--	gnl|BL_ORD_ID|59479 sp|Q5SZD1|CF141_HUMAN Uncharacterized protein C6orf141 OS=Homo sapiens OX=9606 GN=C6orf141 PE=2 SV=3//2.61916e-46
C23H6orf226	--	-//-
C23H6orf47	--	gnl|BL_ORD_ID|59440 sp|O95873|CF047_HUMAN Uncharacterized protein C6orf47 OS=Homo sapiens OX=9606 GN=C6orf47 PE=1 SV=2//4.63897e-85
C23H6orf62	--	gnl|BL_ORD_ID|59446 sp|Q99LU8|CF062_MOUSE Uncharacterized protein C6orf62 homolog OS=Mus musculus OX=10090 PE=2 SV=1//8.03348e-116
C23H6orf89	--	gnl|BL_ORD_ID|59450 sp|Q99KU6|CF089_MOUSE Bombesin receptor-activated protein C6orf89 homolog OS=Mus musculus OX=10090 PE=2 SV=2//0
C24H18orf21	--	gnl|BL_ORD_ID|77214 sp|Q05B49|CR021_BOVIN UPF0711 protein C18orf21 homolog OS=Bos taurus OX=9913 PE=2 SV=1//2.65051e-152
C24H18orf25	--	gnl|BL_ORD_ID|77219 sp|Q96B23|CR025_HUMAN Uncharacterized protein C18orf25 OS=Homo sapiens OX=9606 GN=C18orf25 PE=1 SV=3//0
C24H18orf32	--	gnl|BL_ORD_ID|77223 sp|Q3ZC78|CR032_BOVIN UPF0729 protein C18orf32 homolog OS=Bos taurus OX=9913 PE=3 SV=1//9.36121e-44
C25H16orf58	--	gnl|BL_ORD_ID|422342 sp|Q96GQ5|RUS1_HUMAN RUS1 family protein C16orf58 OS=Homo sapiens OX=9606 GN=C16orf58 PE=1 SV=2//5.21568e-92
C25H16orf71	--	gnl|BL_ORD_ID|75957 sp|Q2KIS6|CP071_BOVIN Uncharacterized protein C16orf71 homolog OS=Bos taurus OX=9913 PE=2 SV=1//1.0831e-10
C25H16orf72	--	gnl|BL_ORD_ID|75962 sp|Q14CZ0|CP072_HUMAN UPF0472 protein C16orf72 OS=Homo sapiens OX=9606 GN=C16orf72 PE=1 SV=1//2.78166e-146
C25H16orf91	--	gnl|BL_ORD_ID|79681 sp|Q1ECT8|CSMT1_BOVIN Protein CCSMST1 OS=Bos taurus OX=9913 GN=CCSMST1 PE=2 SV=1//4.12932e-63
C25H7orf26	--	gnl|BL_ORD_ID|59877 sp|Q96N11|CG026_HUMAN Uncharacterized protein C7orf26 OS=Homo sapiens OX=9606 GN=C7orf26 PE=2 SV=1//0
C25H7orf43	--	gnl|BL_ORD_ID|59884 sp|Q3UTZ3|CG043_MOUSE Uncharacterized protein C7orf43 homolog OS=Mus musculus OX=10090 PE=1 SV=1//0
C25H7orf50	--	gnl|BL_ORD_ID|59885 sp|Q9BRJ6|CG050_HUMAN Uncharacterized protein C7orf50 OS=Homo sapiens OX=9606 GN=C7orf50 PE=1 SV=1//8.67724e-15
C26H10orf143	--	gnl|BL_ORD_ID|65028 sp|A0A1B0GUT2|CJ143_HUMAN Uncharacterized protein C10orf143 OS=Homo sapiens OX=9606 GN=C10orf143 PE=4 SV=1//1.80551e-24
C26H10orf88	--	gnl|BL_ORD_ID|65013 sp|Q9H8K7|CJ088_HUMAN Uncharacterized protein C10orf88 OS=Homo sapiens OX=9606 GN=C10orf88 PE=1 SV=2//0
C27H8orf48	--	gnl|BL_ORD_ID|60079 sp|Q96LL4|CH048_HUMAN Uncharacterized protein C8orf48 OS=Homo sapiens OX=9606 GN=C8orf48 PE=1 SV=2//2.32324e-104
C28H1orf131	--	gnl|BL_ORD_ID|48967 sp|Q8NDD1|CA131_HUMAN Uncharacterized protein C1orf131 OS=Homo sapiens OX=9606 GN=C1orf131 PE=1 SV=4//2.92429e-77
C29H11orf24	--	gnl|BL_ORD_ID|65049 sp|Q4V7A5|CK024_RAT Uncharacterized protein C11orf24 homolog OS=Rattus norvegicus OX=10116 PE=2 SV=1//8.8164e-28
C29H11orf68	--	gnl|BL_ORD_ID|65077 sp|A4IFA8|CK068_BOVIN UPF0696 protein C11orf68 homolog OS=Bos taurus OX=9913 PE=2 SV=1//3.81247e-154
C29H11orf86	--	gnl|BL_ORD_ID|65093 sp|Q2KIL8|CK086_BOVIN Uncharacterized protein C11orf86 homolog OS=Bos taurus OX=9913 PE=2 SV=1//2.59349e-71
C29H11orf95	--	gnl|BL_ORD_ID|65114 sp|Q4VA45|CK095_MOUSE Uncharacterized protein C11orf95 homolog OS=Mus musculus OX=10090 PE=2 SV=2//4.12952e-07
C29H11orf98	--	gnl|BL_ORD_ID|65123 sp|Q9D937|CK098_MOUSE Uncharacterized protein C11orf98 homolog OS=Mus musculus OX=10090 PE=1 SV=1//3.41983e-50
C2CD2	--	gnl|BL_ORD_ID|48174 sp|Q9Y426|C2CD2_HUMAN C2 domain-containing protein 2 OS=Homo sapiens OX=9606 GN=C2CD2 PE=1 SV=2//0
C2CD2L	--	gnl|BL_ORD_ID|48166 sp|O14523|C2C2L_HUMAN Phospholipid transfer protein C2CD2L OS=Homo sapiens OX=9606 GN=C2CD2L PE=1 SV=3//0
C2H2orf69	--	gnl|BL_ORD_ID|53304 sp|Q8N8R5|CB069_HUMAN UPF0565 protein C2orf69 OS=Homo sapiens OX=9606 GN=C2orf69 PE=1 SV=1//0
C2H2orf72	--	gnl|BL_ORD_ID|53312 sp|A6NCS6|CB072_HUMAN Uncharacterized protein C2orf72 OS=Homo sapiens OX=9606 GN=C2orf72 PE=1 SV=2//2.24513e-62
C3H1orf109	--	gnl|BL_ORD_ID|48916 sp|Q9NX04|CA109_HUMAN Uncharacterized protein C1orf109 OS=Homo sapiens OX=9606 GN=C1orf109 PE=1 SV=1//2.18044e-105
C3H1orf123	--	gnl|BL_ORD_ID|48951 sp|Q32P66|CA123_BOVIN UPF0587 protein C1orf123 homolog OS=Bos taurus OX=9913 PE=2 SV=1//6.23772e-94
C3H1orf162	--	gnl|BL_ORD_ID|48999 sp|Q3U7U4|CA162_MOUSE Transmembrane protein C1orf162 homolog OS=Mus musculus OX=10090 PE=1 SV=1//5.15155e-24
C3H1orf216	--	gnl|BL_ORD_ID|49089 sp|Q8TAB5|CA216_HUMAN UPF0500 protein C1orf216 OS=Homo sapiens OX=9606 GN=C1orf216 PE=1 SV=1//9.46715e-90
C3H1orf226	--	gnl|BL_ORD_ID|49094 sp|A4IFJ0|CA226_BOVIN Uncharacterized protein C1orf226 homolog OS=Bos taurus OX=9913 PE=2 SV=1//2.29122e-126
C3H1orf43	--	gnl|BL_ORD_ID|48878 sp|Q5E943|CA043_BOVIN Uncharacterized protein C1orf43 homolog OS=Bos taurus OX=9913 PE=2 SV=1//1.19245e-136
C3H1orf50	--	gnl|BL_ORD_ID|48884 sp|Q9BV19|CA050_HUMAN Uncharacterized protein C1orf50 OS=Homo sapiens OX=9606 GN=C1orf50 PE=1 SV=2//1.00702e-120
C3H1orf52	--	gnl|BL_ORD_ID|48887 sp|Q32LF5|CA052_BOVIN UPF0690 protein C1orf52 homolog OS=Bos taurus OX=9913 PE=2 SV=1//5.40683e-105
C4H7orf25	--	gnl|BL_ORD_ID|59869 sp|Q1LZE8|CG025_BOVIN UPF0415 protein C7orf25 homolog OS=Bos taurus OX=9913 PE=2 SV=1//0
C5H12orf4	--	gnl|BL_ORD_ID|65282 sp|Q5RD58|CL004_PONAB Protein C12orf4 homolog OS=Pongo abelii OX=9601 PE=2 SV=1//0
C5H12orf45	--	gnl|BL_ORD_ID|65300 sp|Q2TBJ0|CL045_BOVIN Uncharacterized protein C12orf45 homolog OS=Bos taurus OX=9913 PE=2 SV=1//5.05503e-72
C5H12orf66	--	gnl|BL_ORD_ID|65326 sp|Q96MD2|CL066_HUMAN KICSTOR complex protein C12orf66 OS=Homo sapiens OX=9606 GN=C12orf66 PE=1 SV=4//0
C5H12orf75	--	gnl|BL_ORD_ID|284704 sp|P0C914|OCC1_BOVIN Overexpressed in colon carcinoma 1 protein homolog OS=Bos taurus OX=9913 PE=3 SV=1//1.27755e-12
C6H4orf3	--	gnl|BL_ORD_ID|56873 sp|Q8WVX3|CD003_HUMAN Uncharacterized protein C4orf3 OS=Homo sapiens OX=9606 GN=C4orf3 PE=1 SV=2//2.1944e-13
C6H4orf48	--	gnl|BL_ORD_ID|56907 sp|A0JNN8|CD048_BOVIN Neuropeptide-like protein C4orf48 homolog OS=Bos taurus OX=9913 PE=3 SV=2//1.59887e-28
C7H19orf24	--	gnl|BL_ORD_ID|79081 sp|Q9BVV8|CS024_HUMAN Uncharacterized membrane protein C19orf24 OS=Homo sapiens OX=9606 GN=C19orf24 PE=1 SV=2//3.43062e-27
C7H19orf25	--	gnl|BL_ORD_ID|79083 sp|Q1LZF3|CS025_BOVIN UPF0449 protein C19orf25 homolog OS=Bos taurus OX=9913 PE=3 SV=1//2.97367e-72
C7H19orf44	--	gnl|BL_ORD_ID|79088 sp|Q9H6X5|CS044_HUMAN Uncharacterized protein C19orf44 OS=Homo sapiens OX=9606 GN=C19orf44 PE=1 SV=1//5.64401e-171
C7H19orf53	--	gnl|BL_ORD_ID|210092 sp|Q148I0|L10K_BOVIN Leydig cell tumor 10 kDa protein homolog OS=Bos taurus OX=9913 PE=3 SV=1//1.68013e-27
C7H19orf57	--	gnl|BL_ORD_ID|79099 sp|Q0VDD7|CS057_HUMAN Uncharacterized protein C19orf57 OS=Homo sapiens OX=9606 GN=C19orf57 PE=1 SV=2//6.16074e-49
C7H19orf66	--	gnl|BL_ORD_ID|424950 sp|Q32L09|RYDEN_BOVIN Repressor of yield of DENV protein homolog OS=Bos taurus OX=9913 GN=RYDEN PE=2 SV=1//2.96369e-180
C7H19orf70	--	gnl|BL_ORD_ID|239108 sp|A1XQR7|MIC13_PIG MICOS complex subunit MIC13 OS=Sus scrofa OX=9823 GN=MIC13 PE=3 SV=1//3.77751e-69
C7H19orf71	--	gnl|BL_ORD_ID|79104 sp|Q2M2T2|CS071_BOVIN Uncharacterized protein C19orf71 homolog OS=Bos taurus OX=9913 PE=2 SV=1//8.84167e-149
C7H1orf35	--	gnl|BL_ORD_ID|241217 sp|Q58DU0|MMTA2_BOVIN Multiple myeloma tumor-associated protein 2 homolog OS=Bos taurus OX=9913 GN=MMTAG2 PE=2 SV=1//1.06129e-117
C7H5orf15	--	gnl|BL_ORD_ID|202954 sp|Q5R5B8|KCT2_PONAB Keratinocyte-associated transmembrane protein 2 OS=Pongo abelii OX=9601 GN=KCT2 PE=2 SV=1//6.40212e-108
C7H5orf24	--	gnl|BL_ORD_ID|58435 sp|Q0II29|CE024_BOVIN UPF0461 protein C5orf24 homolog OS=Bos taurus OX=9913 PE=2 SV=1//3.39187e-130
C7H5orf30	--	gnl|BL_ORD_ID|58443 sp|Q3ZBS1|CE030_BOVIN UNC119-binding protein C5orf30 homolog OS=Bos taurus OX=9913 PE=2 SV=1//9.81417e-137
C7H5orf63	--	gnl|BL_ORD_ID|541535 sp|Q9CWB7|YD286_MOUSE Glutaredoxin-like protein C5orf63 homolog OS=Mus musculus OX=10090 PE=1 SV=1//1.04922e-53
C8G	--	gnl|BL_ORD_ID|70021 sp|P07360|CO8G_HUMAN Complement component C8 gamma chain OS=Homo sapiens OX=9606 GN=C8G PE=1 SV=3//1.50701e-18
C8H9orf3	--	gnl|BL_ORD_ID|16093 sp|Q8N6M6|AMPO_HUMAN Aminopeptidase O OS=Homo sapiens OX=9606 GN=AOPEP PE=1 SV=2//5.4497e-19
C8H9orf43	--	gnl|BL_ORD_ID|63866 sp|Q95JN2|CI043_MACFA Uncharacterized protein C9orf43 homolog OS=Macaca fascicularis OX=9541 GN=QtsA-15013 PE=2 SV=1//2.23548e-114
C8H9orf64	--	gnl|BL_ORD_ID|335554 sp|Q1JP73|QSPP_BOVIN Queuosine salvage protein OS=Bos taurus OX=9913 PE=2 SV=1//0
C8H9orf72	--	gnl|BL_ORD_ID|63872 sp|Q96LT7|CI072_HUMAN Guanine nucleotide exchange C9orf72 OS=Homo sapiens OX=9606 GN=C9orf72 PE=1 SV=2//0
C9H6orf120	--	gnl|BL_ORD_ID|59462 sp|A2VDZ5|CF120_BOVIN UPF0669 protein C6orf120 homolog OS=Bos taurus OX=9913 PE=2 SV=1//8.0675e-106
C9H6orf163	--	gnl|BL_ORD_ID|59490 sp|Q2TBK0|CF163_BOVIN Uncharacterized protein C6orf163 homolog OS=Bos taurus OX=9913 PE=2 SV=1//0
C9H6orf203	--	gnl|BL_ORD_ID|59505 sp|Q9P0P8|CF203_HUMAN Uncharacterized protein C6orf203 OS=Homo sapiens OX=9606 GN=C6orf203 PE=1 SV=1//1.91717e-35
CA12	--	gnl|BL_ORD_ID|49653 sp|O43570|CAH12_HUMAN Carbonic anhydrase 12 OS=Homo sapiens OX=9606 GN=CA12 PE=1 SV=1//3.63317e-174
CA9	--	gnl|BL_ORD_ID|49719 sp|Q16790|CAH9_HUMAN Carbonic anhydrase 9 OS=Homo sapiens OX=9606 GN=CA9 PE=1 SV=2//0
CAAP1	--	gnl|BL_ORD_ID|49153 sp|Q2T9W9|CAAP1_BOVIN Caspase activity and apoptosis inhibitor 1 OS=Bos taurus OX=9913 GN=CAAP1 PE=2 SV=1//6.17675e-152
CAB39	--	gnl|BL_ORD_ID|49172 sp|Q9Y376|CAB39_HUMAN Calcium-binding protein 39 OS=Homo sapiens OX=9606 GN=CAB39 PE=1 SV=1//0
CABIN1	--	gnl|BL_ORD_ID|49191 sp|Q9Y6J0|CABIN_HUMAN Calcineurin-binding protein cabin-1 OS=Homo sapiens OX=9606 GN=CABIN1 PE=1 SV=1//3.70565e-22
CABLES1	--	gnl|BL_ORD_ID|49193 sp|Q8TDN4|CABL1_HUMAN CDK5 and ABL1 enzyme substrate 1 OS=Homo sapiens OX=9606 GN=CABLES1 PE=1 SV=2//0
CABLES2	--	gnl|BL_ORD_ID|49196 sp|Q8K3M5|CABL2_MOUSE CDK5 and ABL1 enzyme substrate 2 OS=Mus musculus OX=10090 GN=Cables2 PE=1 SV=2//0
CACFD1	--	gnl|BL_ORD_ID|134650 sp|Q9UGQ2|FLOWR_HUMAN Calcium channel flower homolog OS=Homo sapiens OX=9606 GN=CACFD1 PE=1 SV=1//1.54077e-81
CACHD1	--	gnl|BL_ORD_ID|49726 sp|Q5VU97|CAHD1_HUMAN VWFA and cache domain-containing protein 1 OS=Homo sapiens OX=9606 GN=CACHD1 PE=2 SV=2//0
CACNA1A	--	gnl|BL_ORD_ID|49233 sp|O00555|CAC1A_HUMAN Voltage-dependent P/Q-type calcium channel subunit alpha-1A OS=Homo sapiens OX=9606 GN=CACNA1A PE=1 SV=2//0
CACNA2D1	--	gnl|BL_ORD_ID|49104 sp|P54289|CA2D1_HUMAN Voltage-dependent calcium channel subunit alpha-2/delta-1 OS=Homo sapiens OX=9606 GN=CACNA2D1 PE=1 SV=3//0
CACNB1	--	gnl|BL_ORD_ID|49279 sp|Q9MZL7|CACB1_BOVIN Voltage-dependent L-type calcium channel subunit beta-1 OS=Bos taurus OX=9913 GN=CACNB1 PE=2 SV=1//0
CACNB2	--	gnl|BL_ORD_ID|49284 sp|Q9MZL5|CACB2_BOVIN Voltage-dependent L-type calcium channel subunit beta-2 OS=Bos taurus OX=9913 GN=CACNB2 PE=2 SV=1//0
CACNB3	--	gnl|BL_ORD_ID|49289 sp|Q9MZL3|CACB3_BOVIN Voltage-dependent L-type calcium channel subunit beta-3 OS=Bos taurus OX=9913 GN=CACNB3 PE=2 SV=2//0
CACTIN	--	gnl|BL_ORD_ID|52979 sp|Q8WUQ7|CATIN_HUMAN Cactin OS=Homo sapiens OX=9606 GN=CACTIN PE=1 SV=3//0
CACUL1	--	gnl|BL_ORD_ID|49297 sp|Q86Y37|CACL1_HUMAN CDK2-associated and cullin domain-containing protein 1 OS=Homo sapiens OX=9606 GN=CACUL1 PE=1 SV=1//0
CACYBP	--	gnl|BL_ORD_ID|83790 sp|Q3T168|CYBP_BOVIN Calcyclin-binding protein OS=Bos taurus OX=9913 GN=CACYBP PE=2 SV=1//7.95061e-165
CAD	--	gnl|BL_ORD_ID|330796 sp|P27708|PYR1_HUMAN CAD protein OS=Homo sapiens OX=9606 GN=CAD PE=1 SV=3//0
CADM1	--	gnl|BL_ORD_ID|49496 sp|Q6AYP5|CADM1_RAT Cell adhesion molecule 1 OS=Rattus norvegicus OX=10116 GN=Cadm1 PE=1 SV=1//0
CADM4	--	gnl|BL_ORD_ID|49507 sp|Q1WIM1|CADM4_RAT Cell adhesion molecule 4 OS=Rattus norvegicus OX=10116 GN=Cadm4 PE=1 SV=1//0
CADPS2	--	gnl|BL_ORD_ID|51018 sp|Q8BYR5|CAPS2_MOUSE Calcium-dependent secretion activator 2 OS=Mus musculus OX=10090 GN=Cadps2 PE=1 SV=2//0
CAGE1	--	gnl|BL_ORD_ID|49633 sp|Q95JR0|CAGE1_MACFA Cancer-associated gene 1 protein homolog OS=Macaca fascicularis OX=9541 GN=CAGE1 PE=2 SV=1//0
CALB1	--	gnl|BL_ORD_ID|50039 sp|P04467|CALB1_BOVIN Calbindin OS=Bos taurus OX=9913 GN=CALB1 PE=1 SV=3//0
CALCOCO1	--	gnl|BL_ORD_ID|49303 sp|Q2KJ21|CACO1_BOVIN Calcium-binding and coiled-coil domain-containing protein 1 OS=Bos taurus OX=9913 GN=CALCOCO1 PE=2 SV=1//0
CALCOCO2	--	gnl|BL_ORD_ID|49309 sp|O18737|CACO2_BOVIN Calcium-binding and coiled-coil domain-containing protein 2 OS=Bos taurus OX=9913 GN=CALCOCO2 PE=2 SV=1//0
CALD1	--	gnl|BL_ORD_ID|50098 sp|Q62736|CALD1_RAT Non-muscle caldesmon OS=Rattus norvegicus OX=10116 GN=Cald1 PE=1 SV=1//5.55013e-15
CALHM2	--	gnl|BL_ORD_ID|49737 sp|Q2HJ63|CAHM2_BOVIN Calcium homeostasis modulator protein 2 OS=Bos taurus OX=9913 GN=CALHM2 PE=2 SV=1//0
CALM1	--	gnl|BL_ORD_ID|50369 sp|P0DP35|CAM2B_XENLA Calmodulin-2 B OS=Xenopus laevis OX=8355 GN=calm2-b PE=1 SV=1//1.04863e-10
CALM2	--	gnl|BL_ORD_ID|50369 sp|P0DP35|CAM2B_XENLA Calmodulin-2 B OS=Xenopus laevis OX=8355 GN=calm2-b PE=1 SV=1//9.19342e-100
CALM3	--	gnl|BL_ORD_ID|50369 sp|P0DP35|CAM2B_XENLA Calmodulin-2 B OS=Xenopus laevis OX=8355 GN=calm2-b PE=1 SV=1//4.27942e-96
CALML4	--	gnl|BL_ORD_ID|50117 sp|Q96GE6|CALL4_HUMAN Calmodulin-like protein 4 OS=Homo sapiens OX=9606 GN=CALML4 PE=2 SV=3//5.64685e-66
CALR	--	gnl|BL_ORD_ID|50274 sp|P52193|CALR_BOVIN Calreticulin OS=Bos taurus OX=9913 GN=CALR PE=1 SV=2//0
CALU	--	gnl|BL_ORD_ID|50320 sp|O43852|CALU_HUMAN Calumenin OS=Homo sapiens OX=9606 GN=CALU PE=1 SV=2//0
CAMK1D	--	gnl|BL_ORD_ID|202440 sp|Q8BW96|KCC1D_MOUSE Calcium/calmodulin-dependent protein kinase type 1D OS=Mus musculus OX=10090 GN=Camk1d PE=1 SV=2//0
CAMK2A	--	gnl|BL_ORD_ID|202450 sp|Q5RCC4|KCC2A_PONAB Calcium/calmodulin-dependent protein kinase type II subunit alpha OS=Pongo abelii OX=9601 GN=CAMK2A PE=2 SV=2//0
CAMK2D	--	gnl|BL_ORD_ID|202461 sp|Q6PHZ2|KCC2D_MOUSE Calcium/calmodulin-dependent protein kinase type II subunit delta OS=Mus musculus OX=10090 GN=Camk2d PE=1 SV=1//0
CAMK2G	--	gnl|BL_ORD_ID|202466 sp|Q13555|KCC2G_HUMAN Calcium/calmodulin-dependent protein kinase type II subunit gamma OS=Homo sapiens OX=9606 GN=CAMK2G PE=1 SV=4//0
CAMK4	--	gnl|BL_ORD_ID|202472 sp|Q16566|KCC4_HUMAN Calcium/calmodulin-dependent protein kinase type IV OS=Homo sapiens OX=9606 GN=CAMK4 PE=1 SV=1//0
CAMKK1	--	gnl|BL_ORD_ID|207042 sp|Q8N5S9|KKCC1_HUMAN Calcium/calmodulin-dependent protein kinase kinase 1 OS=Homo sapiens OX=9606 GN=CAMKK1 PE=1 SV=2//0
CAMKK2	--	gnl|BL_ORD_ID|207045 sp|Q96RR4|KKCC2_HUMAN Calcium/calmodulin-dependent protein kinase kinase 2 OS=Homo sapiens OX=9606 GN=CAMKK2 PE=1 SV=2//0
CAMLG	--	gnl|BL_ORD_ID|50389 sp|P49069|CAMLG_HUMAN Calcium signal-modulating cyclophilin ligand OS=Homo sapiens OX=9606 GN=CAMLG PE=1 SV=1//5.51823e-167
CAMSAP1	--	gnl|BL_ORD_ID|50391 sp|Q5T5Y3|CAMP1_HUMAN Calmodulin-regulated spectrin-associated protein 1 OS=Homo sapiens OX=9606 GN=CAMSAP1 PE=1 SV=2//0
CAMSAP2	--	gnl|BL_ORD_ID|50396 sp|Q08AD1|CAMP2_HUMAN Calmodulin-regulated spectrin-associated protein 2 OS=Homo sapiens OX=9606 GN=CAMSAP2 PE=1 SV=3//0
CAMSAP3	--	gnl|BL_ORD_ID|50401 sp|Q9P1Y5|CAMP3_HUMAN Calmodulin-regulated spectrin-associated protein 3 OS=Homo sapiens OX=9606 GN=CAMSAP3 PE=1 SV=2//0
CAMTA1	--	gnl|BL_ORD_ID|69103 sp|Q9Y6Y1|CMTA1_HUMAN Calmodulin-binding transcription activator 1 OS=Homo sapiens OX=9606 GN=CAMTA1 PE=1 SV=4//0
CAMTA2	--	gnl|BL_ORD_ID|69106 sp|O94983|CMTA2_HUMAN Calmodulin-binding transcription activator 2 OS=Homo sapiens OX=9606 GN=CAMTA2 PE=1 SV=3//0
CAND1	--	gnl|BL_ORD_ID|50571 sp|Q86VP6|CAND1_HUMAN Cullin-associated NEDD8-dissociated protein 1 OS=Homo sapiens OX=9606 GN=CAND1 PE=1 SV=2//0
CANT1	--	gnl|BL_ORD_ID|50583 sp|Q8WVQ1|CANT1_HUMAN Soluble calcium-activated nucleotidase 1 OS=Homo sapiens OX=9606 GN=CANT1 PE=1 SV=1//0
CANX	--	gnl|BL_ORD_ID|50334 sp|P24643|CALX_CANLF Calnexin OS=Canis lupus familiaris OX=9615 GN=CANX PE=1 SV=3//0
CAP2	--	gnl|BL_ORD_ID|50626 sp|P40123|CAP2_HUMAN Adenylyl cyclase-associated protein 2 OS=Homo sapiens OX=9606 GN=CAP2 PE=1 SV=1//0
CAPG	--	gnl|BL_ORD_ID|50724 sp|Q865V6|CAPG_BOVIN Macrophage-capping protein OS=Bos taurus OX=9913 GN=CAPG PE=2 SV=1//0
CAPN1	--	gnl|BL_ORD_ID|50481 sp|Q27970|CAN1_BOVIN Calpain-1 catalytic subunit OS=Bos taurus OX=9913 GN=CAPN1 PE=1 SV=3//0
CAPN10	--	gnl|BL_ORD_ID|50466 sp|Q9ES66|CAN10_RAT Calpain-10 OS=Rattus norvegicus OX=10116 GN=Capn10 PE=2 SV=1//0
CAPN15	--	gnl|BL_ORD_ID|50477 sp|Q9JLG8|CAN15_MOUSE Calpain-15 OS=Mus musculus OX=10090 GN=Capn15 PE=1 SV=1//0
CAPN2	--	gnl|BL_ORD_ID|50495 sp|Q27971|CAN2_BOVIN Calpain-2 catalytic subunit OS=Bos taurus OX=9913 GN=CAPN2 PE=2 SV=2//0
CAPN5	--	gnl|BL_ORD_ID|50518 sp|O15484|CAN5_HUMAN Calpain-5 OS=Homo sapiens OX=9606 GN=CAPN5 PE=1 SV=2//0
CAPN7	--	gnl|BL_ORD_ID|50526 sp|A0FKG7|CAN7_PIG Calpain-7 OS=Sus scrofa OX=9823 GN=CAPN7 PE=2 SV=1//0
CAPNS1	--	gnl|BL_ORD_ID|76872 sp|P13135|CPNS1_BOVIN Calpain small subunit 1 OS=Bos taurus OX=9913 GN=CAPNS1 PE=2 SV=1//3.60457e-144
CAPRIN1	--	gnl|BL_ORD_ID|51003 sp|Q1LZB6|CAPR1_BOVIN Caprin-1 OS=Bos taurus OX=9913 GN=CAPRIN1 PE=2 SV=1//0
CAPRIN2	--	gnl|BL_ORD_ID|51009 sp|Q6IMN6|CAPR2_HUMAN Caprin-2 OS=Homo sapiens OX=9606 GN=CAPRIN2 PE=1 SV=1//5.96202e-120
CAPS	--	gnl|BL_ORD_ID|53223 sp|Q0VCC0|CAYP1_BOVIN Calcyphosin OS=Bos taurus OX=9913 GN=CAPS PE=2 SV=1//2.61349e-130
CAPZA2	--	gnl|BL_ORD_ID|53262 sp|Q09YJ9|CAZA2_MUNMU F-actin-capping protein subunit alpha-2 OS=Muntiacus muntjak OX=9888 GN=CAPZA2 PE=3 SV=3//0
CAPZB	--	gnl|BL_ORD_ID|51561 sp|P79136|CAPZB_BOVIN F-actin-capping protein subunit beta OS=Bos taurus OX=9913 GN=CAPZB PE=1 SV=1//2.29666e-08
CARD10	--	gnl|BL_ORD_ID|51588 sp|Q9BWT7|CAR10_HUMAN Caspase recruitment domain-containing protein 10 OS=Homo sapiens OX=9606 GN=CARD10 PE=1 SV=2//0
CARD11	--	gnl|BL_ORD_ID|51591 sp|Q9BXL7|CAR11_HUMAN Caspase recruitment domain-containing protein 11 OS=Homo sapiens OX=9606 GN=CARD11 PE=1 SV=3//0
CARD19	--	gnl|BL_ORD_ID|51598 sp|Q58D91|CAR19_BOVIN Caspase recruitment domain-containing protein 19 OS=Bos taurus OX=9913 GN=CARD19 PE=2 SV=1//1.13889e-94
CARD6	--	gnl|BL_ORD_ID|52072 sp|Q9BX69|CARD6_HUMAN Caspase recruitment domain-containing protein 6 OS=Homo sapiens OX=9606 GN=CARD6 PE=1 SV=2//0
CARF	--	gnl|BL_ORD_ID|52194 sp|Q58CW6|CARTF_BOVIN Calcium-responsive transcription factor OS=Bos taurus OX=9913 GN=CARF PE=2 SV=1//7.13938e-79
CARHSP1	--	gnl|BL_ORD_ID|63658 sp|Q9WU49|CHSP1_RAT Calcium-regulated heat stable protein 1 OS=Rattus norvegicus OX=10116 GN=Carhsp1 PE=1 SV=1//2.48784e-80
CARM1	--	gnl|BL_ORD_ID|52132 sp|Q4AE70|CARM1_RAT Histone-arginine methyltransferase CARM1 OS=Rattus norvegicus OX=10116 GN=Carm1 PE=1 SV=1//0
CARMIL1	--	gnl|BL_ORD_ID|52104 sp|Q5VZK9|CARL1_HUMAN F-actin-uncapping protein LRRC16A OS=Homo sapiens OX=9606 GN=CARMIL1 PE=1 SV=1//0
CARNMT1	--	gnl|BL_ORD_ID|52137 sp|Q8N4J0|CARME_HUMAN Carnosine N-methyltransferase OS=Homo sapiens OX=9606 GN=CARNMT1 PE=1 SV=1//0
CARNS1	--	gnl|BL_ORD_ID|78499 sp|A5YM72|CRNS1_HUMAN Carnosine synthase 1 OS=Homo sapiens OX=9606 GN=CARNS1 PE=1 SV=3//0
CARS	--	gnl|BL_ORD_ID|450179 sp|Q9ER72|SYCC_MOUSE Cysteine--tRNA ligase, cytoplasmic OS=Mus musculus OX=10090 GN=Cars PE=1 SV=2//0
CARS2	--	gnl|BL_ORD_ID|450192 sp|Q2KIF8|SYCM_BOVIN Cysteine--tRNA ligase, mitochondrial OS=Bos taurus OX=9913 GN=CARS2 PE=2 SV=1//0
CASC3	--	gnl|BL_ORD_ID|52474 sp|A5D7H5|CASC3_BOVIN Protein CASC3 OS=Bos taurus OX=9913 GN=CASC3 PE=2 SV=1//0
CASC4	--	gnl|BL_ORD_ID|52485 sp|Q5R5X4|CASC4_PONAB Protein CASC4 OS=Pongo abelii OX=9601 GN=CASC4 PE=2 SV=1//0
CASD1	--	gnl|BL_ORD_ID|52489 sp|Q96PB1|CASD1_HUMAN N-acetylneuraminate 9-O-acetyltransferase OS=Homo sapiens OX=9606 GN=CASD1 PE=1 SV=1//0
CASKIN1	--	gnl|BL_ORD_ID|79523 sp|Q8WXD9|CSKI1_HUMAN Caskin-1 OS=Homo sapiens OX=9606 GN=CASKIN1 PE=1 SV=1//2.17168e-25
CASKIN2	--	gnl|BL_ORD_ID|79526 sp|Q8WXE0|CSKI2_HUMAN Caskin-2 OS=Homo sapiens OX=9606 GN=CASKIN2 PE=1 SV=2//5.0207e-29
CASP2	--	gnl|BL_ORD_ID|52588 sp|P42575|CASP2_HUMAN Caspase-2 OS=Homo sapiens OX=9606 GN=CASP2 PE=1 SV=2//0
CASP3	--	gnl|BL_ORD_ID|52608 sp|Q08DY9|CASP3_BOVIN Caspase-3 OS=Bos taurus OX=9913 GN=CASP3 PE=2 SV=1//0
CASP4	--	gnl|BL_ORD_ID|52682 sp|O75601|CASPD_BOVIN Caspase-13 OS=Bos taurus OX=9913 GN=CASP13 PE=1 SV=1//0
CASP8	--	gnl|BL_ORD_ID|52671 sp|Q14790|CASP8_HUMAN Caspase-8 OS=Homo sapiens OX=9606 GN=CASP8 PE=1 SV=1//0
CASP8AP2	--	gnl|BL_ORD_ID|48815 sp|Q9UKL3|C8AP2_HUMAN CASP8-associated protein 2 OS=Homo sapiens OX=9606 GN=CASP8AP2 PE=1 SV=1//0
CASP9	--	gnl|BL_ORD_ID|52675 sp|Q8C3Q9|CASP9_MOUSE Caspase-9 OS=Mus musculus OX=10090 GN=Casp9 PE=1 SV=1//2.5468e-21
CASS4	--	gnl|BL_ORD_ID|52716 sp|A5GFW5|CASS4_PIG Cas scaffolding protein family member 4 OS=Sus scrofa OX=9823 GN=CASS4 PE=3 SV=1//0
CASTOR2	--	gnl|BL_ORD_ID|52725 sp|A6NHX0|CAST2_HUMAN Cytosolic arginine sensor for mTORC1 subunit 2 OS=Homo sapiens OX=9606 GN=CASTOR2 PE=1 SV=3//0
CATSPERD	--	gnl|BL_ORD_ID|81547 sp|E1B9E5|CTSRD_BOVIN Cation channel sperm-associated protein subunit delta OS=Bos taurus OX=9913 GN=CATSPERD PE=3 SV=1//0
CATSPERG	--	gnl|BL_ORD_ID|81554 sp|Q6ZRH7|CTSRG_HUMAN Cation channel sperm-associated protein subunit gamma OS=Homo sapiens OX=9606 GN=CATSPERG PE=2 SV=3//0
CAV1	--	gnl|BL_ORD_ID|53138 sp|Q6B3Y2|CAV1_SHEEP Caveolin-1 OS=Ovis aries OX=9940 GN=CAV1 PE=2 SV=1//7.95311e-115
CAVIN1	--	gnl|BL_ORD_ID|53184 sp|P85125|CAVN1_RAT Caveolae-associated protein 1 OS=Rattus norvegicus OX=10116 GN=Cavin1 PE=1 SV=1//0
CAVIN2	--	gnl|BL_ORD_ID|53185 sp|O95810|CAVN2_HUMAN Caveolae-associated protein 2 OS=Homo sapiens OX=9606 GN=CAVIN2 PE=1 SV=3//0
CAVIN3	--	gnl|BL_ORD_ID|53188 sp|A4FV37|CAVN3_BOVIN Caveolae-associated protein 3 OS=Bos taurus OX=9913 GN=CAVIN3 PE=2 SV=1//1.88527e-99
CAVIN4	--	gnl|BL_ORD_ID|53192 sp|A5PJI6|CAVN4_BOVIN Caveolae-associated protein 4 OS=Bos taurus OX=9913 GN=CAVIN4 PE=2 SV=2//0
CBARP	--	gnl|BL_ORD_ID|53462 sp|Q8N350|CBARP_HUMAN Voltage-dependent calcium channel beta subunit-associated regulatory protein OS=Homo sapiens OX=9606 GN=CBARP PE=1 SV=3//6.18863e-26
CBFA2T2	--	gnl|BL_ORD_ID|251134 sp|O70374|MTG8R_MOUSE Protein CBFA2T2 OS=Mus musculus OX=10090 GN=Cbfa2t2 PE=1 SV=3//0
CBFB	--	gnl|BL_ORD_ID|298281 sp|Q08024|PEBB_MOUSE Core-binding factor subunit beta OS=Mus musculus OX=10090 GN=Cbfb PE=1 SV=1//1.88129e-95
CBL	--	gnl|BL_ORD_ID|53992 sp|P22681|CBL_HUMAN E3 ubiquitin-protein ligase CBL OS=Homo sapiens OX=9606 GN=CBL PE=1 SV=2//0
CBLL1	--	gnl|BL_ORD_ID|166815 sp|Q75N03|HAKAI_HUMAN E3 ubiquitin-protein ligase Hakai OS=Homo sapiens OX=9606 GN=CBLL1 PE=1 SV=1//0
CBR4	--	gnl|BL_ORD_ID|54362 sp|A4IFA7|CBR4_BOVIN Carbonyl reductase family member 4 OS=Bos taurus OX=9913 GN=CBR4 PE=2 SV=1//1.27988e-142
CBWD2	--	gnl|BL_ORD_ID|54423 sp|Q8IUF1|CBWD2_HUMAN COBW domain-containing protein 2 OS=Homo sapiens OX=9606 GN=CBWD2 PE=2 SV=1//0
CBX2	--	gnl|BL_ORD_ID|54430 sp|Q14781|CBX2_HUMAN Chromobox protein homolog 2 OS=Homo sapiens OX=9606 GN=CBX2 PE=1 SV=2//3.56393e-19
CBX4	--	gnl|BL_ORD_ID|54435 sp|O00257|CBX4_HUMAN E3 SUMO-protein ligase CBX4 OS=Homo sapiens OX=9606 GN=CBX4 PE=1 SV=3//0
CBX5	--	gnl|BL_ORD_ID|54437 sp|P45973|CBX5_HUMAN Chromobox protein homolog 5 OS=Homo sapiens OX=9606 GN=CBX5 PE=1 SV=1//9.30524e-114
CBX6	--	gnl|BL_ORD_ID|54440 sp|Q9DBY5|CBX6_MOUSE Chromobox protein homolog 6 OS=Mus musculus OX=10090 GN=Cbx6 PE=1 SV=2//1.34279e-159
CBX7	--	gnl|BL_ORD_ID|54443 sp|P60889|CBX7_RAT Chromobox protein homolog 7 OS=Rattus norvegicus OX=10116 GN=Cbx7 PE=2 SV=1//2.11456e-71
CBX8	--	gnl|BL_ORD_ID|54446 sp|Q9QXV1|CBX8_MOUSE Chromobox protein homolog 8 OS=Mus musculus OX=10090 GN=Cbx8 PE=1 SV=1//0
CBY1	--	gnl|BL_ORD_ID|54449 sp|Q8MJK1|CBY1_BOVIN Protein chibby homolog 1 OS=Bos taurus OX=9913 GN=CBY1 PE=2 SV=1//3.87959e-57
CC2D1A	--	gnl|BL_ORD_ID|48184 sp|Q6P1N0|C2D1A_HUMAN Coiled-coil and C2 domain-containing protein 1A OS=Homo sapiens OX=9606 GN=CC2D1A PE=1 SV=1//5.20343e-104
CC2D1B	--	gnl|BL_ORD_ID|48187 sp|Q5T0F9|C2D1B_HUMAN Coiled-coil and C2 domain-containing protein 1B OS=Homo sapiens OX=9606 GN=CC2D1B PE=1 SV=1//9.27165e-144
CC2D2B	--	gnl|BL_ORD_ID|48195 sp|Q8CFW7|C2D2A_MOUSE Coiled-coil and C2 domain-containing protein 2A OS=Mus musculus OX=10090 GN=Cc2d2a PE=1 SV=1//1.97093e-47
CCAR1	--	gnl|BL_ORD_ID|54784 sp|Q8IX12|CCAR1_HUMAN Cell division cycle and apoptosis regulator protein 1 OS=Homo sapiens OX=9606 GN=CCAR1 PE=1 SV=2//1.32112e-17
CCAR2	--	gnl|BL_ORD_ID|54787 sp|Q8N163|CCAR2_HUMAN Cell cycle and apoptosis regulator protein 2 OS=Homo sapiens OX=9606 GN=CCAR2 PE=1 SV=2//0
CCDC102A	--	gnl|BL_ORD_ID|47884 sp|A0JNH6|C102A_BOVIN Coiled-coil domain-containing protein 102A OS=Bos taurus OX=9913 GN=CCDC102A PE=2 SV=1//0
CCDC106	--	gnl|BL_ORD_ID|54500 sp|Q1LZ89|CC106_BOVIN Coiled-coil domain-containing protein 106 OS=Bos taurus OX=9913 GN=CCDC106 PE=2 SV=1//1.92071e-144
CCDC107	--	gnl|BL_ORD_ID|54503 sp|Q2NL23|CC107_BOVIN Coiled-coil domain-containing protein 107 OS=Bos taurus OX=9913 GN=CCDC107 PE=2 SV=1//8.556e-180
CCDC112	--	gnl|BL_ORD_ID|54509 sp|Q8NEF3|CC112_HUMAN Coiled-coil domain-containing protein 112 OS=Homo sapiens OX=9606 GN=CCDC112 PE=1 SV=2//0
CCDC114	--	gnl|BL_ORD_ID|54518 sp|B1H228|CC114_RAT Coiled-coil domain-containing protein 114 OS=Rattus norvegicus OX=10116 GN=Ccdc114 PE=1 SV=1//1.63151e-38
CCDC115	--	gnl|BL_ORD_ID|54519 sp|Q3SZB5|CC115_BOVIN Coiled-coil domain-containing protein 115 OS=Bos taurus OX=9913 GN=CCDC115 PE=2 SV=1//6.44349e-95
CCDC117	--	gnl|BL_ORD_ID|54527 sp|Q8IWD4|CC117_HUMAN Coiled-coil domain-containing protein 117 OS=Homo sapiens OX=9606 GN=CCDC117 PE=1 SV=1//8.39281e-112
CCDC12	--	gnl|BL_ORD_ID|55194 sp|Q8WUD4|CCD12_HUMAN Coiled-coil domain-containing protein 12 OS=Homo sapiens OX=9606 GN=CCDC12 PE=1 SV=1//6.43436e-60
CCDC120	--	gnl|BL_ORD_ID|54530 sp|Q96HB5|CC120_HUMAN Coiled-coil domain-containing protein 120 OS=Homo sapiens OX=9606 GN=CCDC120 PE=1 SV=1//0
CCDC124	--	gnl|BL_ORD_ID|54535 sp|Q2TBV6|CC124_BOVIN Coiled-coil domain-containing protein 124 OS=Bos taurus OX=9913 GN=CCDC124 PE=2 SV=1//2.30898e-116
CCDC125	--	gnl|BL_ORD_ID|54544 sp|Q86Z20|CC125_HUMAN Coiled-coil domain-containing protein 125 OS=Homo sapiens OX=9606 GN=CCDC125 PE=1 SV=2//0
CCDC127	--	gnl|BL_ORD_ID|54551 sp|P0C267|CC127_PIG Coiled-coil domain-containing protein 127 OS=Sus scrofa OX=9823 GN=CCDC127 PE=2 SV=1//2.92809e-128
CCDC130	--	gnl|BL_ORD_ID|54556 sp|Q5EA37|CC130_BOVIN Coiled-coil domain-containing protein 130 OS=Bos taurus OX=9913 GN=CCDC130 PE=2 SV=1//0
CCDC134	--	gnl|BL_ORD_ID|54565 sp|Q9H6E4|CC134_HUMAN Coiled-coil domain-containing protein 134 OS=Homo sapiens OX=9606 GN=CCDC134 PE=1 SV=1//2.0674e-96
CCDC136	--	gnl|BL_ORD_ID|54569 sp|Q96JN2|CC136_HUMAN Coiled-coil domain-containing protein 136 OS=Homo sapiens OX=9606 GN=CCDC136 PE=1 SV=3//0
CCDC137	--	gnl|BL_ORD_ID|54571 sp|Q17QR4|CC137_BOVIN Coiled-coil domain-containing protein 137 OS=Bos taurus OX=9913 GN=CCDC137 PE=2 SV=1//5.72267e-121
CCDC138	--	gnl|BL_ORD_ID|54575 sp|Q95JJ5|CC138_MACFA Coiled-coil domain-containing protein 138 OS=Macaca fascicularis OX=9541 GN=CCDC138 PE=2 SV=1//0
CCDC14	--	gnl|BL_ORD_ID|55199 sp|Q49A88|CCD14_HUMAN Coiled-coil domain-containing protein 14 OS=Homo sapiens OX=9606 GN=CCDC14 PE=1 SV=3//0
CCDC142	--	gnl|BL_ORD_ID|54579 sp|Q17RM4|CC142_HUMAN Coiled-coil domain-containing protein 142 OS=Homo sapiens OX=9606 GN=CCDC142 PE=2 SV=1//0
CCDC149	--	gnl|BL_ORD_ID|54588 sp|Q6ZUS6|CC149_HUMAN Coiled-coil domain-containing protein 149 OS=Homo sapiens OX=9606 GN=CCDC149 PE=2 SV=2//0
CCDC15	--	gnl|BL_ORD_ID|55202 sp|Q8C9M2|CCD15_MOUSE Coiled-coil domain-containing protein 15 OS=Mus musculus OX=10090 GN=Ccdc15 PE=2 SV=2//1.28936e-41
CCDC151	--	gnl|BL_ORD_ID|54599 sp|A7MBH5|CC151_BOVIN Coiled-coil domain-containing protein 151 OS=Bos taurus OX=9913 GN=CCDC151 PE=2 SV=1//0
CCDC160	--	gnl|BL_ORD_ID|54616 sp|Q2T9U9|CC160_BOVIN Coiled-coil domain-containing protein 160 OS=Bos taurus OX=9913 GN=CCDC160 PE=2 SV=2//2.06339e-180
CCDC167	--	gnl|BL_ORD_ID|54623 sp|A1A4P9|CC167_BOVIN Coiled-coil domain-containing protein 167 OS=Bos taurus OX=9913 GN=CCDC167 PE=4 SV=1//1.36729e-54
CCDC168	--	gnl|BL_ORD_ID|54628 sp|Q8NDH2|CC168_HUMAN Coiled-coil domain-containing protein 168 OS=Homo sapiens OX=9606 GN=CCDC168 PE=2 SV=2//8.69524e-19
CCDC171	--	gnl|BL_ORD_ID|54633 sp|Q6TFL3|CC171_HUMAN Coiled-coil domain-containing protein 171 OS=Homo sapiens OX=9606 GN=CCDC171 PE=2 SV=1//0
CCDC173	--	gnl|BL_ORD_ID|54640 sp|Q0VFZ6|CC173_HUMAN Coiled-coil domain-containing protein 173 OS=Homo sapiens OX=9606 GN=CCDC173 PE=2 SV=2//0
CCDC174	--	gnl|BL_ORD_ID|54643 sp|Q6PII3|CC174_HUMAN Coiled-coil domain-containing protein 174 OS=Homo sapiens OX=9606 GN=CCDC174 PE=1 SV=3//0
CCDC18	--	gnl|BL_ORD_ID|55205 sp|Q5T9S5|CCD18_HUMAN Coiled-coil domain-containing protein 18 OS=Homo sapiens OX=9606 GN=CCDC18 PE=1 SV=1//0
CCDC184	--	gnl|BL_ORD_ID|54667 sp|Q0VC19|CC184_BOVIN Coiled-coil domain-containing protein 184 OS=Bos taurus OX=9913 GN=CCDC184 PE=2 SV=1//2.3288e-117
CCDC186	--	gnl|BL_ORD_ID|54672 sp|Q7Z3E2|CC186_HUMAN Coiled-coil domain-containing protein 186 OS=Homo sapiens OX=9606 GN=CCDC186 PE=1 SV=2//0
CCDC188	--	gnl|BL_ORD_ID|54677 sp|H7C350|CC188_HUMAN Coiled-coil domain-containing protein 188 OS=Homo sapiens OX=9606 GN=CCDC188 PE=3 SV=2//1.69127e-107
CCDC189	--	gnl|BL_ORD_ID|54678 sp|A1A4V9|CC189_HUMAN Coiled-coil domain-containing protein 189 OS=Homo sapiens OX=9606 GN=CCDC189 PE=2 SV=1//7.01712e-149
CCDC190	--	gnl|BL_ORD_ID|54680 sp|Q1RMX6|CC190_BOVIN Coiled-coil domain-containing protein 190 OS=Bos taurus OX=9913 GN=CCDC190 PE=2 SV=1//0
CCDC191	--	gnl|BL_ORD_ID|54683 sp|Q8NCU4|CC191_HUMAN Coiled-coil domain-containing protein 191 OS=Homo sapiens OX=9606 GN=CCDC191 PE=2 SV=1//0
CCDC198	--	gnl|BL_ORD_ID|54692 sp|Q9NVL8|CC198_HUMAN Uncharacterized protein CCDC198 OS=Homo sapiens OX=9606 GN=CCDC198 PE=1 SV=2//1.51498e-139
CCDC25	--	gnl|BL_ORD_ID|55236 sp|Q3SZX8|CCD25_BOVIN Coiled-coil domain-containing protein 25 OS=Bos taurus OX=9913 GN=CCDC25 PE=2 SV=1//4.77167e-06
CCDC28B	--	gnl|BL_ORD_ID|54700 sp|Q9BUN5|CC28B_HUMAN Coiled-coil domain-containing protein 28B OS=Homo sapiens OX=9606 GN=CCDC28B PE=1 SV=2//1.35508e-113
CCDC30	--	gnl|BL_ORD_ID|463702 sp|O75529|TAF5L_HUMAN TAF5-like RNA polymerase II p300/CBP-associated factor-associated factor 65 kDa subunit 5L OS=Homo sapiens OX=9606 GN=TAF5L PE=1 SV=1//0
CCDC32	--	gnl|BL_ORD_ID|55253 sp|Q9BV29|CCD32_HUMAN Coiled-coil domain-containing protein 32 OS=Homo sapiens OX=9606 GN=CCDC32 PE=1 SV=2//1.68645e-105
CCDC34	--	gnl|BL_ORD_ID|55261 sp|Q96HJ3|CCD34_HUMAN Coiled-coil domain-containing protein 34 OS=Homo sapiens OX=9606 GN=CCDC34 PE=1 SV=2//3.03193e-34
CCDC43	--	gnl|BL_ORD_ID|55290 sp|Q96MW1|CCD43_HUMAN Coiled-coil domain-containing protein 43 OS=Homo sapiens OX=9606 GN=CCDC43 PE=1 SV=2//2.39673e-16
CCDC47	--	gnl|BL_ORD_ID|55293 sp|Q3ZC50|CCD47_BOVIN Coiled-coil domain-containing protein 47 OS=Bos taurus OX=9913 GN=CCDC47 PE=2 SV=1//0
CCDC50	--	gnl|BL_ORD_ID|55303 sp|Q8IVM0|CCD50_HUMAN Coiled-coil domain-containing protein 50 OS=Homo sapiens OX=9606 GN=CCDC50 PE=1 SV=1//6.75263e-63
CCDC51	--	gnl|BL_ORD_ID|55307 sp|Q5E9Q3|CCD51_BOVIN Coiled-coil domain-containing protein 51 OS=Bos taurus OX=9913 GN=CCDC51 PE=2 SV=1//0
CCDC57	--	gnl|BL_ORD_ID|55318 sp|Q2TAC2|CCD57_HUMAN Coiled-coil domain-containing protein 57 OS=Homo sapiens OX=9606 GN=CCDC57 PE=1 SV=2//0
CCDC59	--	gnl|BL_ORD_ID|464537 sp|A5PJN1|TAP26_BOVIN Thyroid transcription factor 1-associated protein 26 OS=Bos taurus OX=9913 GN=CCDC59 PE=2 SV=1//3.4206e-125
CCDC6	--	gnl|BL_ORD_ID|55463 sp|Q16204|CCDC6_HUMAN Coiled-coil domain-containing protein 6 OS=Homo sapiens OX=9606 GN=CCDC6 PE=1 SV=2//0
CCDC61	--	gnl|BL_ORD_ID|55334 sp|Q9Y6R9|CCD61_HUMAN Coiled-coil domain-containing protein 61 OS=Homo sapiens OX=9606 GN=CCDC61 PE=1 SV=3//0
CCDC65	--	gnl|BL_ORD_ID|55344 sp|Q2TA16|CCD65_BOVIN Coiled-coil domain-containing protein 65 OS=Bos taurus OX=9913 GN=CCDC65 PE=2 SV=1//0
CCDC66	--	gnl|BL_ORD_ID|55353 sp|Q5RBD6|CCD66_PONAB Coiled-coil domain-containing protein 66 OS=Pongo abelii OX=9601 GN=CCDC66 PE=2 SV=1//2.56628e-117
CCDC71	--	gnl|BL_ORD_ID|55366 sp|Q2HJ91|CCD71_BOVIN Coiled-coil domain-containing protein 71 OS=Bos taurus OX=9913 GN=CCDC71 PE=2 SV=1//2.73583e-60
CCDC71L	--	gnl|BL_ORD_ID|54728 sp|Q8N9Z2|CC71L_HUMAN Coiled-coil domain-containing protein 71L OS=Homo sapiens OX=9606 GN=CCDC71L PE=1 SV=2//2.63633e-65
CCDC77	--	gnl|BL_ORD_ID|55373 sp|Q9BR77|CCD77_HUMAN Coiled-coil domain-containing protein 77 OS=Homo sapiens OX=9606 GN=CCDC77 PE=1 SV=1//0
CCDC8	--	gnl|BL_ORD_ID|55468 sp|Q9H0W5|CCDC8_HUMAN Coiled-coil domain-containing protein 8 OS=Homo sapiens OX=9606 GN=CCDC8 PE=1 SV=2//5.68299e-170
CCDC80	--	gnl|BL_ORD_ID|55383 sp|Q76M96|CCD80_HUMAN Coiled-coil domain-containing protein 80 OS=Homo sapiens OX=9606 GN=CCDC80 PE=1 SV=1//3.61696e-06
CCDC82	--	gnl|BL_ORD_ID|55389 sp|Q8N4S0|CCD82_HUMAN Coiled-coil domain-containing protein 82 OS=Homo sapiens OX=9606 GN=CCDC82 PE=1 SV=2//0
CCDC85B	--	gnl|BL_ORD_ID|54733 sp|Q15834|CC85B_HUMAN Coiled-coil domain-containing protein 85B OS=Homo sapiens OX=9606 GN=CCDC85B PE=1 SV=2//8.41411e-52
CCDC85C	--	gnl|BL_ORD_ID|54736 sp|E9Q6B2|CC85C_MOUSE Coiled-coil domain-containing protein 85C OS=Mus musculus OX=10090 GN=Ccdc85c PE=1 SV=1//2.26321e-154
CCDC86	--	gnl|BL_ORD_ID|55398 sp|Q2TBX7|CCD86_BOVIN Coiled-coil domain-containing protein 86 OS=Bos taurus OX=9913 GN=CCDC86 PE=2 SV=1//4.02077e-163
CCDC87	--	gnl|BL_ORD_ID|55403 sp|Q9NVE4|CCD87_HUMAN Coiled-coil domain-containing protein 87 OS=Homo sapiens OX=9606 GN=CCDC87 PE=1 SV=2//0
CCDC88A	--	gnl|BL_ORD_ID|160453 sp|Q3V6T2|GRDN_HUMAN Girdin OS=Homo sapiens OX=9606 GN=CCDC88A PE=1 SV=2//0
CCDC88B	--	gnl|BL_ORD_ID|54739 sp|A6NC98|CC88B_HUMAN Coiled-coil domain-containing protein 88B OS=Homo sapiens OX=9606 GN=CCDC88B PE=1 SV=1//0
CCDC88C	--	gnl|BL_ORD_ID|91406 sp|Q9P219|DAPLE_HUMAN Protein Daple OS=Homo sapiens OX=9606 GN=CCDC88C PE=1 SV=3//0
CCDC9	--	gnl|BL_ORD_ID|55471 sp|Q9Y3X0|CCDC9_HUMAN Coiled-coil domain-containing protein 9 OS=Homo sapiens OX=9606 GN=CCDC9 PE=1 SV=1//0
CCDC90B	--	gnl|BL_ORD_ID|54741 sp|Q9GZT6|CC90B_HUMAN Coiled-coil domain-containing protein 90B, mitochondrial OS=Homo sapiens OX=9606 GN=CCDC90B PE=1 SV=2//8.58431e-142
CCDC91	--	gnl|BL_ORD_ID|55415 sp|Q7Z6B0|CCD91_HUMAN Coiled-coil domain-containing protein 91 OS=Homo sapiens OX=9606 GN=CCDC91 PE=1 SV=2//0
CCDC92	--	gnl|BL_ORD_ID|55419 sp|Q53HC0|CCD92_HUMAN Coiled-coil domain-containing protein 92 OS=Homo sapiens OX=9606 GN=CCDC92 PE=1 SV=2//0
CCDC93	--	gnl|BL_ORD_ID|55423 sp|Q567U6|CCD93_HUMAN Coiled-coil domain-containing protein 93 OS=Homo sapiens OX=9606 GN=CCDC93 PE=1 SV=2//0
CCDC96	--	gnl|BL_ORD_ID|55432 sp|Q95LS7|CCD96_MACFA Coiled-coil domain-containing protein 96 OS=Macaca fascicularis OX=9541 GN=CCDC96 PE=2 SV=1//0
CCDC97	--	gnl|BL_ORD_ID|55434 sp|Q96F63|CCD97_HUMAN Coiled-coil domain-containing protein 97 OS=Homo sapiens OX=9606 GN=CCDC97 PE=1 SV=1//3.26926e-126
CCDC9B	--	gnl|BL_ORD_ID|55438 sp|Q5RCJ6|CCD9B_PONAB Coiled-coil domain-containing protein 9B OS=Pongo abelii OX=9601 GN=CCDC9B PE=2 SV=1//1.00823e-08
CCER2	--	gnl|BL_ORD_ID|55484 sp|I3L3R5|CCER2_HUMAN Coiled-coil domain-containing glutamate-rich protein 2 OS=Homo sapiens OX=9606 GN=CCER2 PE=2 SV=1//2.56521e-67
CCHCR1	--	gnl|BL_ORD_ID|55542 sp|Q8HZ57|CCHCR_PANPA Coiled-coil alpha-helical rod protein 1 OS=Pan paniscus OX=9597 GN=CCHCR1 PE=3 SV=1//0
CCL25	--	gnl|BL_ORD_ID|55629 sp|Q4PR21|CCL25_PIG C-C motif chemokine 25 OS=Sus scrofa OX=9823 GN=CCL25 PE=2 SV=1//1.9319e-41
CCM2	--	gnl|BL_ORD_ID|55716 sp|Q8K2Y9|CCM2_MOUSE Cerebral cavernous malformations protein 2 homolog OS=Mus musculus OX=10090 GN=Ccm2 PE=1 SV=1//0
CCM2L	--	gnl|BL_ORD_ID|55712 sp|Q9NUG4|CCM2L_HUMAN Cerebral cavernous malformations 2 protein-like OS=Homo sapiens OX=9606 GN=CCM2L PE=2 SV=3//0
CCNB3	--	gnl|BL_ORD_ID|56258 sp|Q8WWL7|CCNB3_HUMAN G2/mitotic-specific cyclin-B3 OS=Homo sapiens OX=9606 GN=CCNB3 PE=1 SV=2//0
CCND1	--	gnl|BL_ORD_ID|56283 sp|Q2KI22|CCND1_BOVIN G1/S-specific cyclin-D1 OS=Bos taurus OX=9913 GN=CCND1 PE=2 SV=1//0
CCNDBP1	--	gnl|BL_ORD_ID|55447 sp|Q2KIZ9|CCDB1_BOVIN Cyclin-D1-binding protein 1 OS=Bos taurus OX=9913 GN=CCNDBP1 PE=2 SV=1//0
CCNE1	--	gnl|BL_ORD_ID|56307 sp|P24864|CCNE1_HUMAN G1/S-specific cyclin-E1 OS=Homo sapiens OX=9606 GN=CCNE1 PE=1 SV=2//0
CCNE2	--	gnl|BL_ORD_ID|56311 sp|Q5E9K7|CCNE2_BOVIN G1/S-specific cyclin-E2 OS=Bos taurus OX=9913 GN=CCNE2 PE=2 SV=1//0
CCNF	--	gnl|BL_ORD_ID|56320 sp|A5PK16|CCNF_BOVIN Cyclin-F OS=Bos taurus OX=9913 GN=CCNF PE=2 SV=1//0
CCNI	--	gnl|BL_ORD_ID|56344 sp|Q14094|CCNI_HUMAN Cyclin-I OS=Homo sapiens OX=9606 GN=CCNI PE=1 SV=1//0
CCNJ	--	gnl|BL_ORD_ID|56348 sp|Q5T5M9|CCNJ_HUMAN Cyclin-J OS=Homo sapiens OX=9606 GN=CCNJ PE=2 SV=2//0
CCNL1	--	gnl|BL_ORD_ID|56356 sp|Q52KE7|CCNL1_MOUSE Cyclin-L1 OS=Mus musculus OX=10090 GN=Ccnl1 PE=1 SV=1//3.87151e-81
CCNL2	--	gnl|BL_ORD_ID|56360 sp|Q96S94|CCNL2_HUMAN Cyclin-L2 OS=Homo sapiens OX=9606 GN=CCNL2 PE=1 SV=1//5.19514e-106
CCNQ	--	gnl|BL_ORD_ID|56371 sp|Q4QQW5|CCNQ_RAT Cyclin-Q OS=Rattus norvegicus OX=10116 GN=Ccnq PE=2 SV=1//2.93924e-130
CCNT1	--	gnl|BL_ORD_ID|56373 sp|Q6T8E9|CCNT1_BOVIN Cyclin-T1 OS=Bos taurus OX=9913 GN=CCNT1 PE=1 SV=1//4.38263e-112
CCNT2	--	gnl|BL_ORD_ID|56380 sp|O60583|CCNT2_HUMAN Cyclin-T2 OS=Homo sapiens OX=9606 GN=CCNT2 PE=1 SV=2//0
CCNY	--	gnl|BL_ORD_ID|56384 sp|Q8ND76|CCNY_HUMAN Cyclin-Y OS=Homo sapiens OX=9606 GN=CCNY PE=1 SV=2//0
CCNYL1	--	gnl|BL_ORD_ID|56850 sp|Q8N7R7|CCYL1_HUMAN Cyclin-Y-like protein 1 OS=Homo sapiens OX=9606 GN=CCNYL1 PE=1 SV=2//0
CCP110	--	gnl|BL_ORD_ID|75995 sp|O43303|CP110_HUMAN Centriolar coiled-coil protein of 110 kDa OS=Homo sapiens OX=9606 GN=CCP110 PE=1 SV=3//0
CCPG1	--	gnl|BL_ORD_ID|56424 sp|Q5R6R3|CCPG1_PONAB Cell cycle progression protein 1 OS=Pongo abelii OX=9601 GN=CCPG1 PE=2 SV=1//0
CCR10	--	gnl|BL_ORD_ID|56456 sp|P46092|CCR10_HUMAN C-C chemokine receptor type 10 OS=Homo sapiens OX=9606 GN=CCR10 PE=1 SV=3//8.5067e-104
CCR7	--	gnl|BL_ORD_ID|56566 sp|Q5MD62|CCR7_BOVIN C-C chemokine receptor type 7 OS=Bos taurus OX=9913 GN=CCR7 PE=2 SV=1//0
CCSAP	--	gnl|BL_ORD_ID|56641 sp|Q6IQ19|CCSAP_HUMAN Centriole, cilia and spindle-associated protein OS=Homo sapiens OX=9606 GN=CCSAP PE=1 SV=2//1.43217e-23
CCSER2	--	gnl|BL_ORD_ID|56791 sp|Q9H7U1|CCSE2_HUMAN Serine-rich coiled-coil domain-containing protein 2 OS=Homo sapiens OX=9606 GN=CCSER2 PE=1 SV=2//0
CCT6A	--	gnl|BL_ORD_ID|466847 sp|Q3MHL7|TCPZ_BOVIN T-complex protein 1 subunit zeta OS=Bos taurus OX=9913 GN=CCT6A PE=1 SV=3//0
CCT8	--	gnl|BL_ORD_ID|466817 sp|Q3ZCI9|TCPQ_BOVIN T-complex protein 1 subunit theta OS=Bos taurus OX=9913 GN=CCT8 PE=1 SV=3//0
CD109	--	gnl|BL_ORD_ID|56916 sp|Q6YHK3|CD109_HUMAN CD109 antigen OS=Homo sapiens OX=9606 GN=CD109 PE=1 SV=2//0
CD151	--	gnl|BL_ORD_ID|56958 sp|Q3ZBH3|CD151_BOVIN CD151 antigen OS=Bos taurus OX=9913 GN=CD151 PE=2 SV=1//4.10658e-160
CD164	--	gnl|BL_ORD_ID|253289 sp|Q2YDH0|MUC24_BOVIN Sialomucin core protein 24 OS=Bos taurus OX=9913 GN=CD164 PE=2 SV=1//4.138e-58
CD200	--	gnl|BL_ORD_ID|288747 sp|Q5RAL8|OX2G_PONAB OX-2 membrane glycoprotein OS=Pongo abelii OX=9601 GN=CD200 PE=2 SV=1//8.59618e-125
CD24	--	gnl|BL_ORD_ID|57039 sp|P25063|CD24_HUMAN Signal transducer CD24 OS=Homo sapiens OX=9606 GN=CD24 PE=1 SV=3//2.87359e-10
CD247	--	gnl|BL_ORD_ID|57137 sp|P29329|CD3Z_SHEEP T-cell surface glycoprotein CD3 zeta chain OS=Ovis aries OX=9940 GN=CD247 PE=2 SV=1//2.81811e-107
CD276	--	gnl|BL_ORD_ID|57042 sp|Q5ZPR3|CD276_HUMAN CD276 antigen OS=Homo sapiens OX=9606 GN=CD276 PE=1 SV=1//0
CD2AP	--	gnl|BL_ORD_ID|57057 sp|Q9Y5K6|CD2AP_HUMAN CD2-associated protein OS=Homo sapiens OX=9606 GN=CD2AP PE=1 SV=1//0
CD2BP2	--	gnl|BL_ORD_ID|57062 sp|Q9CWK3|CD2B2_MOUSE CD2 antigen cytoplasmic tail-binding protein 2 OS=Mus musculus OX=10090 GN=Cd2bp2 PE=1 SV=1//2.78034e-174
CD320	--	gnl|BL_ORD_ID|57079 sp|A6QNY1|CD320_BOVIN CD320 antigen OS=Bos taurus OX=9913 GN=CD320 PE=2 SV=2//3.10198e-147
CD37	--	gnl|BL_ORD_ID|57100 sp|Q2KHY8|CD37_BOVIN Leukocyte antigen CD37 OS=Bos taurus OX=9913 GN=CD37 PE=2 SV=1//2.03587e-162
CD3EAP	--	gnl|BL_ORD_ID|391479 sp|O15446|RPA34_HUMAN DNA-directed RNA polymerase I subunit RPA34 OS=Homo sapiens OX=9606 GN=CD3EAP PE=1 SV=1//6.39658e-144
CD40	--	gnl|BL_ORD_ID|476169 sp|Q28203|TNR5_BOVIN Tumor necrosis factor receptor superfamily member 5 OS=Bos taurus OX=9913 GN=CD40 PE=2 SV=3//1.28205e-175
CD44	--	gnl|BL_ORD_ID|57155 sp|P16070|CD44_HUMAN CD44 antigen OS=Homo sapiens OX=9606 GN=CD44 PE=1 SV=3//0
CD46	--	gnl|BL_ORD_ID|230603 sp|Q6VE48|MCP_BOVIN Membrane cofactor protein OS=Bos taurus OX=9913 GN=CD46 PE=1 SV=2//0
CD47	--	gnl|BL_ORD_ID|57160 sp|Q9N0K1|CD47_BOVIN Leukocyte surface antigen CD47 OS=Bos taurus OX=9913 GN=CD47 PE=2 SV=1//1.06267e-151
CD55	--	gnl|BL_ORD_ID|88779 sp|P08174|DAF_HUMAN Complement decay-accelerating factor OS=Homo sapiens OX=9606 GN=CD55 PE=1 SV=4//5.81549e-109
CD58	--	gnl|BL_ORD_ID|215737 sp|P19256|LFA3_HUMAN Lymphocyte function-associated antigen 3 OS=Homo sapiens OX=9606 GN=CD58 PE=1 SV=1//2.49889e-50
CD59	--	gnl|BL_ORD_ID|57207 sp|O62680|CD59_PIG CD59 glycoprotein OS=Sus scrofa OX=9823 GN=CD59 PE=1 SV=1//1.76446e-36
CD68	--	gnl|BL_ORD_ID|57234 sp|P34810|CD68_HUMAN Macrosialin OS=Homo sapiens OX=9606 GN=CD68 PE=1 SV=2//4.18121e-09
CD74	--	gnl|BL_ORD_ID|172264 sp|P04233|HG2A_HUMAN HLA class II histocompatibility antigen gamma chain OS=Homo sapiens OX=9606 GN=CD74 PE=1 SV=3//4.7545e-160
CD80	--	gnl|BL_ORD_ID|57255 sp|P42070|CD80_RABIT T-lymphocyte activation antigen CD80 OS=Oryctolagus cuniculus OX=9986 GN=CD80 PE=2 SV=1//2.36856e-95
CD9	--	gnl|BL_ORD_ID|57290 sp|P30932|CD9_BOVIN CD9 antigen OS=Bos taurus OX=9913 GN=CD9 PE=2 SV=2//9.68907e-149
CD99	--	gnl|BL_ORD_ID|57288 sp|P14209|CD99_HUMAN CD99 antigen OS=Homo sapiens OX=9606 GN=CD99 PE=1 SV=1//8.98167e-11
CD99L2	--	gnl|BL_ORD_ID|48861 sp|A1A4K1|C99L2_BOVIN CD99 antigen-like protein 2 OS=Bos taurus OX=9913 GN=CD99L2 PE=2 SV=1//4.7547e-93
CDA	--	gnl|BL_ORD_ID|57635 sp|P56389|CDD_MOUSE Cytidine deaminase OS=Mus musculus OX=10090 GN=Cda PE=1 SV=2//1.43962e-91
CDADC1	--	gnl|BL_ORD_ID|57315 sp|Q4R683|CDAC1_MACFA Cytidine and dCMP deaminase domain-containing protein 1 OS=Macaca fascicularis OX=9541 GN=CDADC1 PE=2 SV=1//0
CDAN1	--	gnl|BL_ORD_ID|57318 sp|Q8IWY9|CDAN1_HUMAN Codanin-1 OS=Homo sapiens OX=9606 GN=CDAN1 PE=1 SV=4//0
CDC123	--	gnl|BL_ORD_ID|56930 sp|Q2YDG3|CD123_BOVIN Cell division cycle protein 123 homolog OS=Bos taurus OX=9913 GN=CDC123 PE=2 SV=1//0
CDC14B	--	gnl|BL_ORD_ID|54593 sp|O60729|CC14B_HUMAN Dual specificity protein phosphatase CDC14B OS=Homo sapiens OX=9606 GN=CDC14B PE=1 SV=1//0
CDC16	--	gnl|BL_ORD_ID|57358 sp|Q13042|CDC16_HUMAN Cell division cycle protein 16 homolog OS=Homo sapiens OX=9606 GN=CDC16 PE=1 SV=2//0
CDC20	--	gnl|BL_ORD_ID|57367 sp|Q5H7C0|CDC20_PIG Cell division cycle protein 20 homolog OS=Sus scrofa OX=9823 GN=CDC20 PE=2 SV=1//0
CDC23	--	gnl|BL_ORD_ID|57377 sp|A1A4R8|CDC23_BOVIN Cell division cycle protein 23 homolog OS=Bos taurus OX=9913 GN=CDC23 PE=2 SV=1//0
CDC25A	--	gnl|BL_ORD_ID|246068 sp|A7MBD1|MPIP1_BOVIN M-phase inducer phosphatase 1 OS=Bos taurus OX=9913 GN=CDC25A PE=2 SV=1//0
CDC25B	--	gnl|BL_ORD_ID|246074 sp|P30305|MPIP2_HUMAN M-phase inducer phosphatase 2 OS=Homo sapiens OX=9606 GN=CDC25B PE=1 SV=2//0
CDC25C	--	gnl|BL_ORD_ID|246078 sp|A5D7P0|MPIP3_BOVIN M-phase inducer phosphatase 3 OS=Bos taurus OX=9913 GN=CDC25C PE=2 SV=1//0
CDC26	--	gnl|BL_ORD_ID|57391 sp|Q3SZT7|CDC26_BOVIN Anaphase-promoting complex subunit CDC26 OS=Bos taurus OX=9913 GN=CDC26 PE=3 SV=1//8.06346e-52
CDC27	--	gnl|BL_ORD_ID|57400 sp|A7Z061|CDC27_BOVIN Cell division cycle protein 27 homolog OS=Bos taurus OX=9913 GN=CDC27 PE=2 SV=1//0
CDC34	--	gnl|BL_ORD_ID|491567 sp|P49427|UB2R1_HUMAN Ubiquitin-conjugating enzyme E2 R1 OS=Homo sapiens OX=9606 GN=CDC34 PE=1 SV=2//4.41844e-134
CDC37	--	gnl|BL_ORD_ID|57428 sp|Q5EAC6|CDC37_BOVIN Hsp90 co-chaperone Cdc37 OS=Bos taurus OX=9913 GN=CDC37 PE=2 SV=1//0
CDC37L1	--	gnl|BL_ORD_ID|57093 sp|A6H754|CD37L_BOVIN Hsp90 co-chaperone Cdc37-like 1 OS=Bos taurus OX=9913 GN=CDC37L1 PE=2 SV=2//0
CDC42BPA	--	gnl|BL_ORD_ID|247846 sp|Q5VT25|MRCKA_HUMAN Serine/threonine-protein kinase MRCK alpha OS=Homo sapiens OX=9606 GN=CDC42BPA PE=1 SV=1//0
CDC42BPB	--	gnl|BL_ORD_ID|247849 sp|Q9Y5S2|MRCKB_HUMAN Serine/threonine-protein kinase MRCK beta OS=Homo sapiens OX=9606 GN=CDC42BPB PE=1 SV=2//0
CDC42BPG	--	gnl|BL_ORD_ID|247852 sp|Q6DT37|MRCKG_HUMAN Serine/threonine-protein kinase MRCK gamma OS=Homo sapiens OX=9606 GN=CDC42BPG PE=1 SV=2//1.36421e-89
CDC42EP1	--	gnl|BL_ORD_ID|45808 sp|Q17QW1|BORG5_BOVIN Cdc42 effector protein 1 OS=Bos taurus OX=9913 GN=CDC42EP1 PE=2 SV=1//2.9653e-160
CDC42EP2	--	gnl|BL_ORD_ID|45798 sp|Q08DN6|BORG1_BOVIN Cdc42 effector protein 2 OS=Bos taurus OX=9913 GN=CDC42EP2 PE=2 SV=1//7.91035e-118
CDC42EP3	--	gnl|BL_ORD_ID|45802 sp|Q9UKI2|BORG2_HUMAN Cdc42 effector protein 3 OS=Homo sapiens OX=9606 GN=CDC42EP3 PE=1 SV=1//1.45688e-106
CDC42EP4	--	gnl|BL_ORD_ID|45806 sp|Q9H3Q1|BORG4_HUMAN Cdc42 effector protein 4 OS=Homo sapiens OX=9606 GN=CDC42EP4 PE=1 SV=1//1.01866e-86
CDC42EP5	--	gnl|BL_ORD_ID|45805 sp|Q9Z0X0|BORG3_MOUSE Cdc42 effector protein 5 OS=Mus musculus OX=10090 GN=Cdc42ep5 PE=1 SV=2//3.23631e-44
CDC42SE1	--	gnl|BL_ORD_ID|48362 sp|Q9NRR8|C42S1_HUMAN CDC42 small effector protein 1 OS=Homo sapiens OX=9606 GN=CDC42SE1 PE=1 SV=1//9.7703e-48
CDC42SE2	--	gnl|BL_ORD_ID|48367 sp|A6QLJ4|C42S2_BOVIN CDC42 small effector protein 2 OS=Bos taurus OX=9913 GN=CDC42SE2 PE=3 SV=1//8.34312e-51
CDC5L	--	gnl|BL_ORD_ID|57479 sp|Q2KJC1|CDC5L_BOVIN Cell division cycle 5-like protein OS=Bos taurus OX=9913 GN=CDC5L PE=2 SV=1//0
CDC6	--	gnl|BL_ORD_ID|57536 sp|Q99741|CDC6_HUMAN Cell division control protein 6 homolog OS=Homo sapiens OX=9606 GN=CDC6 PE=1 SV=1//0
CDC7	--	gnl|BL_ORD_ID|57563 sp|O00311|CDC7_HUMAN Cell division cycle 7-related protein kinase OS=Homo sapiens OX=9606 GN=CDC7 PE=1 SV=1//0
CDC73	--	gnl|BL_ORD_ID|57558 sp|Q8JZM7|CDC73_MOUSE Parafibromin OS=Mus musculus OX=10090 GN=Cdc73 PE=1 SV=1//0
CDCA2	--	gnl|BL_ORD_ID|57568 sp|Q29RT4|CDCA2_BOVIN Cell division cycle-associated protein 2 OS=Bos taurus OX=9913 GN=CDCA2 PE=2 SV=1//0
CDCA4	--	gnl|BL_ORD_ID|57575 sp|Q9BXL8|CDCA4_HUMAN Cell division cycle-associated protein 4 OS=Homo sapiens OX=9606 GN=CDCA4 PE=1 SV=1//4.93264e-80
CDCA5	--	gnl|BL_ORD_ID|57577 sp|Q96FF9|CDCA5_HUMAN Sororin OS=Homo sapiens OX=9606 GN=CDCA5 PE=1 SV=1//3.89894e-82
CDCA7	--	gnl|BL_ORD_ID|57579 sp|Q32PH1|CDCA7_BOVIN Cell division cycle-associated protein 7 OS=Bos taurus OX=9913 GN=CDCA7 PE=2 SV=1//1.22273e-07
CDCA7L	--	gnl|BL_ORD_ID|57306 sp|Q96GN5|CDA7L_HUMAN Cell division cycle-associated 7-like protein OS=Homo sapiens OX=9606 GN=CDCA7L PE=1 SV=2//0
CDCA8	--	gnl|BL_ORD_ID|45796 sp|Q5RBS5|BOREA_PONAB Borealin OS=Pongo abelii OX=9601 GN=CDCA8 PE=2 SV=1//6.03668e-160
CDCP1	--	gnl|BL_ORD_ID|57584 sp|Q9H5V8|CDCP1_HUMAN CUB domain-containing protein 1 OS=Homo sapiens OX=9606 GN=CDCP1 PE=1 SV=3//0
CDH1	--	gnl|BL_ORD_ID|49404 sp|Q6R8F2|CADH1_BOVIN Cadherin-1 OS=Bos taurus OX=9913 GN=CDH1 PE=2 SV=1//0
CDH17	--	gnl|BL_ORD_ID|49341 sp|Q12864|CAD17_HUMAN Cadherin-17 OS=Homo sapiens OX=9606 GN=CDH17 PE=2 SV=3//0
CDH2	--	gnl|BL_ORD_ID|49418 sp|P19534|CADH2_BOVIN Cadherin-2 (Fragment) OS=Bos taurus OX=9913 GN=CDH2 PE=2 SV=1//0
CDH23	--	gnl|BL_ORD_ID|49358 sp|Q9H251|CAD23_HUMAN Cadherin-23 OS=Homo sapiens OX=9606 GN=CDH23 PE=1 SV=2//0
CDH24	--	gnl|BL_ORD_ID|49362 sp|Q6PFX6|CAD24_MOUSE Cadherin-24 OS=Mus musculus OX=10090 GN=Cdh24 PE=2 SV=1//0
CDH3	--	gnl|BL_ORD_ID|49437 sp|P22223|CADH3_HUMAN Cadherin-3 OS=Homo sapiens OX=9606 GN=CDH3 PE=1 SV=2//0
CDIP1	--	gnl|BL_ORD_ID|57832 sp|Q58D45|CDIP1_BOVIN Cell death-inducing p53-target protein 1 OS=Bos taurus OX=9913 GN=CDIP1 PE=2 SV=1//3.86405e-80
CDIPT	--	gnl|BL_ORD_ID|57841 sp|P70500|CDIPT_RAT CDP-diacylglycerol--inositol 3-phosphatidyltransferase OS=Rattus norvegicus OX=10116 GN=Cdipt PE=1 SV=1//2.19711e-132
CDK10	--	gnl|BL_ORD_ID|57843 sp|Q2TBL8|CDK10_BOVIN Cyclin-dependent kinase 10 OS=Bos taurus OX=9913 GN=CDK10 PE=2 SV=1//2.29035e-22
CDK11B	--	gnl|BL_ORD_ID|56919 sp|P21127|CD11B_HUMAN Cyclin-dependent kinase 11B OS=Homo sapiens OX=9606 GN=CDK11B PE=1 SV=4//1.93869e-48
CDK12	--	gnl|BL_ORD_ID|57855 sp|Q3MJK5|CDK12_RAT Cyclin-dependent kinase 12 OS=Rattus norvegicus OX=10116 GN=Cdk12 PE=1 SV=1//9.64872e-85
CDK13	--	gnl|BL_ORD_ID|57857 sp|E1BB52|CDK13_BOVIN Cyclin-dependent kinase 13 OS=Bos taurus OX=9913 GN=CDK13 PE=3 SV=1//5.23974e-11
CDK16	--	gnl|BL_ORD_ID|57871 sp|Q00536|CDK16_HUMAN Cyclin-dependent kinase 16 OS=Homo sapiens OX=9606 GN=CDK16 PE=1 SV=1//0
CDK17	--	gnl|BL_ORD_ID|57877 sp|O35831|CDK17_RAT Cyclin-dependent kinase 17 OS=Rattus norvegicus OX=10116 GN=Cdk17 PE=1 SV=1//0
CDK19	--	gnl|BL_ORD_ID|57882 sp|Q8BWD8|CDK19_MOUSE Cyclin-dependent kinase 19 OS=Mus musculus OX=10090 GN=Cdk19 PE=2 SV=1//1.32064e-17
CDK2	--	gnl|BL_ORD_ID|57921 sp|P97377|CDK2_MOUSE Cyclin-dependent kinase 2 OS=Mus musculus OX=10090 GN=Cdk2 PE=1 SV=2//0
CDK20	--	gnl|BL_ORD_ID|57910 sp|Q9JHU3|CDK20_MOUSE Cyclin-dependent kinase 20 OS=Mus musculus OX=10090 GN=Cdk20 PE=1 SV=1//0
CDK2AP2	--	gnl|BL_ORD_ID|57979 sp|Q58CN7|CDKA2_BOVIN Cyclin-dependent kinase 2-associated protein 2 OS=Bos taurus OX=9913 GN=CDK2AP2 PE=2 SV=1//7.68995e-52
CDK3	--	gnl|BL_ORD_ID|57926 sp|Q00526|CDK3_HUMAN Cyclin-dependent kinase 3 OS=Homo sapiens OX=9606 GN=CDK3 PE=1 SV=1//0
CDK5R1	--	gnl|BL_ORD_ID|57216 sp|Q28199|CD5R1_BOVIN Cyclin-dependent kinase 5 activator 1 OS=Bos taurus OX=9913 GN=CDK5R1 PE=1 SV=1//0
CDK5RAP2	--	gnl|BL_ORD_ID|65149 sp|Q19UN5|CK5P2_PANTR CDK5 regulatory subunit-associated protein 2 OS=Pan troglodytes OX=9598 GN=CDK5RAP2 PE=2 SV=1//0
CDK5RAP3	--	gnl|BL_ORD_ID|65155 sp|Q99LM2|CK5P3_MOUSE CDK5 regulatory subunit-associated protein 3 OS=Mus musculus OX=10090 GN=Cdk5rap3 PE=1 SV=1//0
CDK6	--	gnl|BL_ORD_ID|57945 sp|Q00534|CDK6_HUMAN Cyclin-dependent kinase 6 OS=Homo sapiens OX=9606 GN=CDK6 PE=1 SV=1//0
CDK9	--	gnl|BL_ORD_ID|57966 sp|Q5EAB2|CDK9_BOVIN Cyclin-dependent kinase 9 OS=Bos taurus OX=9913 GN=CDK9 PE=2 SV=1//0
CDKN1B	--	gnl|BL_ORD_ID|58056 sp|O19001|CDN1B_FELCA Cyclin-dependent kinase inhibitor 1B OS=Felis catus OX=9685 GN=CDKN1B PE=2 SV=1//3.2214e-124
CDKN2AIP	--	gnl|BL_ORD_ID|52097 sp|Q9NXV6|CARF_HUMAN CDKN2A-interacting protein OS=Homo sapiens OX=9606 GN=CDKN2AIP PE=1 SV=3//1.53283e-150
CDKN2B	--	gnl|BL_ORD_ID|58066 sp|Q2KJD8|CDN2B_BOVIN Cyclin-dependent kinase 4 inhibitor B OS=Bos taurus OX=9913 GN=CDKN2B PE=2 SV=1//2.01942e-67
CDKN2C	--	gnl|BL_ORD_ID|58070 sp|P42773|CDN2C_HUMAN Cyclin-dependent kinase 4 inhibitor C OS=Homo sapiens OX=9606 GN=CDKN2C PE=1 SV=1//2.17323e-91
CDKN2D	--	gnl|BL_ORD_ID|58072 sp|Q29RV0|CDN2D_BOVIN Cyclin-dependent kinase 4 inhibitor D OS=Bos taurus OX=9913 GN=CDKN2D PE=2 SV=1//1.22926e-109
CDON	--	gnl|BL_ORD_ID|58092 sp|Q4KMG0|CDON_HUMAN Cell adhesion molecule-related/down-regulated by oncogenes OS=Homo sapiens OX=9606 GN=CDON PE=1 SV=2//0
CDPF1	--	gnl|BL_ORD_ID|58163 sp|Q0VCH3|CDPF1_BOVIN Cysteine-rich DPF motif domain-containing protein 1 OS=Bos taurus OX=9913 GN=CDPF1 PE=2 SV=1//2.02397e-23
CDR2	--	gnl|BL_ORD_ID|58259 sp|Q01850|CDR2_HUMAN Cerebellar degeneration-related protein 2 OS=Homo sapiens OX=9606 GN=CDR2 PE=1 SV=2//0
CDR2L	--	gnl|BL_ORD_ID|58255 sp|Q86X02|CDR2L_HUMAN Cerebellar degeneration-related protein 2-like OS=Homo sapiens OX=9606 GN=CDR2L PE=1 SV=2//0
CDRT4	--	gnl|BL_ORD_ID|58267 sp|Q2YDL7|CDRT4_BOVIN CMT1A duplicated region transcript 4 protein homolog OS=Bos taurus OX=9913 GN=CDRT4 PE=2 SV=1//5.08894e-98
CDS1	--	gnl|BL_ORD_ID|58295 sp|Q92903|CDS1_HUMAN Phosphatidate cytidylyltransferase 1 OS=Homo sapiens OX=9606 GN=CDS1 PE=2 SV=2//0
CDS2	--	gnl|BL_ORD_ID|58302 sp|A0JNC1|CDS2_BOVIN Phosphatidate cytidylyltransferase 2 OS=Bos taurus OX=9913 GN=CDS2 PE=2 SV=1//0
CDT1	--	gnl|BL_ORD_ID|58361 sp|Q9H211|CDT1_HUMAN DNA replication factor Cdt1 OS=Homo sapiens OX=9606 GN=CDT1 PE=1 SV=3//0
CDV3	--	gnl|BL_ORD_ID|58398 sp|Q9UKY7|CDV3_HUMAN Protein CDV3 homolog OS=Homo sapiens OX=9606 GN=CDV3 PE=1 SV=1//6.30025e-72
CDYL	--	gnl|BL_ORD_ID|58425 sp|Q9Y232|CDYL_HUMAN Chromodomain Y-like protein OS=Homo sapiens OX=9606 GN=CDYL PE=1 SV=2//0
CDYL2	--	gnl|BL_ORD_ID|58423 sp|Q8N8U2|CDYL2_HUMAN Chromodomain Y-like protein 2 OS=Homo sapiens OX=9606 GN=CDYL2 PE=1 SV=2//0
CEACAM1	--	gnl|BL_ORD_ID|58568 sp|P40199|CEAM6_HUMAN Carcinoembryonic antigen-related cell adhesion molecule 6 OS=Homo sapiens OX=9606 GN=CEACAM6 PE=1 SV=3//8.68302e-96
CEBPA	--	gnl|BL_ORD_ID|58583 sp|O02754|CEBPA_BOVIN CCAAT/enhancer-binding protein alpha OS=Bos taurus OX=9913 GN=CEBPA PE=3 SV=1//2.65511e-128
CEBPB	--	gnl|BL_ORD_ID|58587 sp|O02755|CEBPB_BOVIN CCAAT/enhancer-binding protein beta OS=Bos taurus OX=9913 GN=CEBPB PE=3 SV=1//1.90158e-149
CEBPD	--	gnl|BL_ORD_ID|58592 sp|O02756|CEBPD_BOVIN CCAAT/enhancer-binding protein delta OS=Bos taurus OX=9913 GN=CEBPD PE=2 SV=1//2.72105e-115
CEBPG	--	gnl|BL_ORD_ID|58601 sp|Q3T0B9|CEBPG_BOVIN CCAAT/enhancer-binding protein gamma OS=Bos taurus OX=9913 GN=CEBPG PE=2 SV=1//1.54499e-68
CEBPZ	--	gnl|BL_ORD_ID|58605 sp|Q03701|CEBPZ_HUMAN CCAAT/enhancer-binding protein zeta OS=Homo sapiens OX=9606 GN=CEBPZ PE=1 SV=3//0
CELF1	--	gnl|BL_ORD_ID|58834 sp|Q5R995|CELF1_PONAB CUGBP Elav-like family member 1 OS=Pongo abelii OX=9601 GN=CELF1 PE=2 SV=1//0
CELF4	--	gnl|BL_ORD_ID|58853 sp|Q5NVC8|CELF4_PONAB CUGBP Elav-like family member 4 OS=Pongo abelii OX=9601 GN=CELF4 PE=2 SV=2//0
CELF6	--	gnl|BL_ORD_ID|58857 sp|Q96J87|CELF6_HUMAN CUGBP Elav-like family member 6 OS=Homo sapiens OX=9606 GN=CELF6 PE=1 SV=1//1.24801e-93
CELSR1	--	gnl|BL_ORD_ID|58863 sp|O35161|CELR1_MOUSE Cadherin EGF LAG seven-pass G-type receptor 1 OS=Mus musculus OX=10090 GN=Celsr1 PE=1 SV=3//0
CELSR2	--	gnl|BL_ORD_ID|58864 sp|Q9HCU4|CELR2_HUMAN Cadherin EGF LAG seven-pass G-type receptor 2 OS=Homo sapiens OX=9606 GN=CELSR2 PE=1 SV=1//0
CELSR3	--	gnl|BL_ORD_ID|58867 sp|Q9NYQ7|CELR3_HUMAN Cadherin EGF LAG seven-pass G-type receptor 3 OS=Homo sapiens OX=9606 GN=CELSR3 PE=1 SV=2//0
CEMIP	--	gnl|BL_ORD_ID|58997 sp|Q8WUJ3|CEMIP_HUMAN Cell migration-inducing and hyaluronan-binding protein OS=Homo sapiens OX=9606 GN=CEMIP PE=1 SV=2//0
CEMIP2	--	gnl|BL_ORD_ID|475463 sp|Q9UHN6|TMEM2_HUMAN Cell surface hyaluronidase OS=Homo sapiens OX=9606 GN=TMEM2 PE=1 SV=1//3.09333e-42
CENPA	--	gnl|BL_ORD_ID|59008 sp|P49449|CENPA_BOVIN Histone H3-like centromeric protein A OS=Bos taurus OX=9913 GN=CENPA PE=1 SV=3//3.46965e-58
CENPB	--	gnl|BL_ORD_ID|59028 sp|P07199|CENPB_HUMAN Major centromere autoantigen B OS=Homo sapiens OX=9606 GN=CENPB PE=1 SV=2//4.01266e-46
CENPC	--	gnl|BL_ORD_ID|59032 sp|Q03188|CENPC_HUMAN Centromere protein C OS=Homo sapiens OX=9606 GN=CENPC PE=1 SV=2//0
CENPE	--	gnl|BL_ORD_ID|59037 sp|Q02224|CENPE_HUMAN Centromere-associated protein E OS=Homo sapiens OX=9606 GN=CENPE PE=1 SV=2//0
CENPF	--	gnl|BL_ORD_ID|59039 sp|P49454|CENPF_HUMAN Centromere protein F OS=Homo sapiens OX=9606 GN=CENPF PE=1 SV=2//0
CENPJ	--	gnl|BL_ORD_ID|59054 sp|Q5BQN8|CENPJ_PANTR Centromere protein J OS=Pan troglodytes OX=9598 GN=CENPJ PE=2 SV=1//0
CENPK	--	gnl|BL_ORD_ID|59056 sp|Q9BS16|CENPK_HUMAN Centromere protein K OS=Homo sapiens OX=9606 GN=CENPK PE=1 SV=1//6.85166e-152
CENPL	--	gnl|BL_ORD_ID|59061 sp|Q5EA18|CENPL_BOVIN Centromere protein L OS=Bos taurus OX=9913 GN=CENPL PE=2 SV=1//0
CENPM	--	gnl|BL_ORD_ID|59070 sp|Q2TBH1|CENPM_BOVIN Centromere protein M OS=Bos taurus OX=9913 GN=CENPM PE=2 SV=1//4.13568e-104
CENPO	--	gnl|BL_ORD_ID|59084 sp|Q3ZBK8|CENPO_BOVIN Centromere protein O OS=Bos taurus OX=9913 GN=CENPO PE=2 SV=1//0
CENPP	--	gnl|BL_ORD_ID|59094 sp|Q6IPU0|CENPP_HUMAN Centromere protein P OS=Homo sapiens OX=9606 GN=CENPP PE=1 SV=1//5.75783e-140
CENPS	--	gnl|BL_ORD_ID|59112 sp|Q2TBR7|CENPS_BOVIN Centromere protein S OS=Bos taurus OX=9913 GN=CENPS PE=2 SV=1//1.0729e-70
CENPT	--	gnl|BL_ORD_ID|59122 sp|Q4R5U8|CENPT_MACFA Centromere protein T OS=Macaca fascicularis OX=9541 GN=CENPT PE=2 SV=1//0
CENPU	--	gnl|BL_ORD_ID|59127 sp|Q2KIW5|CENPU_BOVIN Centromere protein U (Fragment) OS=Bos taurus OX=9913 GN=CENPU PE=2 SV=1//0
CEP120	--	gnl|BL_ORD_ID|58483 sp|A0JN62|CE120_BOVIN Centrosomal protein of 120 kDa OS=Bos taurus OX=9913 GN=CEP120 PE=2 SV=2//3.6828e-34
CEP128	--	gnl|BL_ORD_ID|58489 sp|Q6ZU80|CE128_HUMAN Centrosomal protein of 128 kDa OS=Homo sapiens OX=9606 GN=CEP128 PE=1 SV=2//0
CEP131	--	gnl|BL_ORD_ID|76042 sp|Q9UPN4|CP131_HUMAN Centrosomal protein of 131 kDa OS=Homo sapiens OX=9606 GN=CEP131 PE=1 SV=3//0
CEP152	--	gnl|BL_ORD_ID|58494 sp|O94986|CE152_HUMAN Centrosomal protein of 152 kDa OS=Homo sapiens OX=9606 GN=CEP152 PE=1 SV=4//0
CEP162	--	gnl|BL_ORD_ID|58500 sp|Q5TB80|CE162_HUMAN Centrosomal protein of 162 kDa OS=Homo sapiens OX=9606 GN=CEP162 PE=1 SV=2//0
CEP164	--	gnl|BL_ORD_ID|58503 sp|Q9UPV0|CE164_HUMAN Centrosomal protein of 164 kDa OS=Homo sapiens OX=9606 GN=CEP164 PE=1 SV=3//0
CEP170	--	gnl|BL_ORD_ID|58505 sp|Q5SW79|CE170_HUMAN Centrosomal protein of 170 kDa OS=Homo sapiens OX=9606 GN=CEP170 PE=1 SV=1//0
CEP170B	--	gnl|BL_ORD_ID|47996 sp|Q9Y4F5|C170B_HUMAN Centrosomal protein of 170 kDa protein B OS=Homo sapiens OX=9606 GN=CEP170B PE=1 SV=4//0
CEP19	--	gnl|BL_ORD_ID|59156 sp|A6H7C9|CEP19_BOVIN Centrosomal protein of 19 kDa OS=Bos taurus OX=9913 GN=CEP19 PE=2 SV=1//2.82206e-111
CEP192	--	gnl|BL_ORD_ID|58507 sp|Q8TEP8|CE192_HUMAN Centrosomal protein of 192 kDa OS=Homo sapiens OX=9606 GN=CEP192 PE=1 SV=2//0
CEP250	--	gnl|BL_ORD_ID|76211 sp|Q9BV73|CP250_HUMAN Centrosome-associated protein CEP250 OS=Homo sapiens OX=9606 GN=CEP250 PE=1 SV=2//0
CEP290	--	gnl|BL_ORD_ID|58511 sp|O15078|CE290_HUMAN Centrosomal protein of 290 kDa OS=Homo sapiens OX=9606 GN=CEP290 PE=1 SV=2//0
CEP295	--	gnl|BL_ORD_ID|58513 sp|Q9C0D2|CE295_HUMAN Centrosomal protein of 295 kDa OS=Homo sapiens OX=9606 GN=CEP295 PE=1 SV=4//0
CEP350	--	gnl|BL_ORD_ID|58518 sp|Q5VT06|CE350_HUMAN Centrosome-associated protein 350 OS=Homo sapiens OX=9606 GN=CEP350 PE=1 SV=1//0
CEP44	--	gnl|BL_ORD_ID|59234 sp|Q08DB0|CEP44_BOVIN Centrosomal protein of 44 kDa OS=Bos taurus OX=9913 GN=CEP44 PE=2 SV=1//0
CEP55	--	gnl|BL_ORD_ID|59242 sp|Q53EZ4|CEP55_HUMAN Centrosomal protein of 55 kDa OS=Homo sapiens OX=9606 GN=CEP55 PE=1 SV=3//0
CEP57	--	gnl|BL_ORD_ID|59245 sp|Q865V0|CEP57_BOVIN Centrosomal protein of 57 kDa OS=Bos taurus OX=9913 GN=CEP57 PE=2 SV=1//0
CEP57L1	--	gnl|BL_ORD_ID|58526 sp|Q8IYX8|CE57L_HUMAN Centrosomal protein CEP57L1 OS=Homo sapiens OX=9606 GN=CEP57L1 PE=1 SV=1//0
CEP63	--	gnl|BL_ORD_ID|59251 sp|Q96MT8|CEP63_HUMAN Centrosomal protein of 63 kDa OS=Homo sapiens OX=9606 GN=CEP63 PE=1 SV=1//0
CEP68	--	gnl|BL_ORD_ID|59258 sp|Q5RCQ2|CEP68_PONAB Centrosomal protein of 68 kDa OS=Pongo abelii OX=9601 GN=CEP68 PE=2 SV=1//0
CEP72	--	gnl|BL_ORD_ID|59266 sp|Q9D3R3|CEP72_MOUSE Centrosomal protein of 72 kDa OS=Mus musculus OX=10090 GN=Cep72 PE=1 SV=3//0
CEP78	--	gnl|BL_ORD_ID|59275 sp|Q6IRU7|CEP78_MOUSE Centrosomal protein of 78 kDa OS=Mus musculus OX=10090 GN=Cep78 PE=2 SV=1//0
CEP83	--	gnl|BL_ORD_ID|59280 sp|Q66H89|CEP83_RAT Centrosomal protein of 83 kDa OS=Rattus norvegicus OX=10116 GN=Cep83 PE=2 SV=1//0
CEP85	--	gnl|BL_ORD_ID|59281 sp|Q6P2H3|CEP85_HUMAN Centrosomal protein of 85 kDa OS=Homo sapiens OX=9606 GN=CEP85 PE=1 SV=1//0
CEP85L	--	gnl|BL_ORD_ID|58533 sp|Q5SZL2|CE85L_HUMAN Centrosomal protein of 85 kDa-like OS=Homo sapiens OX=9606 GN=CEP85L PE=1 SV=1//0
CEP89	--	gnl|BL_ORD_ID|59285 sp|Q96ST8|CEP89_HUMAN Centrosomal protein of 89 kDa OS=Homo sapiens OX=9606 GN=CEP89 PE=1 SV=3//0
CEP95	--	gnl|BL_ORD_ID|59287 sp|Q96GE4|CEP95_HUMAN Centrosomal protein of 95 kDa OS=Homo sapiens OX=9606 GN=CEP95 PE=1 SV=1//0
CEP97	--	gnl|BL_ORD_ID|59290 sp|Q8IW35|CEP97_HUMAN Centrosomal protein of 97 kDa OS=Homo sapiens OX=9606 GN=CEP97 PE=1 SV=1//0
CERK	--	gnl|BL_ORD_ID|59318 sp|Q8TCT0|CERK1_HUMAN Ceramide kinase OS=Homo sapiens OX=9606 GN=CERK PE=1 SV=1//0
CERS2	--	gnl|BL_ORD_ID|59330 sp|Q3ZBF8|CERS2_BOVIN Ceramide synthase 2 OS=Bos taurus OX=9913 GN=CERS2 PE=2 SV=1//0
CERS5	--	gnl|BL_ORD_ID|59338 sp|Q8N5B7|CERS5_HUMAN Ceramide synthase 5 OS=Homo sapiens OX=9606 GN=CERS5 PE=2 SV=1//0
CETN3	--	gnl|BL_ORD_ID|59406 sp|O15182|CETN3_HUMAN Centrin-3 OS=Homo sapiens OX=9606 GN=CETN3 PE=1 SV=2//1.16771e-110
CETN4	--	gnl|BL_ORD_ID|59408 sp|Q8K4K1|CETN4_MOUSE Centrin-4 OS=Mus musculus OX=10090 GN=Cetn4 PE=1 SV=1//1.55239e-91
CFAP36	--	gnl|BL_ORD_ID|59554 sp|Q4V8E4|CFA36_RAT Cilia- and flagella-associated protein 36 OS=Rattus norvegicus OX=10116 GN=Cfap36 PE=1 SV=1//0
CFAP46	--	gnl|BL_ORD_ID|59564 sp|Q8IYW2|CFA46_HUMAN Cilia- and flagella-associated protein 46 OS=Homo sapiens OX=9606 GN=CFAP46 PE=2 SV=3//2.73891e-107
CFAP53	--	gnl|BL_ORD_ID|59572 sp|Q96M91|CFA53_HUMAN Cilia- and flagella-associated protein 53 OS=Homo sapiens OX=9606 GN=CFAP53 PE=1 SV=2//0
CFAP97	--	gnl|BL_ORD_ID|59610 sp|Q2KJH5|CFA97_BOVIN Cilia- and flagella-associated protein 97 OS=Bos taurus OX=9913 GN=CFAP97 PE=2 SV=1//0
CFDP1	--	gnl|BL_ORD_ID|59696 sp|Q8HXY9|CFDP1_BOVIN Craniofacial development protein 1 OS=Bos taurus OX=9913 GN=CFDP1 PE=2 SV=1//2.75711e-111
CFDP2	--	gnl|BL_ORD_ID|59704 sp|O02751|CFDP2_BOVIN Craniofacial development protein 2 OS=Bos taurus OX=9913 GN=CFDP2 PE=1 SV=2//0
CFL1	--	gnl|BL_ORD_ID|72815 sp|Q6B7M7|COF1_SHEEP Cofilin-1 OS=Ovis aries OX=9940 GN=CFL1 PE=2 SV=3//6.0631e-108
CFLAR	--	gnl|BL_ORD_ID|59757 sp|O15519|CFLAR_HUMAN CASP8 and FADD-like apoptosis regulator OS=Homo sapiens OX=9606 GN=CFLAR PE=1 SV=1//0
CGAS	--	gnl|BL_ORD_ID|59949 sp|E1BGN7|CGAS_BOVIN Cyclic GMP-AMP synthase OS=Bos taurus OX=9913 GN=CGAS PE=3 SV=1//0
CGGBP1	--	gnl|BL_ORD_ID|59963 sp|Q9UFW8|CGBP1_HUMAN CGG triplet repeat-binding protein 1 OS=Homo sapiens OX=9606 GN=CGGBP1 PE=1 SV=2//2.07482e-109
CGN	--	gnl|BL_ORD_ID|64463 sp|Q9P2M7|CING_HUMAN Cingulin OS=Homo sapiens OX=9606 GN=CGN PE=1 SV=2//0
CGNL1	--	gnl|BL_ORD_ID|60007 sp|Q0VF96|CGNL1_HUMAN Cingulin-like protein 1 OS=Homo sapiens OX=9606 GN=CGNL1 PE=1 SV=2//0
CGRRF1	--	gnl|BL_ORD_ID|60036 sp|Q99675|CGRF1_HUMAN Cell growth regulator with RING finger domain protein 1 OS=Homo sapiens OX=9606 GN=CGRRF1 PE=1 SV=1//0
CH25H	--	gnl|BL_ORD_ID|60847 sp|Q4G1G8|CH25H_PIG Cholesterol 25-hydroxylase OS=Sus scrofa OX=9823 GN=CH25H PE=2 SV=1//2.65668e-167
CHAC1	--	gnl|BL_ORD_ID|61972 sp|Q9BUX1|CHAC1_HUMAN Glutathione-specific gamma-glutamylcyclotransferase 1 OS=Homo sapiens OX=9606 GN=CHAC1 PE=1 SV=2//1.70135e-140
CHAC2	--	gnl|BL_ORD_ID|61975 sp|Q0IIH4|CHAC2_BOVIN Putative glutathione-specific gamma-glutamylcyclotransferase 2 OS=Bos taurus OX=9913 GN=CHAC2 PE=2 SV=1//8.26606e-113
CHAF1A	--	gnl|BL_ORD_ID|49575 sp|A6QLA6|CAF1A_BOVIN Chromatin assembly factor 1 subunit A OS=Bos taurus OX=9913 GN=CHAF1A PE=2 SV=1//1.07699e-164
CHAF1B	--	gnl|BL_ORD_ID|49583 sp|Q13112|CAF1B_HUMAN Chromatin assembly factor 1 subunit B OS=Homo sapiens OX=9606 GN=CHAF1B PE=1 SV=1//0
CHAMP1	--	gnl|BL_ORD_ID|61996 sp|Q96JM3|CHAP1_HUMAN Chromosome alignment-maintaining phosphoprotein 1 OS=Homo sapiens OX=9606 GN=CHAMP1 PE=1 SV=2//0
CHCHD1	--	gnl|BL_ORD_ID|62086 sp|Q9CQA6|CHCH1_MOUSE Coiled-coil-helix-coiled-coil-helix domain-containing protein 1 OS=Mus musculus OX=10090 GN=Chchd1 PE=1 SV=1//6.23764e-65
CHCHD4	--	gnl|BL_ORD_ID|237649 sp|Q2KHZ4|MIA40_BOVIN Mitochondrial intermembrane space import and assembly protein 40 OS=Bos taurus OX=9913 GN=CHCHD4 PE=2 SV=1//1.02533e-57
CHCHD5	--	gnl|BL_ORD_ID|62090 sp|Q9BSY4|CHCH5_HUMAN Coiled-coil-helix-coiled-coil-helix domain-containing protein 5 OS=Homo sapiens OX=9606 GN=CHCHD5 PE=1 SV=1//4.98292e-60
CHCHD6	--	gnl|BL_ORD_ID|239116 sp|Q32L35|MIC25_BOVIN MICOS complex subunit MIC25 OS=Bos taurus OX=9913 GN=CHCHD6 PE=2 SV=1//2.54969e-151
CHCHD7	--	gnl|BL_ORD_ID|62092 sp|Q17Q91|CHCH7_BOVIN Coiled-coil-helix-coiled-coil-helix domain-containing protein 7 OS=Bos taurus OX=9913 GN=CHCHD7 PE=3 SV=1//2.0143e-53
CHCHD8	--	gnl|BL_ORD_ID|70077 sp|Q8BT51|COA4_MOUSE Cytochrome c oxidase assembly factor 4 homolog, mitochondrial OS=Mus musculus OX=10090 GN=COA4 PE=3 SV=1//1.3465e-31
CHD1	--	gnl|BL_ORD_ID|62107 sp|O14646|CHD1_HUMAN Chromodomain-helicase-DNA-binding protein 1 OS=Homo sapiens OX=9606 GN=CHD1 PE=1 SV=2//1.86288e-161
CHD1L	--	gnl|BL_ORD_ID|62100 sp|Q3B7N1|CHD1L_BOVIN Chromodomain-helicase-DNA-binding protein 1-like OS=Bos taurus OX=9913 GN=CHD1L PE=2 SV=1//1.54809e-58
CHD2	--	gnl|BL_ORD_ID|62110 sp|O14647|CHD2_HUMAN Chromodomain-helicase-DNA-binding protein 2 OS=Homo sapiens OX=9606 GN=CHD2 PE=1 SV=2//0
CHD3	--	gnl|BL_ORD_ID|62114 sp|Q12873|CHD3_HUMAN Chromodomain-helicase-DNA-binding protein 3 OS=Homo sapiens OX=9606 GN=CHD3 PE=1 SV=3//5.2896e-41
CHD4	--	gnl|BL_ORD_ID|62115 sp|Q14839|CHD4_HUMAN Chromodomain-helicase-DNA-binding protein 4 OS=Homo sapiens OX=9606 GN=CHD4 PE=1 SV=2//0
CHD5	--	gnl|BL_ORD_ID|62119 sp|D3ZD32|CHD5_RAT Chromodomain-helicase-DNA-binding protein 5 OS=Rattus norvegicus OX=10116 GN=Chd5 PE=1 SV=1//0
CHD6	--	gnl|BL_ORD_ID|62120 sp|Q8TD26|CHD6_HUMAN Chromodomain-helicase-DNA-binding protein 6 OS=Homo sapiens OX=9606 GN=CHD6 PE=1 SV=4//0
CHD7	--	gnl|BL_ORD_ID|62124 sp|Q9P2D1|CHD7_HUMAN Chromodomain-helicase-DNA-binding protein 7 OS=Homo sapiens OX=9606 GN=CHD7 PE=1 SV=3//0
CHD8	--	gnl|BL_ORD_ID|62127 sp|Q9HCK8|CHD8_HUMAN Chromodomain-helicase-DNA-binding protein 8 OS=Homo sapiens OX=9606 GN=CHD8 PE=1 SV=5//0
CHD9	--	gnl|BL_ORD_ID|62131 sp|Q3L8U1|CHD9_HUMAN Chromodomain-helicase-DNA-binding protein 9 OS=Homo sapiens OX=9606 GN=CHD9 PE=1 SV=2//0
CHEK1	--	gnl|BL_ORD_ID|62895 sp|O14757|CHK1_HUMAN Serine/threonine-protein kinase Chk1 OS=Homo sapiens OX=9606 GN=CHEK1 PE=1 SV=2//0
CHEK2	--	gnl|BL_ORD_ID|62903 sp|O96017|CHK2_HUMAN Serine/threonine-protein kinase Chk2 OS=Homo sapiens OX=9606 GN=CHEK2 PE=1 SV=1//1.36947e-28
CHERP	--	gnl|BL_ORD_ID|62563 sp|Q8IWX8|CHERP_HUMAN Calcium homeostasis endoplasmic reticulum protein OS=Homo sapiens OX=9606 GN=CHERP PE=1 SV=3//1.28481e-48
CHFR	--	gnl|BL_ORD_ID|62638 sp|Q96EP1|CHFR_HUMAN E3 ubiquitin-protein ligase CHFR OS=Homo sapiens OX=9606 GN=CHFR PE=1 SV=2//0
CHID1	--	gnl|BL_ORD_ID|62815 sp|Q5EAB4|CHID1_BOVIN Chitinase domain-containing protein 1 OS=Bos taurus OX=9913 GN=CHID1 PE=2 SV=1//0
CHKA	--	gnl|BL_ORD_ID|62905 sp|P35790|CHKA_HUMAN Choline kinase alpha OS=Homo sapiens OX=9606 GN=CHKA PE=1 SV=3//0
CHKB	--	gnl|BL_ORD_ID|62908 sp|Q9Y259|CHKB_HUMAN Choline/ethanolamine kinase OS=Homo sapiens OX=9606 GN=CHKB PE=1 SV=3//0
CHM	--	gnl|BL_ORD_ID|338267 sp|P24386|RAE1_HUMAN Rab proteins geranylgeranyltransferase component A 1 OS=Homo sapiens OX=9606 GN=CHM PE=1 SV=3//0
CHML	--	gnl|BL_ORD_ID|338271 sp|P26374|RAE2_HUMAN Rab proteins geranylgeranyltransferase component A 2 OS=Homo sapiens OX=9606 GN=CHML PE=1 SV=2//0
CHMP1A	--	gnl|BL_ORD_ID|63209 sp|Q5R605|CHM1A_PONAB Charged multivesicular body protein 1a OS=Pongo abelii OX=9601 GN=CHMP1A PE=2 SV=1//2.90124e-113
CHMP1B	--	gnl|BL_ORD_ID|63212 sp|Q5E994|CHM1B_BOVIN Charged multivesicular body protein 1b OS=Bos taurus OX=9913 GN=CHMP1B PE=2 SV=1//9.79733e-107
CHMP3	--	gnl|BL_ORD_ID|63257 sp|Q58CS7|CHMP3_BOVIN Charged multivesicular body protein 3 OS=Bos taurus OX=9913 GN=CHMP3 PE=2 SV=4//7.50724e-120
CHMP4A	--	gnl|BL_ORD_ID|63231 sp|A2VDY3|CHM4A_BOVIN Charged multivesicular body protein 4a OS=Bos taurus OX=9913 GN=CHMP4A PE=2 SV=1//3.2826e-78
CHMP4B	--	gnl|BL_ORD_ID|63236 sp|Q9D8B3|CHM4B_MOUSE Charged multivesicular body protein 4b OS=Mus musculus OX=10090 GN=Chmp4b PE=1 SV=2//1.46523e-77
CHMP6	--	gnl|BL_ORD_ID|63280 sp|Q96FZ7|CHMP6_HUMAN Charged multivesicular body protein 6 OS=Homo sapiens OX=9606 GN=CHMP6 PE=1 SV=3//3.471e-70
CHMP7	--	gnl|BL_ORD_ID|63288 sp|Q5R812|CHMP7_PONAB Charged multivesicular body protein 7 OS=Pongo abelii OX=9601 GN=CHMP7 PE=2 SV=1//0
CHN2	--	gnl|BL_ORD_ID|62835 sp|P52757|CHIO_HUMAN Beta-chimaerin OS=Homo sapiens OX=9606 GN=CHN2 PE=1 SV=2//0
CHP1	--	gnl|BL_ORD_ID|63379 sp|Q3SYS6|CHP1_BOVIN Calcineurin B homologous protein 1 OS=Bos taurus OX=9913 GN=CHP1 PE=2 SV=1//9.21798e-130
CHPF	--	gnl|BL_ORD_ID|63661 sp|Q8IZ52|CHSS2_HUMAN Chondroitin sulfate synthase 2 OS=Homo sapiens OX=9606 GN=CHPF PE=1 SV=2//0
CHPF2	--	gnl|BL_ORD_ID|63399 sp|Q9P2E5|CHPF2_HUMAN Chondroitin sulfate glucuronyltransferase OS=Homo sapiens OX=9606 GN=CHPF2 PE=2 SV=2//0
CHRAC1	--	gnl|BL_ORD_ID|63438 sp|Q9JKP8|CHRC1_MOUSE Chromatin accessibility complex protein 1 OS=Mus musculus OX=10090 GN=Chrac1 PE=1 SV=1//1.67483e-64
CHRNA10	--	gnl|BL_ORD_ID|6394 sp|Q9GZZ6|ACH10_HUMAN Neuronal acetylcholine receptor subunit alpha-10 OS=Homo sapiens OX=9606 GN=CHRNA10 PE=1 SV=1//0
CHRNA2	--	gnl|BL_ORD_ID|6433 sp|Q15822|ACHA2_HUMAN Neuronal acetylcholine receptor subunit alpha-2 OS=Homo sapiens OX=9606 GN=CHRNA2 PE=1 SV=2//0
CHRNB1	--	gnl|BL_ORD_ID|6501 sp|P04758|ACHB_BOVIN Acetylcholine receptor subunit beta OS=Bos taurus OX=9913 GN=CHRNB1 PE=2 SV=1//0
CHST1	--	gnl|BL_ORD_ID|63668 sp|O43916|CHST1_HUMAN Carbohydrate sulfotransferase 1 OS=Homo sapiens OX=9606 GN=CHST1 PE=1 SV=1//0
CHST10	--	gnl|BL_ORD_ID|63694 sp|Q5RBZ6|CHSTA_PONAB Carbohydrate sulfotransferase 10 OS=Pongo abelii OX=9601 GN=CHST10 PE=2 SV=1//0
CHST11	--	gnl|BL_ORD_ID|63698 sp|Q9NPF2|CHSTB_HUMAN Carbohydrate sulfotransferase 11 OS=Homo sapiens OX=9606 GN=CHST11 PE=1 SV=1//0
CHST12	--	gnl|BL_ORD_ID|63702 sp|Q99LL3|CHSTC_MOUSE Carbohydrate sulfotransferase 12 OS=Mus musculus OX=10090 GN=Chst12 PE=2 SV=2//0
CHST14	--	gnl|BL_ORD_ID|63706 sp|Q8NCH0|CHSTE_HUMAN Carbohydrate sulfotransferase 14 OS=Homo sapiens OX=9606 GN=CHST14 PE=1 SV=2//0
CHST2	--	gnl|BL_ORD_ID|63672 sp|Q80WV3|CHST2_MOUSE Carbohydrate sulfotransferase 2 OS=Mus musculus OX=10090 GN=Chst2 PE=2 SV=3//0
CHST3	--	gnl|BL_ORD_ID|63674 sp|Q7LGC8|CHST3_HUMAN Carbohydrate sulfotransferase 3 OS=Homo sapiens OX=9606 GN=CHST3 PE=1 SV=3//3.2358e-19
CHSY1	--	gnl|BL_ORD_ID|63660 sp|Q6ZQ11|CHSS1_MOUSE Chondroitin sulfate synthase 1 OS=Mus musculus OX=10090 GN=Chsy1 PE=2 SV=2//0
CHSY3	--	gnl|BL_ORD_ID|63663 sp|Q70JA7|CHSS3_HUMAN Chondroitin sulfate synthase 3 OS=Homo sapiens OX=9606 GN=CHSY3 PE=2 SV=3//0
CHTF18	--	gnl|BL_ORD_ID|81170 sp|Q8WVB6|CTF18_HUMAN Chromosome transmission fidelity protein 18 homolog OS=Homo sapiens OX=9606 GN=CHTF18 PE=1 SV=1//0
CHTF8	--	gnl|BL_ORD_ID|81189 sp|P0CG10|CTF8A_BOVIN Chromosome transmission fidelity protein 8 homolog isoform 2 OS=Bos taurus OX=9913 GN=CHTF8 PE=2 SV=1//0
CHTOP	--	gnl|BL_ORD_ID|63750 sp|Q498T2|CHTOP_RAT Chromatin target of PRMT1 protein OS=Rattus norvegicus OX=10116 GN=Chtop PE=2 SV=1//2.68255e-21
CHUK	--	gnl|BL_ORD_ID|190823 sp|Q95KV1|IKKA_BOVIN Inhibitor of nuclear factor kappa-B kinase subunit alpha OS=Bos taurus OX=9913 GN=CHUK PE=1 SV=1//0
CHURC1	--	gnl|BL_ORD_ID|63764 sp|Q2HJG7|CHUR_BOVIN Protein Churchill OS=Bos taurus OX=9913 GN=CHURC1 PE=2 SV=2//3.75498e-11
CIAO1	--	gnl|BL_ORD_ID|63997 sp|Q32PJ6|CIAO1_BOVIN Probable cytosolic iron-sulfur protein assembly protein CIAO1 OS=Bos taurus OX=9913 GN=CIAO1 PE=2 SV=1//0
CIART	--	gnl|BL_ORD_ID|64049 sp|Q8N365|CIART_HUMAN Circadian-associated transcriptional repressor OS=Homo sapiens OX=9606 GN=CIART PE=1 SV=1//0
CIB2	--	gnl|BL_ORD_ID|64062 sp|C7A276|CIB2_SHEEP Calcium and integrin-binding family member 2 (Fragment) OS=Ovis aries OX=9940 GN=CIB2 PE=2 SV=1//5.80617e-106
CIC	--	gnl|BL_ORD_ID|64076 sp|Q924A2|CIC_MOUSE Protein capicua homolog OS=Mus musculus OX=10090 GN=Cic PE=1 SV=2//0
CIDEB	--	gnl|BL_ORD_ID|64145 sp|Q3T191|CIDEB_BOVIN Cell death activator CIDE-B OS=Bos taurus OX=9913 GN=CIDEB PE=2 SV=1//1.01075e-145
CIITA	--	gnl|BL_ORD_ID|48203 sp|P33076|C2TA_HUMAN MHC class II transactivator OS=Homo sapiens OX=9606 GN=CIITA PE=1 SV=3//0
CILP	--	gnl|BL_ORD_ID|64170 sp|Q66K08|CILP1_MOUSE Cartilage intermediate layer protein 1 OS=Mus musculus OX=10090 GN=Cilp PE=1 SV=1//0
CINP	--	gnl|BL_ORD_ID|64470 sp|A6H7E2|CINP_BOVIN Cyclin-dependent kinase 2-interacting protein OS=Bos taurus OX=9913 GN=CINP PE=2 SV=1//2.53802e-152
CIP2A	--	gnl|BL_ORD_ID|64489 sp|Q8TCG1|CIP2A_HUMAN Protein CIP2A OS=Homo sapiens OX=9606 GN=CIP2A PE=1 SV=2//0
CIPC	--	gnl|BL_ORD_ID|64506 sp|Q5R8C5|CIPC_PONAB CLOCK-interacting pacemaker OS=Pongo abelii OX=9601 GN=CIPC PE=2 SV=1//0
CIR1	--	gnl|BL_ORD_ID|64569 sp|Q86X95|CIR1_HUMAN Corepressor interacting with RBPJ 1 OS=Homo sapiens OX=9606 GN=CIR1 PE=1 SV=1//2.46965e-15
CIRBP	--	gnl|BL_ORD_ID|64582 sp|Q5RF83|CIRBP_PONAB Cold-inducible RNA-binding protein OS=Pongo abelii OX=9601 GN=CIRBP PE=2 SV=1//4.57364e-50
CISD1	--	gnl|BL_ORD_ID|64600 sp|Q3ZBU2|CISD1_BOVIN CDGSH iron-sulfur domain-containing protein 1 OS=Bos taurus OX=9913 GN=CISD1 PE=1 SV=1//5.63578e-52
CISD2	--	gnl|BL_ORD_ID|64618 sp|Q8N5K1|CISD2_HUMAN CDGSH iron-sulfur domain-containing protein 2 OS=Homo sapiens OX=9606 GN=CISD2 PE=1 SV=1//2.90721e-74
CISH	--	gnl|BL_ORD_ID|64625 sp|Q2HJ53|CISH_BOVIN Cytokine-inducible SH2-containing protein OS=Bos taurus OX=9913 GN=CISH PE=2 SV=1//1.8456e-170
CIT	--	gnl|BL_ORD_ID|81515 sp|O14578|CTRO_HUMAN Citron Rho-interacting kinase OS=Homo sapiens OX=9606 GN=CIT PE=1 SV=2//0
CITED2	--	gnl|BL_ORD_ID|64845 sp|Q0VCT9|CITE2_BOVIN Cbp/p300-interacting transactivator 2 OS=Bos taurus OX=9913 GN=CITED2 PE=2 SV=1//9.68176e-129
CITED4	--	gnl|BL_ORD_ID|64852 sp|Q2HJ78|CITE4_BOVIN Cbp/p300-interacting transactivator 4 OS=Bos taurus OX=9913 GN=CITED4 PE=2 SV=1//4.48457e-51
CIZ1	--	gnl|BL_ORD_ID|64988 sp|Q9ULV3|CIZ1_HUMAN Cip1-interacting zinc finger protein OS=Homo sapiens OX=9606 GN=CIZ1 PE=1 SV=2//0
CKAP2	--	gnl|BL_ORD_ID|65159 sp|A5D7U0|CKAP2_BOVIN Cytoskeleton-associated protein 2 OS=Bos taurus OX=9913 GN=CKAP2 PE=2 SV=1//0
CKAP2L	--	gnl|BL_ORD_ID|65226 sp|A5PK21|CKP2L_BOVIN Cytoskeleton-associated protein 2-like OS=Bos taurus OX=9913 GN=CKAP2L PE=2 SV=1//1.95101e-10
CKAP4	--	gnl|BL_ORD_ID|65163 sp|Q07065|CKAP4_HUMAN Cytoskeleton-associated protein 4 OS=Homo sapiens OX=9606 GN=CKAP4 PE=1 SV=2//0
CKAP5	--	gnl|BL_ORD_ID|65165 sp|Q14008|CKAP5_HUMAN Cytoskeleton-associated protein 5 OS=Homo sapiens OX=9606 GN=CKAP5 PE=1 SV=3//0
CKS1B	--	gnl|BL_ORD_ID|65246 sp|P61025|CKS1_MOUSE Cyclin-dependent kinases regulatory subunit 1 OS=Mus musculus OX=10090 GN=Cks1b PE=3 SV=1//3.4706e-37
CKS2	--	gnl|BL_ORD_ID|65255 sp|P33552|CKS2_HUMAN Cyclin-dependent kinases regulatory subunit 2 OS=Homo sapiens OX=9606 GN=CKS2 PE=1 SV=1//1.09522e-49
CLASP1	--	gnl|BL_ORD_ID|65396 sp|Q7Z460|CLAP1_HUMAN CLIP-associating protein 1 OS=Homo sapiens OX=9606 GN=CLASP1 PE=1 SV=1//0
CLASRP	--	gnl|BL_ORD_ID|65410 sp|A0JNI5|CLASR_BOVIN CLK4-associating serine/arginine rich protein OS=Bos taurus OX=9913 GN=CLASRP PE=2 SV=1//2.4494e-08
CLBA1	--	gnl|BL_ORD_ID|65427 sp|Q17QP7|CLBA1_BOVIN Uncharacterized protein CLBA1 OS=Bos taurus OX=9913 GN=CLBA1 PE=2 SV=2//0
CLCC1	--	gnl|BL_ORD_ID|65625 sp|Q1LZF8|CLCC1_BOVIN Chloride channel CLIC-like protein 1 OS=Bos taurus OX=9913 GN=CLCC1 PE=2 SV=1//0
CLCF1	--	gnl|BL_ORD_ID|65642 sp|Q9QZM3|CLCF1_MOUSE Cardiotrophin-like cytokine factor 1 OS=Mus musculus OX=10090 GN=Clcf1 PE=2 SV=1//2.71391e-148
CLCN3	--	gnl|BL_ORD_ID|65671 sp|O18894|CLCN3_RABIT H(+)/Cl(-) exchange transporter 3 OS=Oryctolagus cuniculus OX=9986 GN=CLCN3 PE=2 SV=3//2.0318e-08
CLCN6	--	gnl|BL_ORD_ID|65683 sp|P51797|CLCN6_HUMAN Chloride transport protein 6 OS=Homo sapiens OX=9606 GN=CLCN6 PE=1 SV=2//8.29184e-84
CLCN7	--	gnl|BL_ORD_ID|65686 sp|Q4PKH3|CLCN7_BOVIN H(+)/Cl(-) exchange transporter 7 OS=Bos taurus OX=9913 GN=CLCN7 PE=2 SV=1//0
CLDN1	--	gnl|BL_ORD_ID|65728 sp|Q6L708|CLD1_BOVIN Claudin-1 OS=Bos taurus OX=9913 GN=CLDN1 PE=2 SV=1//6.87748e-116
CLDN12	--	gnl|BL_ORD_ID|65704 sp|Q0IIL2|CLD12_BOVIN Claudin-12 OS=Bos taurus OX=9913 GN=CLDN12 PE=2 SV=1//5.35918e-167
CLDN2	--	gnl|BL_ORD_ID|65741 sp|Q765P1|CLD2_BOVIN Claudin-2 OS=Bos taurus OX=9913 GN=CLDN2 PE=2 SV=1//1.75258e-129
CLDN4	--	gnl|BL_ORD_ID|65751 sp|Q6BBL6|CLD4_BOVIN Claudin-4 OS=Bos taurus OX=9913 GN=CLDN4 PE=2 SV=1//1.10879e-119
CLEC11A	--	gnl|BL_ORD_ID|65434 sp|Q9Y240|CLC11_HUMAN C-type lectin domain family 11 member A OS=Homo sapiens OX=9606 GN=CLEC11A PE=1 SV=1//1.01114e-155
CLEC16A	--	gnl|BL_ORD_ID|65356 sp|Q2KHT3|CL16A_HUMAN Protein CLEC16A OS=Homo sapiens OX=9606 GN=CLEC16A PE=1 SV=2//0
CLIC1	--	gnl|BL_ORD_ID|65902 sp|Q5E9B7|CLIC1_BOVIN Chloride intracellular channel protein 1 OS=Bos taurus OX=9913 GN=CLIC1 PE=2 SV=3//2.05774e-176
CLIC3	--	gnl|BL_ORD_ID|65910 sp|O95833|CLIC3_HUMAN Chloride intracellular channel protein 3 OS=Homo sapiens OX=9606 GN=CLIC3 PE=1 SV=2//3.4204e-138
CLIC4	--	gnl|BL_ORD_ID|65912 sp|Q9XSA7|CLIC4_BOVIN Chloride intracellular channel protein 4 OS=Bos taurus OX=9913 GN=CLIC4 PE=2 SV=3//0
CLINT1	--	gnl|BL_ORD_ID|120575 sp|A7Z035|EPN4_BOVIN Clathrin interactor 1 OS=Bos taurus OX=9913 GN=CLINT1 PE=2 SV=1//0
CLIP1	--	gnl|BL_ORD_ID|65931 sp|P30622|CLIP1_HUMAN CAP-Gly domain-containing linker protein 1 OS=Homo sapiens OX=9606 GN=CLIP1 PE=1 SV=2//0
CLIP2	--	gnl|BL_ORD_ID|65934 sp|Q9UDT6|CLIP2_HUMAN CAP-Gly domain-containing linker protein 2 OS=Homo sapiens OX=9606 GN=CLIP2 PE=1 SV=1//0
CLK2	--	gnl|BL_ORD_ID|65950 sp|P49760|CLK2_HUMAN Dual specificity protein kinase CLK2 OS=Homo sapiens OX=9606 GN=CLK2 PE=1 SV=1//0
CLK3	--	gnl|BL_ORD_ID|65953 sp|P49761|CLK3_HUMAN Dual specificity protein kinase CLK3 OS=Homo sapiens OX=9606 GN=CLK3 PE=1 SV=3//0
CLMN	--	gnl|BL_ORD_ID|65983 sp|Q96JQ2|CLMN_HUMAN Calmin OS=Homo sapiens OX=9606 GN=CLMN PE=1 SV=1//0
CLN3	--	gnl|BL_ORD_ID|65992 sp|Q29611|CLN3_CANLF Battenin OS=Canis lupus familiaris OX=9615 GN=CLN3 PE=3 SV=1//0
CLN5	--	gnl|BL_ORD_ID|66000 sp|Q1ZYR0|CLN5_BOVIN Ceroid-lipofuscinosis neuronal protein 5 OS=Bos taurus OX=9913 GN=CLN5 PE=2 SV=1//0
CLN8	--	gnl|BL_ORD_ID|66008 sp|Q5JZQ7|CLN8_CANLF Protein CLN8 OS=Canis lupus familiaris OX=9615 GN=CLN8 PE=1 SV=1//2.61428e-131
CLNS1A	--	gnl|BL_ORD_ID|186601 sp|P35521|ICLN_CANLF Methylosome subunit pICln OS=Canis lupus familiaris OX=9615 GN=CLNS1A PE=1 SV=1//7.33789e-128
CLOCK	--	gnl|BL_ORD_ID|66019 sp|O15516|CLOCK_HUMAN Circadian locomoter output cycles protein kaput OS=Homo sapiens OX=9606 GN=CLOCK PE=1 SV=1//0
CLP1	--	gnl|BL_ORD_ID|66051 sp|A2VE01|CLP1_BOVIN Polyribonucleotide 5&apos;-hydroxyl-kinase Clp1 OS=Bos taurus OX=9913 GN=CLP1 PE=2 SV=1//0
CLPB	--	gnl|BL_ORD_ID|66147 sp|Q5E9N5|CLPB_BOVIN Caseinolytic peptidase B protein homolog OS=Bos taurus OX=9913 GN=CLPB PE=2 SV=1//0
CLPP	--	gnl|BL_ORD_ID|66568 sp|Q2KHU4|CLPP_BOVIN ATP-dependent Clp protease proteolytic subunit, mitochondrial OS=Bos taurus OX=9913 GN=CLPP PE=2 SV=1//0
CLPTM1	--	gnl|BL_ORD_ID|67368 sp|Q2NL17|CLPT1_BOVIN Cleft lip and palate transmembrane protein 1 homolog OS=Bos taurus OX=9913 GN=CLPTM1 PE=2 SV=1//0
CLPX	--	gnl|BL_ORD_ID|67773 sp|Q5R7N3|CLPX_PONAB ATP-dependent Clp protease ATP-binding subunit clpX-like, mitochondrial OS=Pongo abelii OX=9601 GN=CLPX PE=2 SV=1//0
CLSPN	--	gnl|BL_ORD_ID|68170 sp|Q9HAW4|CLSPN_HUMAN Claspin OS=Homo sapiens OX=9606 GN=CLSPN PE=1 SV=3//0
CLSTN1	--	gnl|BL_ORD_ID|80713 sp|O94985|CSTN1_HUMAN Calsyntenin-1 OS=Homo sapiens OX=9606 GN=CLSTN1 PE=1 SV=1//0
CLSTN2	--	gnl|BL_ORD_ID|80716 sp|Q9H4D0|CSTN2_HUMAN Calsyntenin-2 OS=Homo sapiens OX=9606 GN=CLSTN2 PE=1 SV=2//0
CLTA	--	gnl|BL_ORD_ID|65524 sp|P04973|CLCA_BOVIN Clathrin light chain A OS=Bos taurus OX=9913 GN=CLTA PE=1 SV=1//1.08294e-160
CLTB	--	gnl|BL_ORD_ID|65594 sp|P04975|CLCB_BOVIN Clathrin light chain B OS=Bos taurus OX=9913 GN=CLTB PE=1 SV=1//1.0218e-139
CLTC	--	gnl|BL_ORD_ID|65879 sp|P49951|CLH1_BOVIN Clathrin heavy chain 1 OS=Bos taurus OX=9913 GN=CLTC PE=1 SV=1//0
CLU	--	gnl|BL_ORD_ID|68225 sp|P17697|CLUS_BOVIN Clusterin OS=Bos taurus OX=9913 GN=CLU PE=1 SV=1//0
CLUAP1	--	gnl|BL_ORD_ID|68217 sp|Q8R3P7|CLUA1_MOUSE Clusterin-associated protein 1 OS=Mus musculus OX=10090 GN=Cluap1 PE=1 SV=1//0
CLUH	--	gnl|BL_ORD_ID|68271 sp|O75153|CLU_HUMAN Clustered mitochondria protein homolog OS=Homo sapiens OX=9606 GN=CLUH PE=1 SV=2//0
CLVS1	--	gnl|BL_ORD_ID|68292 sp|Q8IUQ0|CLVS1_HUMAN Clavesin-1 OS=Homo sapiens OX=9606 GN=CLVS1 PE=1 SV=1//0
CMAS	--	gnl|BL_ORD_ID|268039 sp|Q3SZM5|NEUA_BOVIN N-acylneuraminate cytidylyltransferase OS=Bos taurus OX=9913 GN=CMAS PE=2 SV=1//0
CMC1	--	gnl|BL_ORD_ID|75507 sp|Q3SZM6|COXM1_BOVIN COX assembly mitochondrial protein homolog OS=Bos taurus OX=9913 GN=CMC1 PE=3 SV=1//1.0211e-64
CMC2	--	gnl|BL_ORD_ID|75514 sp|Q2NKR3|COXM2_BOVIN COX assembly mitochondrial protein 2 homolog OS=Bos taurus OX=9913 GN=CMC2 PE=3 SV=1//3.81523e-49
CMC4	--	gnl|BL_ORD_ID|68495 sp|Q0VBY0|CMC4_BOVIN Cx9C motif-containing protein 4 OS=Bos taurus OX=9913 GN=CMC4 PE=3 SV=1//1.19012e-38
CMIP	--	gnl|BL_ORD_ID|68537 sp|Q8IY22|CMIP_HUMAN C-Maf-inducing protein OS=Homo sapiens OX=9606 GN=CMIP PE=1 SV=3//0
CMPK2	--	gnl|BL_ORD_ID|69033 sp|Q5EBM0|CMPK2_HUMAN UMP-CMP kinase 2, mitochondrial OS=Homo sapiens OX=9606 GN=CMPK2 PE=1 SV=3//0
CMTM3	--	gnl|BL_ORD_ID|65205 sp|Q96MX0|CKLF3_HUMAN CKLF-like MARVEL transmembrane domain-containing protein 3 OS=Homo sapiens OX=9606 GN=CMTM3 PE=1 SV=1//1.19873e-60
CMTM4	--	gnl|BL_ORD_ID|65208 sp|Q8CJ61|CKLF4_MOUSE CKLF-like MARVEL transmembrane domain-containing protein 4 OS=Mus musculus OX=10090 GN=Cmtm4 PE=1 SV=1//7.0673e-122
CMTM7	--	gnl|BL_ORD_ID|65214 sp|Q96FZ5|CKLF7_HUMAN CKLF-like MARVEL transmembrane domain-containing protein 7 OS=Homo sapiens OX=9606 GN=CMTM7 PE=1 SV=1//1.29077e-08
CMTR1	--	gnl|BL_ORD_ID|69121 sp|A2VE39|CMTR1_BOVIN Cap-specific mRNA (nucleoside-2&apos;-O-)-methyltransferase 1 OS=Bos taurus OX=9913 GN=CMTR1 PE=2 SV=1//0
CMTR2	--	gnl|BL_ORD_ID|69130 sp|Q8IYT2|CMTR2_HUMAN Cap-specific mRNA (nucleoside-2&apos;-O-)-methyltransferase 2 OS=Homo sapiens OX=9606 GN=CMTR2 PE=1 SV=2//0
CNBP	--	gnl|BL_ORD_ID|69207 sp|P62634|CNBP_RAT Cellular nucleic acid-binding protein OS=Rattus norvegicus OX=10116 GN=Cnbp PE=2 SV=1//5.11575e-106
CNEP1R1	--	gnl|BL_ORD_ID|267785 sp|Q5R7J7|NEPR1_PONAB Nuclear envelope phosphatase-regulatory subunit 1 OS=Pongo abelii OX=9601 GN=CNEP1R1 PE=2 SV=1//4.1921e-83
CNIH4	--	gnl|BL_ORD_ID|69341 sp|Q3T126|CNIH4_BOVIN Protein cornichon homolog 4 OS=Bos taurus OX=9913 GN=CNIH4 PE=2 SV=1//3.59792e-10
CNKSR2	--	gnl|BL_ORD_ID|69352 sp|Q8WXI2|CNKR2_HUMAN Connector enhancer of kinase suppressor of ras 2 OS=Homo sapiens OX=9606 GN=CNKSR2 PE=1 SV=1//0
CNKSR3	--	gnl|BL_ORD_ID|69355 sp|Q6P9H4|CNKR3_HUMAN Connector enhancer of kinase suppressor of ras 3 OS=Homo sapiens OX=9606 GN=CNKSR3 PE=1 SV=1//0
CNN2	--	gnl|BL_ORD_ID|69379 sp|Q3SYU6|CNN2_BOVIN Calponin-2 OS=Bos taurus OX=9913 GN=CNN2 PE=2 SV=3//0
CNN3	--	gnl|BL_ORD_ID|69384 sp|Q32L92|CNN3_BOVIN Calponin-3 OS=Bos taurus OX=9913 GN=CNN3 PE=2 SV=1//0
CNNM2	--	gnl|BL_ORD_ID|69392 sp|Q9H8M5|CNNM2_HUMAN Metal transporter CNNM2 OS=Homo sapiens OX=9606 GN=CNNM2 PE=1 SV=2//0
CNNM3	--	gnl|BL_ORD_ID|69396 sp|Q8NE01|CNNM3_HUMAN Metal transporter CNNM3 OS=Homo sapiens OX=9606 GN=CNNM3 PE=1 SV=1//0
CNNM4	--	gnl|BL_ORD_ID|69399 sp|Q6P4Q7|CNNM4_HUMAN Metal transporter CNNM4 OS=Homo sapiens OX=9606 GN=CNNM4 PE=1 SV=3//0
CNOT11	--	gnl|BL_ORD_ID|69415 sp|Q9UKZ1|CNO11_HUMAN CCR4-NOT transcription complex subunit 11 OS=Homo sapiens OX=9606 GN=CNOT11 PE=1 SV=1//0
CNOT2	--	gnl|BL_ORD_ID|69425 sp|Q9NZN8|CNOT2_HUMAN CCR4-NOT transcription complex subunit 2 OS=Homo sapiens OX=9606 GN=CNOT2 PE=1 SV=1//0
CNOT4	--	gnl|BL_ORD_ID|69429 sp|O95628|CNOT4_HUMAN CCR4-NOT transcription complex subunit 4 OS=Homo sapiens OX=9606 GN=CNOT4 PE=1 SV=3//0
CNOT6	--	gnl|BL_ORD_ID|69431 sp|Q9ULM6|CNOT6_HUMAN CCR4-NOT transcription complex subunit 6 OS=Homo sapiens OX=9606 GN=CNOT6 PE=1 SV=2//0
CNOT8	--	gnl|BL_ORD_ID|69443 sp|Q9UFF9|CNOT8_HUMAN CCR4-NOT transcription complex subunit 8 OS=Homo sapiens OX=9606 GN=CNOT8 PE=1 SV=1//2.24066e-63
CNOT9	--	gnl|BL_ORD_ID|69451 sp|Q5PQL2|CNOT9_RAT CCR4-NOT transcription complex subunit 9 OS=Rattus norvegicus OX=10116 GN=Cnot9 PE=1 SV=1//0
CNP	--	gnl|BL_ORD_ID|69163 sp|P06623|CN37_BOVIN 2&apos;,3&apos;-cyclic-nucleotide 3&apos;-phosphodiesterase OS=Bos taurus OX=9913 GN=CNP PE=2 SV=2//0
CNPPD1	--	gnl|BL_ORD_ID|69456 sp|Q5E9J2|CNPD1_BOVIN Protein CNPPD1 OS=Bos taurus OX=9913 GN=CNPPD1 PE=2 SV=1//2.57864e-22
CNPY3	--	gnl|BL_ORD_ID|69469 sp|Q0P5N1|CNPY3_BOVIN Protein canopy homolog 3 OS=Bos taurus OX=9913 GN=CNPY3 PE=2 SV=1//3.40946e-156
CNPY4	--	gnl|BL_ORD_ID|69476 sp|Q3SWX1|CNPY4_BOVIN Protein canopy homolog 4 OS=Bos taurus OX=9913 GN=CNPY4 PE=2 SV=1//7.27444e-147
CNR1	--	gnl|BL_ORD_ID|69491 sp|Q5IS73|CNR1_PANTR Cannabinoid receptor 1 OS=Pan troglodytes OX=9598 GN=CNR1 PE=2 SV=1//0
CNST	--	gnl|BL_ORD_ID|69529 sp|Q6PJW8|CNST_HUMAN Consortin OS=Homo sapiens OX=9606 GN=CNST PE=1 SV=3//0
CNTLN	--	gnl|BL_ORD_ID|69557 sp|Q9NXG0|CNTLN_HUMAN Centlein OS=Homo sapiens OX=9606 GN=CNTLN PE=1 SV=5//0
CNTNAP1	--	gnl|BL_ORD_ID|69583 sp|P78357|CNTP1_HUMAN Contactin-associated protein 1 OS=Homo sapiens OX=9606 GN=CNTNAP1 PE=1 SV=1//0
CNTNAP2	--	gnl|BL_ORD_ID|69586 sp|Q9UHC6|CNTP2_HUMAN Contactin-associated protein-like 2 OS=Homo sapiens OX=9606 GN=CNTNAP2 PE=1 SV=1//0
CNTROB	--	gnl|BL_ORD_ID|69595 sp|Q8N137|CNTRB_HUMAN Centrobin OS=Homo sapiens OX=9606 GN=CNTROB PE=1 SV=1//0
COA3	--	gnl|BL_ORD_ID|70050 sp|Q3T0E3|COA3_BOVIN Cytochrome c oxidase assembly factor 3 homolog, mitochondrial OS=Bos taurus OX=9913 GN=COA3 PE=3 SV=1//1.31927e-53
COA5	--	gnl|BL_ORD_ID|70080 sp|Q3ZCK8|COA5_BOVIN Cytochrome c oxidase assembly factor 5 OS=Bos taurus OX=9913 GN=COA5 PE=3 SV=1//2.30596e-43
COA6	--	gnl|BL_ORD_ID|70087 sp|Q2M2S5|COA6_BOVIN Cytochrome c oxidase assembly factor 6 homolog OS=Bos taurus OX=9913 GN=COA6 PE=3 SV=1//7.46522e-47
COA7	--	gnl|BL_ORD_ID|70098 sp|Q921H9|COA7_MOUSE Cytochrome c oxidase assembly factor 7 OS=Mus musculus OX=10090 GN=Coa7 PE=1 SV=1//3.15983e-153
COBLL1	--	gnl|BL_ORD_ID|71853 sp|Q53SF7|COBL1_HUMAN Cordon-bleu protein-like 1 OS=Homo sapiens OX=9606 GN=COBLL1 PE=1 SV=2//7.4815e-51
COG1	--	gnl|BL_ORD_ID|73129 sp|Q8WTW3|COG1_HUMAN Conserved oligomeric Golgi complex subunit 1 OS=Homo sapiens OX=9606 GN=COG1 PE=1 SV=1//1.92692e-59
COG4	--	gnl|BL_ORD_ID|73153 sp|Q3MHG0|COG4_BOVIN Conserved oligomeric Golgi complex subunit 4 OS=Bos taurus OX=9913 GN=COG4 PE=2 SV=1//0
COG7	--	gnl|BL_ORD_ID|73204 sp|A2VDR8|COG7_BOVIN Conserved oligomeric Golgi complex subunit 7 OS=Bos taurus OX=9913 GN=COG7 PE=2 SV=1//0
COG8	--	gnl|BL_ORD_ID|73211 sp|Q2TBH9|COG8_BOVIN Conserved oligomeric Golgi complex subunit 8 OS=Bos taurus OX=9913 GN=COG8 PE=2 SV=1//0
COIL	--	gnl|BL_ORD_ID|73244 sp|P38432|COIL_HUMAN Coilin OS=Homo sapiens OX=9606 GN=COIL PE=1 SV=1//0
COL11A1	--	gnl|BL_ORD_ID|71748 sp|P12107|COBA1_HUMAN Collagen alpha-1(XI) chain OS=Homo sapiens OX=9606 GN=COL11A1 PE=1 SV=4//6.73655e-06
COL14A1	--	gnl|BL_ORD_ID|72804 sp|Q05707|COEA1_HUMAN Collagen alpha-1(XIV) chain OS=Homo sapiens OX=9606 GN=COL14A1 PE=1 SV=3//2.04415e-37
COL15A1	--	gnl|BL_ORD_ID|72828 sp|P39059|COFA1_HUMAN Collagen alpha-1(XV) chain OS=Homo sapiens OX=9606 GN=COL15A1 PE=1 SV=2//0
COL18A1	--	gnl|BL_ORD_ID|73240 sp|P39061|COIA1_MOUSE Collagen alpha-1(XVIII) chain OS=Mus musculus OX=10090 GN=Col18a1 PE=1 SV=4//1.29693e-154
COL24A1	--	gnl|BL_ORD_ID|73645 sp|Q17RW2|COOA1_HUMAN Collagen alpha-1(XXIV) chain OS=Homo sapiens OX=9606 GN=COL24A1 PE=1 SV=2//0
COL27A1	--	gnl|BL_ORD_ID|74237 sp|Q8IZC6|CORA1_HUMAN Collagen alpha-1(XXVII) chain OS=Homo sapiens OX=9606 GN=COL27A1 PE=1 SV=1//6.92961e-06
COL4A1	--	gnl|BL_ORD_ID|69875 sp|Q7SIB2|CO4A1_BOVIN Collagen alpha-1(IV) chain OS=Bos taurus OX=9913 GN=COL4A1 PE=1 SV=2//4.90448e-173
COL4A2	--	gnl|BL_ORD_ID|69884 sp|P08122|CO4A2_MOUSE Collagen alpha-2(IV) chain OS=Mus musculus OX=10090 GN=Col4a2 PE=1 SV=4//3.52159e-06
COL4A3BP	--	gnl|BL_ORD_ID|48375 sp|Q9GKI7|C43BP_BOVIN Collagen type IV alpha-3-binding protein OS=Bos taurus OX=9913 GN=COL4A3BP PE=2 SV=1//0
COL5A1	--	gnl|BL_ORD_ID|69902 sp|P20908|CO5A1_HUMAN Collagen alpha-1(V) chain OS=Homo sapiens OX=9606 GN=COL5A1 PE=1 SV=3//2.01762e-13
COL5A2	--	gnl|BL_ORD_ID|69905 sp|P05997|CO5A2_HUMAN Collagen alpha-2(V) chain OS=Homo sapiens OX=9606 GN=COL5A2 PE=1 SV=3//3.1111e-169
COL6A1	--	gnl|BL_ORD_ID|69929 sp|Q04857|CO6A1_MOUSE Collagen alpha-1(VI) chain OS=Mus musculus OX=10090 GN=Col6a1 PE=1 SV=1//0
COL6A2	--	gnl|BL_ORD_ID|69932 sp|P12110|CO6A2_HUMAN Collagen alpha-2(VI) chain OS=Homo sapiens OX=9606 GN=COL6A2 PE=1 SV=4//0
COL6A3	--	gnl|BL_ORD_ID|69935 sp|P12111|CO6A3_HUMAN Collagen alpha-3(VI) chain OS=Homo sapiens OX=9606 GN=COL6A3 PE=1 SV=5//4.18018e-07
COL8A2	--	gnl|BL_ORD_ID|70010 sp|P25067|CO8A2_HUMAN Collagen alpha-2(VIII) chain OS=Homo sapiens OX=9606 GN=COL8A2 PE=1 SV=2//2.31898e-07
COLGALT1	--	gnl|BL_ORD_ID|163396 sp|A5PK45|GT251_BOVIN Procollagen galactosyltransferase 1 OS=Bos taurus OX=9913 GN=COLGALT1 PE=2 SV=1//0
COLQ	--	gnl|BL_ORD_ID|73371 sp|Q9Y215|COLQ_HUMAN Acetylcholinesterase collagenic tail peptide OS=Homo sapiens OX=9606 GN=COLQ PE=1 SV=2//2.5381e-88
COMMD10	--	gnl|BL_ORD_ID|73513 sp|Q9Y6G5|COMDA_HUMAN COMM domain-containing protein 10 OS=Homo sapiens OX=9606 GN=COMMD10 PE=1 SV=1//1.29041e-118
COMMD5	--	gnl|BL_ORD_ID|73491 sp|Q5E9K1|COMD5_BOVIN COMM domain-containing protein 5 OS=Bos taurus OX=9913 GN=COMMD5 PE=2 SV=1//7.81542e-143
COMMD6	--	gnl|BL_ORD_ID|73496 sp|Q2KIY0|COMD6_BOVIN COMM domain-containing protein 6 OS=Bos taurus OX=9913 GN=COMMD6 PE=3 SV=1//2.07331e-50
COMMD9	--	gnl|BL_ORD_ID|73509 sp|Q2TBN5|COMD9_BOVIN COMM domain-containing protein 9 OS=Bos taurus OX=9913 GN=COMMD9 PE=2 SV=1//8.27725e-135
COP1	--	gnl|BL_ORD_ID|348000 sp|Q9R1A8|RFWD2_MOUSE E3 ubiquitin-protein ligase RFWD2 OS=Mus musculus OX=10090 GN=Rfwd2 PE=1 SV=2//0
COPA	--	gnl|BL_ORD_ID|73686 sp|Q27954|COPA_BOVIN Coatomer subunit alpha OS=Bos taurus OX=9913 GN=COPA PE=1 SV=1//0
COPB2	--	gnl|BL_ORD_ID|73728 sp|P35605|COPB2_BOVIN Coatomer subunit beta&apos; OS=Bos taurus OX=9913 GN=COPB2 PE=1 SV=3//0
COPRS	--	gnl|BL_ORD_ID|73837 sp|A5PJD3|COPRS_BOVIN Coordinator of PRMT5 and differentiation stimulator OS=Bos taurus OX=9913 GN=COPRS PE=2 SV=1//4.65089e-92
COPS7B	--	gnl|BL_ORD_ID|79819 sp|Q2KI56|CSN7B_BOVIN COP9 signalosome complex subunit 7b OS=Bos taurus OX=9913 GN=COPS7B PE=2 SV=1//0
COPS9	--	gnl|BL_ORD_ID|79845 sp|Q8WXC6|CSN9_HUMAN COP9 signalosome complex subunit 9 OS=Homo sapiens OX=9606 GN=COPS9 PE=1 SV=3//2.23132e-20
COQ10A	--	gnl|BL_ORD_ID|77194 sp|Q96MF6|CQ10A_HUMAN Coenzyme Q-binding protein COQ10 homolog A, mitochondrial OS=Homo sapiens OX=9606 GN=COQ10A PE=2 SV=2//1.64834e-134
COQ3	--	gnl|BL_ORD_ID|73925 sp|Q3T131|COQ3_BOVIN Ubiquinone biosynthesis O-methyltransferase, mitochondrial OS=Bos taurus OX=9913 GN=COQ3 PE=2 SV=1//0
COQ4	--	gnl|BL_ORD_ID|73990 sp|Q9Y3A0|COQ4_HUMAN Ubiquinone biosynthesis protein COQ4 homolog, mitochondrial OS=Homo sapiens OX=9606 GN=COQ4 PE=1 SV=3//2.17929e-146
COQ6	--	gnl|BL_ORD_ID|74052 sp|Q2KIL4|COQ6_BOVIN Ubiquinone biosynthesis monooxygenase COQ6, mitochondrial OS=Bos taurus OX=9913 GN=COQ6 PE=2 SV=2//0
COQ8B	--	gnl|BL_ORD_ID|74190 sp|Q96D53|COQ8B_HUMAN Atypical kinase COQ8B, mitochondrial OS=Homo sapiens OX=9606 GN=COQ8B PE=1 SV=2//0
COQ9	--	gnl|BL_ORD_ID|74198 sp|Q2NL34|COQ9_BOVIN Ubiquinone biosynthesis protein COQ9, mitochondrial OS=Bos taurus OX=9913 GN=COQ9 PE=2 SV=1//0
CORO1C	--	gnl|BL_ORD_ID|74226 sp|Q9ULV4|COR1C_HUMAN Coronin-1C OS=Homo sapiens OX=9606 GN=CORO1C PE=1 SV=1//0
CORO2A	--	gnl|BL_ORD_ID|74228 sp|Q32LP9|COR2A_BOVIN Coronin-2A OS=Bos taurus OX=9913 GN=CORO2A PE=2 SV=1//0
CORO2B	--	gnl|BL_ORD_ID|74231 sp|Q9UQ03|COR2B_HUMAN Coronin-2B OS=Homo sapiens OX=9606 GN=CORO2B PE=1 SV=4//0
CORO6	--	gnl|BL_ORD_ID|74300 sp|Q920J3|CORO6_RAT Coronin-6 OS=Rattus norvegicus OX=10116 GN=Coro6 PE=2 SV=2//7.30601e-138
CORO7	--	gnl|BL_ORD_ID|74301 sp|Q0V8F1|CORO7_BOVIN Coronin-7 OS=Bos taurus OX=9913 GN=CORO7 PE=2 SV=1//0
COTL1	--	gnl|BL_ORD_ID|74398 sp|Q2HJ57|COTL1_BOVIN Coactosin-like protein OS=Bos taurus OX=9913 GN=COTL1 PE=2 SV=3//4.2657e-94
COX10	--	gnl|BL_ORD_ID|74479 sp|Q12887|COX10_HUMAN Protoheme IX farnesyltransferase, mitochondrial OS=Homo sapiens OX=9606 GN=COX10 PE=1 SV=3//0
COX11	--	gnl|BL_ORD_ID|74489 sp|A3KMZ6|COX11_BOVIN Cytochrome c oxidase assembly protein COX11, mitochondrial OS=Bos taurus OX=9913 GN=COX11 PE=2 SV=1//0
COX14	--	gnl|BL_ORD_ID|74500 sp|Q1RMH3|COX14_BOVIN Cytochrome c oxidase assembly protein COX14 OS=Bos taurus OX=9913 GN=COX14 PE=3 SV=1//3.66772e-33
COX15	--	gnl|BL_ORD_ID|74508 sp|Q08DG6|COX15_BOVIN Cytochrome c oxidase assembly protein COX15 homolog OS=Bos taurus OX=9913 GN=COX15 PE=2 SV=1//0
COX16	--	gnl|BL_ORD_ID|74515 sp|Q2NKS2|COX16_BOVIN Cytochrome c oxidase assembly protein COX16 homolog, mitochondrial OS=Bos taurus OX=9913 GN=COX16 PE=3 SV=1//3.57375e-53
COX17	--	gnl|BL_ORD_ID|74535 sp|Q6J3Q7|COX17_CANLF Cytochrome c oxidase copper chaperone OS=Canis lupus familiaris OX=9615 GN=COX17 PE=3 SV=3//4.933e-29
COX19	--	gnl|BL_ORD_ID|74549 sp|A8E4L1|COX19_BOVIN Cytochrome c oxidase assembly protein COX19 OS=Bos taurus OX=9913 GN=COX19 PE=3 SV=1//4.57607e-52
COX6A1	--	gnl|BL_ORD_ID|82882 sp|P13182|CX6A1_BOVIN Cytochrome c oxidase subunit 6A1, mitochondrial OS=Bos taurus OX=9913 GN=COX6A1 PE=1 SV=3//2.72294e-64
COX7B	--	gnl|BL_ORD_ID|75430 sp|P13183|COX7B_BOVIN Cytochrome c oxidase subunit 7B, mitochondrial OS=Bos taurus OX=9913 GN=COX7B PE=1 SV=3//1.1149e-50
COX8A	--	gnl|BL_ORD_ID|75458 sp|P14622|COX8A_BOVIN Cytochrome c oxidase subunit 8A, mitochondrial OS=Bos taurus OX=9913 GN=COX8A PE=1 SV=1//1.12439e-28
CPD	--	gnl|BL_ORD_ID|54187 sp|O75976|CBPD_HUMAN Carboxypeptidase D OS=Homo sapiens OX=9606 GN=CPD PE=1 SV=2//0
CPEB2	--	gnl|BL_ORD_ID|76691 sp|Q7Z5Q1|CPEB2_HUMAN Cytoplasmic polyadenylation element-binding protein 2 OS=Homo sapiens OX=9606 GN=CPEB2 PE=2 SV=3//0
CPLANE1	--	gnl|BL_ORD_ID|58454 sp|Q9H799|CE042_HUMAN Protein JBTS17 OS=Homo sapiens OX=9606 GN=C5orf42 PE=1 SV=4//0
CPLANE2	--	gnl|BL_ORD_ID|417636 sp|Q9BU20|RSG1_HUMAN REM2- and Rab-like small GTPase 1 OS=Homo sapiens OX=9606 GN=RSG1 PE=1 SV=2//3.15712e-148
CPNE2	--	gnl|BL_ORD_ID|76849 sp|Q96FN4|CPNE2_HUMAN Copine-2 OS=Homo sapiens OX=9606 GN=CPNE2 PE=1 SV=3//0
CPNE9	--	gnl|BL_ORD_ID|76868 sp|Q1RLL3|CPNE9_MOUSE Copine-9 OS=Mus musculus OX=10090 GN=Cpne9 PE=1 SV=1//0
CPOX	--	gnl|BL_ORD_ID|170406 sp|P36551|HEM6_HUMAN Oxygen-dependent coproporphyrinogen-III oxidase, mitochondrial OS=Homo sapiens OX=9606 GN=CPOX PE=1 SV=3//0
CPPED1	--	gnl|BL_ORD_ID|76900 sp|Q58DC0|CPPED_BOVIN Serine/threonine-protein phosphatase CPPED1 OS=Bos taurus OX=9913 GN=CPPED1 PE=2 SV=1//0
CPSF2	--	gnl|BL_ORD_ID|76974 sp|Q10568|CPSF2_BOVIN Cleavage and polyadenylation specificity factor subunit 2 OS=Bos taurus OX=9913 GN=CPSF2 PE=1 SV=1//0
CPSF4	--	gnl|BL_ORD_ID|76991 sp|O95639|CPSF4_HUMAN Cleavage and polyadenylation specificity factor subunit 4 OS=Homo sapiens OX=9606 GN=CPSF4 PE=1 SV=1//0
CPSF6	--	gnl|BL_ORD_ID|77008 sp|Q16630|CPSF6_HUMAN Cleavage and polyadenylation specificity factor subunit 6 OS=Homo sapiens OX=9606 GN=CPSF6 PE=1 SV=2//1.03701e-33
CPSF7	--	gnl|BL_ORD_ID|77012 sp|Q8N684|CPSF7_HUMAN Cleavage and polyadenylation specificity factor subunit 7 OS=Homo sapiens OX=9606 GN=CPSF7 PE=1 SV=1//0
CPT1A	--	gnl|BL_ORD_ID|77030 sp|P50416|CPT1A_HUMAN Carnitine O-palmitoyltransferase 1, liver isoform OS=Homo sapiens OX=9606 GN=CPT1A PE=1 SV=2//0
CPT2	--	gnl|BL_ORD_ID|77042 sp|Q2KJB7|CPT2_BOVIN Carnitine O-palmitoyltransferase 2, mitochondrial OS=Bos taurus OX=9913 GN=CPT2 PE=2 SV=1//1.35054e-23
CPTP	--	gnl|BL_ORD_ID|77051 sp|Q0VCQ0|CPTP_BOVIN Ceramide-1-phosphate transfer protein OS=Bos taurus OX=9913 GN=CPTP PE=2 SV=1//2.1215e-147
CPXM2	--	gnl|BL_ORD_ID|77085 sp|Q8N436|CPXM2_HUMAN Inactive carboxypeptidase-like protein X2 OS=Homo sapiens OX=9606 GN=CPXM2 PE=2 SV=3//0
CPZ	--	gnl|BL_ORD_ID|54341 sp|Q66K79|CBPZ_HUMAN Carboxypeptidase Z OS=Homo sapiens OX=9606 GN=CPZ PE=1 SV=2//0
CRACR2B	--	gnl|BL_ORD_ID|112386 sp|Q8N4Y2|EFC4A_HUMAN EF-hand calcium-binding domain-containing protein 4A OS=Homo sapiens OX=9606 GN=CRACR2B PE=1 SV=3//5.19625e-25
CRAMP1	--	gnl|BL_ORD_ID|78482 sp|Q96RY5|CRML_HUMAN Protein cramped-like OS=Homo sapiens OX=9606 GN=CRAMP1 PE=1 SV=3//0
CRAT	--	gnl|BL_ORD_ID|49317 sp|P43155|CACP_HUMAN Carnitine O-acetyltransferase OS=Homo sapiens OX=9606 GN=CRAT PE=1 SV=5//0
CRB2	--	gnl|BL_ORD_ID|78848 sp|Q5IJ48|CRUM2_HUMAN Protein crumbs homolog 2 OS=Homo sapiens OX=9606 GN=CRB2 PE=1 SV=2//0
CRB3	--	gnl|BL_ORD_ID|95920 sp|Q8IV53|DEN1C_HUMAN DENN domain-containing protein 1C OS=Homo sapiens OX=9606 GN=DENND1C PE=1 SV=1//2.95808e-11
CRBN	--	gnl|BL_ORD_ID|77470 sp|Q0P564|CRBN_BOVIN Protein cereblon OS=Bos taurus OX=9913 GN=CRBN PE=2 SV=1//0
CRCP	--	gnl|BL_ORD_ID|391820 sp|A0JN61|RPC9_BOVIN DNA-directed RNA polymerase III subunit RPC9 OS=Bos taurus OX=9913 GN=CRCP PE=2 SV=1//1.60434e-94
CREB1	--	gnl|BL_ORD_ID|78067 sp|P27925|CREB1_BOVIN Cyclic AMP-responsive element-binding protein 1 OS=Bos taurus OX=9913 GN=CREB1 PE=1 SV=2//0
CREB3	--	gnl|BL_ORD_ID|78071 sp|Q8SQ19|CREB3_BOVIN Cyclic AMP-responsive element-binding protein 3 OS=Bos taurus OX=9913 GN=CREB3 PE=1 SV=2//0
CREB3L2	--	gnl|BL_ORD_ID|77340 sp|Q70SY1|CR3L2_HUMAN Cyclic AMP-responsive element-binding protein 3-like protein 2 OS=Homo sapiens OX=9606 GN=CREB3L2 PE=1 SV=3//0
CREB3L3	--	gnl|BL_ORD_ID|77345 sp|Q3SYZ3|CR3L3_BOVIN Cyclic AMP-responsive element-binding protein 3-like protein 3 OS=Bos taurus OX=9913 GN=CREB3L3 PE=2 SV=1//0
CREB5	--	gnl|BL_ORD_ID|78074 sp|Q02930|CREB5_HUMAN Cyclic AMP-responsive element-binding protein 5 OS=Homo sapiens OX=9606 GN=CREB5 PE=1 SV=3//2.34124e-57
CREBBP	--	gnl|BL_ORD_ID|54348 sp|Q6JHU9|CBP_RAT CREB-binding protein OS=Rattus norvegicus OX=10116 GN=Crebbp PE=1 SV=1//0
CREBZF	--	gnl|BL_ORD_ID|555241 sp|Q9NS37|ZHANG_HUMAN CREB/ATF bZIP transcription factor OS=Homo sapiens OX=9606 GN=CREBZF PE=1 SV=2//8.07575e-97
CREG1	--	gnl|BL_ORD_ID|78111 sp|O75629|CREG1_HUMAN Protein CREG1 OS=Homo sapiens OX=9606 GN=CREG1 PE=1 SV=1//1.00049e-101
CRELD1	--	gnl|BL_ORD_ID|78115 sp|Q5EA46|CREL1_BOVIN Cysteine-rich with EGF-like domain protein 1 OS=Bos taurus OX=9913 GN=CRELD1 PE=2 SV=1//0
CREM	--	gnl|BL_ORD_ID|78126 sp|P79145|CREM_CANLF cAMP-responsive element modulator OS=Canis lupus familiaris OX=9615 GN=CREM PE=2 SV=2//0
CRIM1	--	gnl|BL_ORD_ID|78288 sp|Q9JLL0|CRIM1_MOUSE Cysteine-rich motor neuron 1 protein OS=Mus musculus OX=10090 GN=Crim1 PE=2 SV=2//0
CRIP2	--	gnl|BL_ORD_ID|78294 sp|Q0VFX8|CRIP2_BOVIN Cysteine-rich protein 2 OS=Bos taurus OX=9913 GN=CRIP2 PE=2 SV=1//2.73428e-29
CRK	--	gnl|BL_ORD_ID|78379 sp|P46108|CRK_HUMAN Adapter molecule crk OS=Homo sapiens OX=9606 GN=CRK PE=1 SV=2//0
CRKL	--	gnl|BL_ORD_ID|78373 sp|P46109|CRKL_HUMAN Crk-like protein OS=Homo sapiens OX=9606 GN=CRKL PE=1 SV=1//7.27711e-159
CRLF3	--	gnl|BL_ORD_ID|78402 sp|Q8IUI8|CRLF3_HUMAN Cytokine receptor-like factor 3 OS=Homo sapiens OX=9606 GN=CRLF3 PE=1 SV=2//0
CRNKL1	--	gnl|BL_ORD_ID|78496 sp|P63155|CRNL1_RAT Crooked neck-like protein 1 OS=Rattus norvegicus OX=10116 GN=Crnkl1 PE=2 SV=1//0
CROCC	--	gnl|BL_ORD_ID|78507 sp|Q8CJ40|CROCC_MOUSE Rootletin OS=Mus musculus OX=10090 GN=Crocc PE=1 SV=2//6.14407e-165
CRTAP	--	gnl|BL_ORD_ID|78671 sp|O75718|CRTAP_HUMAN Cartilage-associated protein OS=Homo sapiens OX=9606 GN=CRTAP PE=1 SV=1//0
CRTC1	--	gnl|BL_ORD_ID|78688 sp|Q6UUV9|CRTC1_HUMAN CREB-regulated transcription coactivator 1 OS=Homo sapiens OX=9606 GN=CRTC1 PE=1 SV=2//0
CRTC2	--	gnl|BL_ORD_ID|78691 sp|Q08E26|CRTC2_BOVIN CREB-regulated transcription coactivator 2 OS=Bos taurus OX=9913 GN=CRTC2 PE=2 SV=1//0
CRTC3	--	gnl|BL_ORD_ID|78695 sp|Q6UUV7|CRTC3_HUMAN CREB-regulated transcription coactivator 3 OS=Homo sapiens OX=9606 GN=CRTC3 PE=1 SV=2//0
CRYBG1	--	gnl|BL_ORD_ID|77444 sp|Q9Y4K1|CRBG1_HUMAN Beta/gamma crystallin domain-containing protein 1 OS=Homo sapiens OX=9606 GN=CRYBG1 PE=1 SV=3//0
CRYBG3	--	gnl|BL_ORD_ID|77446 sp|Q68DQ2|CRBG3_HUMAN Very large A-kinase anchor protein OS=Homo sapiens OX=9606 GN=CRYBG3 PE=1 SV=3//0
CRYZL1	--	gnl|BL_ORD_ID|335396 sp|Q59A28|QORL1_BOVIN Quinone oxidoreductase-like protein 1 OS=Bos taurus OX=9913 GN=CRYZL1 PE=2 SV=1//1.73081e-21
CSAD	--	gnl|BL_ORD_ID|79180 sp|Q9Y600|CSAD_HUMAN Cysteine sulfinic acid decarboxylase OS=Homo sapiens OX=9606 GN=CSAD PE=1 SV=2//0
CSDE1	--	gnl|BL_ORD_ID|79242 sp|O75534|CSDE1_HUMAN Cold shock domain-containing protein E1 OS=Homo sapiens OX=9606 GN=CSDE1 PE=1 SV=2//0
CSF1	--	gnl|BL_ORD_ID|79310 sp|P09603|CSF1_HUMAN Macrophage colony-stimulating factor 1 OS=Homo sapiens OX=9606 GN=CSF1 PE=1 SV=2//0
CSF2RA	--	gnl|BL_ORD_ID|79314 sp|P15509|CSF2R_HUMAN Granulocyte-macrophage colony-stimulating factor receptor subunit alpha OS=Homo sapiens OX=9606 GN=CSF2RA PE=1 SV=1//4.65999e-145
CSGALNACT1	--	gnl|BL_ORD_ID|59954 sp|Q8TDX6|CGAT1_HUMAN Chondroitin sulfate N-acetylgalactosaminyltransferase 1 OS=Homo sapiens OX=9606 GN=CSGALNACT1 PE=1 SV=2//0
CSK	--	gnl|BL_ORD_ID|79534 sp|Q0VBZ0|CSK_BOVIN Tyrosine-protein kinase CSK OS=Bos taurus OX=9913 GN=CSK PE=2 SV=1//2.59714e-19
CSKMT	--	gnl|BL_ORD_ID|234489 sp|A8MUP2|MET12_HUMAN Citrate synthase-lysine N-methyltransferase CSKMT, mitochondrial OS=Homo sapiens OX=9606 GN=CSKMT PE=1 SV=1//1.51689e-141
CSNK1A1	--	gnl|BL_ORD_ID|202363 sp|Q8BK63|KC1A_MOUSE Casein kinase I isoform alpha OS=Mus musculus OX=10090 GN=Csnk1a1 PE=1 SV=2//0
CSNK1B	--	gnl|BL_ORD_ID|202369 sp|P35507|KC1B_BOVIN Casein kinase I isoform beta OS=Bos taurus OX=9913 GN=CSNK1B PE=2 SV=1//0
CSNK1D	--	gnl|BL_ORD_ID|202373 sp|P48730|KC1D_HUMAN Casein kinase I isoform delta OS=Homo sapiens OX=9606 GN=CSNK1D PE=1 SV=2//0
CSNK1E	--	gnl|BL_ORD_ID|202382 sp|Q9JMK2|KC1E_MOUSE Casein kinase I isoform epsilon OS=Mus musculus OX=10090 GN=Csnk1e PE=1 SV=2//0
CSNK1G1	--	gnl|BL_ORD_ID|202383 sp|A7E3X2|KC1G1_BOVIN Casein kinase I isoform gamma-1 OS=Bos taurus OX=9913 GN=CSNK1G1 PE=2 SV=1//0
CSNK1G2	--	gnl|BL_ORD_ID|202391 sp|P78368|KC1G2_HUMAN Casein kinase I isoform gamma-2 OS=Homo sapiens OX=9606 GN=CSNK1G2 PE=1 SV=1//0
CSNK1G3	--	gnl|BL_ORD_ID|202397 sp|Q5R4V3|KC1G3_PONAB Casein kinase I isoform gamma-3 OS=Pongo abelii OX=9601 GN=CSNK1G3 PE=2 SV=1//0
CSNK2A1	--	gnl|BL_ORD_ID|79473 sp|P68400|CSK21_HUMAN Casein kinase II subunit alpha OS=Homo sapiens OX=9606 GN=CSNK2A1 PE=1 SV=1//0
CSNK2A2	--	gnl|BL_ORD_ID|79481 sp|P20427|CSK22_BOVIN Casein kinase II subunit alpha&apos; OS=Bos taurus OX=9913 GN=CSNK2A2 PE=1 SV=3//0
CSPG4	--	gnl|BL_ORD_ID|80005 sp|Q6UVK1|CSPG4_HUMAN Chondroitin sulfate proteoglycan 4 OS=Homo sapiens OX=9606 GN=CSPG4 PE=1 SV=2//0
CSPP1	--	gnl|BL_ORD_ID|80314 sp|Q1MSJ5|CSPP1_HUMAN Centrosome and spindle pole-associated protein 1 OS=Homo sapiens OX=9606 GN=CSPP1 PE=1 SV=4//0
CSRNP1	--	gnl|BL_ORD_ID|80630 sp|Q96S65|CSRN1_HUMAN Cysteine/serine-rich nuclear protein 1 OS=Homo sapiens OX=9606 GN=CSRNP1 PE=1 SV=2//0
CSRNP2	--	gnl|BL_ORD_ID|80633 sp|Q9H175|CSRN2_HUMAN Cysteine/serine-rich nuclear protein 2 OS=Homo sapiens OX=9606 GN=CSRNP2 PE=1 SV=1//0
CSRP1	--	gnl|BL_ORD_ID|80637 sp|Q3MHY1|CSRP1_BOVIN Cysteine and glycine-rich protein 1 OS=Bos taurus OX=9913 GN=CSRP1 PE=2 SV=3//7.87497e-09
CST6	--	gnl|BL_ORD_ID|88092 sp|Q15828|CYTM_HUMAN Cystatin-M OS=Homo sapiens OX=9606 GN=CST6 PE=1 SV=1//1.50571e-54
CSTF1	--	gnl|BL_ORD_ID|80699 sp|Q5BJQ6|CSTF1_RAT Cleavage stimulation factor subunit 1 OS=Rattus norvegicus OX=10116 GN=Cstf1 PE=2 SV=1//0
CSTF2	--	gnl|BL_ORD_ID|80700 sp|Q8HXM1|CSTF2_BOVIN Cleavage stimulation factor subunit 2 OS=Bos taurus OX=9913 GN=CSTF2 PE=2 SV=1//0
CSTF2T	--	gnl|BL_ORD_ID|80707 sp|Q9H0L4|CSTFT_HUMAN Cleavage stimulation factor subunit 2 tau variant OS=Homo sapiens OX=9606 GN=CSTF2T PE=1 SV=1//6.1384e-18
CSTF3	--	gnl|BL_ORD_ID|80704 sp|Q12996|CSTF3_HUMAN Cleavage stimulation factor subunit 3 OS=Homo sapiens OX=9606 GN=CSTF3 PE=1 SV=1//3.29025e-32
CTBP1	--	gnl|BL_ORD_ID|81131 sp|Q9Z2F5|CTBP1_RAT C-terminal-binding protein 1 OS=Rattus norvegicus OX=10116 GN=Ctbp1 PE=1 SV=3//0
CTBP2	--	gnl|BL_ORD_ID|81133 sp|Q0VCQ1|CTBP2_BOVIN C-terminal-binding protein 2 OS=Bos taurus OX=9913 GN=CTBP2 PE=1 SV=1//0
CTC1	--	gnl|BL_ORD_ID|81142 sp|Q2NKJ3|CTC1_HUMAN CST complex subunit CTC1 OS=Homo sapiens OX=9606 GN=CTC1 PE=1 SV=2//0
CTCF	--	gnl|BL_ORD_ID|81150 sp|Q9R1D1|CTCF_RAT Transcriptional repressor CTCF OS=Rattus norvegicus OX=10116 GN=Ctcf PE=2 SV=1//0
CTDNEP1	--	gnl|BL_ORD_ID|69252 sp|Q1RMV9|CNEP1_BOVIN CTD nuclear envelope phosphatase 1 OS=Bos taurus OX=9913 GN=CTDNEP1 PE=2 SV=1//1.19973e-162
CTDP1	--	gnl|BL_ORD_ID|81157 sp|Q9Y5B0|CTDP1_HUMAN RNA polymerase II subunit A C-terminal domain phosphatase OS=Homo sapiens OX=9606 GN=CTDP1 PE=1 SV=3//0
CTDSP1	--	gnl|BL_ORD_ID|81159 sp|Q9GZU7|CTDS1_HUMAN Carboxy-terminal domain RNA polymerase II polypeptide A small phosphatase 1 OS=Homo sapiens OX=9606 GN=CTDSP1 PE=1 SV=1//0
CTDSP2	--	gnl|BL_ORD_ID|81161 sp|O14595|CTDS2_HUMAN Carboxy-terminal domain RNA polymerase II polypeptide A small phosphatase 2 OS=Homo sapiens OX=9606 GN=CTDSP2 PE=1 SV=2//9.34747e-154
CTDSPL	--	gnl|BL_ORD_ID|81164 sp|O15194|CTDSL_HUMAN CTD small phosphatase-like protein OS=Homo sapiens OX=9606 GN=CTDSPL PE=1 SV=2//1.70777e-132
CTDSPL2	--	gnl|BL_ORD_ID|81531 sp|Q05D32|CTSL2_HUMAN CTD small phosphatase-like protein 2 OS=Homo sapiens OX=9606 GN=CTDSPL2 PE=1 SV=2//0
CTGF	--	gnl|BL_ORD_ID|81213 sp|O18739|CTGF_BOVIN Connective tissue growth factor OS=Bos taurus OX=9913 GN=CTGF PE=2 SV=2//0
CTIF	--	gnl|BL_ORD_ID|81244 sp|O43310|CTIF_HUMAN CBP80/20-dependent translation initiation factor OS=Homo sapiens OX=9606 GN=CTIF PE=1 SV=1//0
CTNNB1	--	gnl|BL_ORD_ID|81344 sp|B6V8E6|CTNB1_CANLF Catenin beta-1 OS=Canis lupus familiaris OX=9615 GN=CTNNB1 PE=1 SV=1//1.51627e-54
CTNNBIP1	--	gnl|BL_ORD_ID|69199 sp|Q5E9N2|CNBP1_BOVIN Beta-catenin-interacting protein 1 OS=Bos taurus OX=9913 GN=CTNNBIP1 PE=3 SV=1//7.34081e-49
CTNNBL1	--	gnl|BL_ORD_ID|81123 sp|O62703|CTBL1_BOVIN Beta-catenin-like protein 1 OS=Bos taurus OX=9913 GN=CTNNBL1 PE=2 SV=3//0
CTNND1	--	gnl|BL_ORD_ID|81354 sp|O60716|CTND1_HUMAN Catenin delta-1 OS=Homo sapiens OX=9606 GN=CTNND1 PE=1 SV=1//0
CTNS	--	gnl|BL_ORD_ID|81367 sp|A7MB63|CTNS_BOVIN Cystinosin OS=Bos taurus OX=9913 GN=CTNS PE=2 SV=1//0
CTPS1	--	gnl|BL_ORD_ID|333468 sp|P70698|PYRG1_MOUSE CTP synthase 1 OS=Mus musculus OX=10090 GN=Ctps1 PE=1 SV=2//0
CTR9	--	gnl|BL_ORD_ID|81474 sp|Q6PD62|CTR9_HUMAN RNA polymerase-associated protein CTR9 homolog OS=Homo sapiens OX=9606 GN=CTR9 PE=1 SV=1//0
CTSB	--	gnl|BL_ORD_ID|52903 sp|P07688|CATB_BOVIN Cathepsin B OS=Bos taurus OX=9913 GN=CTSB PE=1 SV=5//2.95412e-38
CTSC	--	gnl|BL_ORD_ID|52924 sp|Q3ZCJ8|CATC_BOVIN Dipeptidyl peptidase 1 OS=Bos taurus OX=9913 GN=CTSC PE=2 SV=1//9.06635e-49
CTSD	--	gnl|BL_ORD_ID|52938 sp|P80209|CATD_BOVIN Cathepsin D OS=Bos taurus OX=9913 GN=CTSD PE=1 SV=2//0
CTSF	--	gnl|BL_ORD_ID|52965 sp|Q9UBX1|CATF_HUMAN Cathepsin F OS=Homo sapiens OX=9606 GN=CTSF PE=1 SV=1//0
CTSH	--	gnl|BL_ORD_ID|52970 sp|Q3T0I2|CATH_BOVIN Pro-cathepsin H OS=Bos taurus OX=9913 GN=CTSH PE=2 SV=1//0
CTSV	--	gnl|BL_ORD_ID|53001 sp|P25975|CATL1_BOVIN Cathepsin L1 OS=Bos taurus OX=9913 GN=CTSL PE=1 SV=3//0
CTSZ	--	gnl|BL_ORD_ID|53083 sp|P05689|CATZ_BOVIN Cathepsin Z OS=Bos taurus OX=9913 GN=CTSZ PE=2 SV=2//0
CTTN	--	gnl|BL_ORD_ID|443003 sp|Q60598|SRC8_MOUSE Src substrate cortactin OS=Mus musculus OX=10090 GN=Cttn PE=1 SV=2//0
CTTNBP2	--	gnl|BL_ORD_ID|81604 sp|Q09YI1|CTTB2_SHEEP Cortactin-binding protein 2 OS=Ovis aries OX=9940 GN=CTTNBP2 PE=3 SV=1//0
CTTNBP2NL	--	gnl|BL_ORD_ID|80854 sp|Q5RDH2|CT2NL_PONAB CTTNBP2 N-terminal-like protein OS=Pongo abelii OX=9601 GN=CTTNBP2NL PE=2 SV=1//0
CTU1	--	gnl|BL_ORD_ID|81610 sp|Q0VC66|CTU1_BOVIN Cytoplasmic tRNA 2-thiolation protein 1 OS=Bos taurus OX=9913 GN=CTU1 PE=2 SV=1//3.27552e-178
CUEDC1	--	gnl|BL_ORD_ID|81984 sp|Q9NWM3|CUED1_HUMAN CUE domain-containing protein 1 OS=Homo sapiens OX=9606 GN=CUEDC1 PE=1 SV=1//0
CUL1	--	gnl|BL_ORD_ID|82038 sp|Q9WTX6|CUL1_MOUSE Cullin-1 OS=Mus musculus OX=10090 GN=Cul1 PE=1 SV=1//0
CUL2	--	gnl|BL_ORD_ID|82046 sp|Q5RCF3|CUL2_PONAB Cullin-2 OS=Pongo abelii OX=9601 GN=CUL2 PE=2 SV=1//0
CUL3	--	gnl|BL_ORD_ID|82055 sp|B5DF89|CUL3_RAT Cullin-3 OS=Rattus norvegicus OX=10116 GN=Cul3 PE=1 SV=2//0
CUL4A	--	gnl|BL_ORD_ID|82059 sp|Q13619|CUL4A_HUMAN Cullin-4A OS=Homo sapiens OX=9606 GN=CUL4A PE=1 SV=3//0
CUL5	--	gnl|BL_ORD_ID|82069 sp|Q93034|CUL5_HUMAN Cullin-5 OS=Homo sapiens OX=9606 GN=CUL5 PE=1 SV=4//0
CUL7	--	gnl|BL_ORD_ID|82075 sp|Q14999|CUL7_HUMAN Cullin-7 OS=Homo sapiens OX=9606 GN=CUL7 PE=1 SV=2//0
CUL9	--	gnl|BL_ORD_ID|82080 sp|Q8IWT3|CUL9_HUMAN Cullin-9 OS=Homo sapiens OX=9606 GN=CUL9 PE=1 SV=2//0
CUTC	--	gnl|BL_ORD_ID|82297 sp|Q9NTM9|CUTC_HUMAN Copper homeostasis protein cutC homolog OS=Homo sapiens OX=9606 GN=CUTC PE=1 SV=1//0
CUX1	--	gnl|BL_ORD_ID|82421 sp|P39880|CUX1_HUMAN Homeobox protein cut-like 1 OS=Homo sapiens OX=9606 GN=CUX1 PE=1 SV=3//3.48475e-19
CWC15	--	gnl|BL_ORD_ID|82535 sp|Q2KJD3|CWC15_BOVIN Spliceosome-associated protein CWC15 homolog OS=Bos taurus OX=9913 GN=CWC15 PE=2 SV=1//3.15824e-91
CWC22	--	gnl|BL_ORD_ID|82581 sp|Q9HCG8|CWC22_HUMAN Pre-mRNA-splicing factor CWC22 homolog OS=Homo sapiens OX=9606 GN=CWC22 PE=1 SV=3//0
CWC25	--	gnl|BL_ORD_ID|82622 sp|Q9DBF7|CWC25_MOUSE Pre-mRNA-splicing factor CWC25 homolog OS=Mus musculus OX=10090 GN=Cwc25 PE=2 SV=2//2.12848e-70
CWC27	--	gnl|BL_ORD_ID|82645 sp|Q17QX9|CWC27_BOVIN Peptidyl-prolyl cis-trans isomerase CWC27 homolog OS=Bos taurus OX=9913 GN=CWC27 PE=2 SV=1//0
CWF19L1	--	gnl|BL_ORD_ID|48015 sp|Q5R8R4|C19L1_PONAB CWF19-like protein 1 OS=Pongo abelii OX=9601 GN=CWF19L1 PE=2 SV=1//0
CWH43	--	gnl|BL_ORD_ID|301250 sp|Q9H720|PG2IP_HUMAN PGAP2-interacting protein OS=Homo sapiens OX=9606 GN=CWH43 PE=2 SV=2//0
CX3CL1	--	gnl|BL_ORD_ID|510793 sp|P78423|X3CL1_HUMAN Fractalkine OS=Homo sapiens OX=9606 GN=CX3CL1 PE=1 SV=1//9.90105e-35
CXADR	--	gnl|BL_ORD_ID|82981 sp|Q8WMV3|CXAR_BOVIN Coxsackievirus and adenovirus receptor homolog OS=Bos taurus OX=9913 GN=CXADR PE=2 SV=1//0
CXCL5	--	gnl|BL_ORD_ID|83043 sp|P80221|CXCL6_BOVIN C-X-C motif chemokine 6 OS=Bos taurus OX=9913 GN=CXCL6 PE=1 SV=2//4.12548e-46
CXHXorf56	--	gnl|BL_ORD_ID|82841 sp|Q3T197|CX056_BOVIN UPF0428 protein CXorf56 homolog OS=Bos taurus OX=9913 PE=2 SV=1//1.37388e-132
CXXC1	--	gnl|BL_ORD_ID|83197 sp|Q5EA28|CXXC1_BOVIN CXXC-type zinc finger protein 1 OS=Bos taurus OX=9913 GN=CXXC1 PE=2 SV=1//0
CXXC5	--	gnl|BL_ORD_ID|83206 sp|Q32LB3|CXXC5_BOVIN CXXC-type zinc finger protein 5 OS=Bos taurus OX=9913 GN=CXXC5 PE=2 SV=2//4.18935e-136
CYB561	--	gnl|BL_ORD_ID|83328 sp|P10897|CY561_BOVIN Cytochrome b561 OS=Bos taurus OX=9913 GN=CYB561 PE=1 SV=2//1.10151e-150
CYB561A3	--	gnl|BL_ORD_ID|83383 sp|A5D9A7|CYAC3_BOVIN Cytochrome b ascorbate-dependent protein 3 OS=Bos taurus OX=9913 GN=CYB561A3 PE=2 SV=1//9.84171e-10
CYB561D1	--	gnl|BL_ORD_ID|48510 sp|Q8N8Q1|C56D1_HUMAN Cytochrome b561 domain-containing protein 1 OS=Homo sapiens OX=9606 GN=CYB561D1 PE=2 SV=1//6.13619e-134
CYB561D2	--	gnl|BL_ORD_ID|48512 sp|Q5E965|C56D2_BOVIN Cytochrome b561 domain-containing protein 2 OS=Bos taurus OX=9913 GN=CYB561D2 PE=2 SV=1//2.60331e-110
CYB5A	--	gnl|BL_ORD_ID|83624 sp|P00171|CYB5_BOVIN Cytochrome b5 OS=Bos taurus OX=9913 GN=CYB5A PE=1 SV=3//7.5412e-87
CYB5D1	--	gnl|BL_ORD_ID|53440 sp|Q6P9G0|CB5D1_HUMAN Cytochrome b5 domain-containing protein 1 OS=Homo sapiens OX=9606 GN=CYB5D1 PE=2 SV=1//6.20297e-139
CYB5D2	--	gnl|BL_ORD_ID|268062 sp|Q8WUJ1|NEUFC_HUMAN Neuferricin OS=Homo sapiens OX=9606 GN=CYB5D2 PE=2 SV=1//4.07751e-132
CYB5R1	--	gnl|BL_ORD_ID|263874 sp|Q3MHW9|NB5R1_BOVIN NADH-cytochrome b5 reductase 1 OS=Bos taurus OX=9913 GN=CYB5R1 PE=2 SV=1//0
CYB5R3	--	gnl|BL_ORD_ID|263886 sp|P07514|NB5R3_BOVIN NADH-cytochrome b5 reductase 3 OS=Bos taurus OX=9913 GN=CYB5R3 PE=1 SV=3//2.61132e-24
CYB5RL	--	gnl|BL_ORD_ID|263899 sp|Q6IPT4|NB5R5_HUMAN NADH-cytochrome b5 reductase-like OS=Homo sapiens OX=9606 GN=CYB5RL PE=2 SV=3//1.1598e-159
CYBC1	--	gnl|BL_ORD_ID|77163 sp|Q3SZM3|CQ062_BOVIN Uncharacterized protein C17orf62 homolog OS=Bos taurus OX=9913 PE=2 SV=1//6.71846e-125
CYBRD1	--	gnl|BL_ORD_ID|83797 sp|Q53TN4|CYBR1_HUMAN Cytochrome b reductase 1 OS=Homo sapiens OX=9606 GN=CYBRD1 PE=1 SV=1//2.77999e-98
CYFIP2	--	gnl|BL_ORD_ID|85971 sp|Q5SQX6|CYFP2_MOUSE Cytoplasmic FMR1-interacting protein 2 OS=Mus musculus OX=10090 GN=Cyfip2 PE=1 SV=2//0
CYHR1	--	gnl|BL_ORD_ID|86166 sp|Q6ZMK1|CYHR1_HUMAN Cysteine and histidine-rich protein 1 OS=Homo sapiens OX=9606 GN=CYHR1 PE=1 SV=2//0
CYLD	--	gnl|BL_ORD_ID|86179 sp|Q1RMU2|CYLD_BOVIN Ubiquitin carboxyl-terminal hydrolase CYLD OS=Bos taurus OX=9913 GN=CYLD PE=2 SV=1//0
CYP26B1	--	gnl|BL_ORD_ID|76223 sp|E1BHJ4|CP26B_BOVIN Cytochrome P450 26B1 OS=Bos taurus OX=9913 GN=CYP26B1 PE=3 SV=1//0
CYP2D14	--	gnl|BL_ORD_ID|76310 sp|Q01361|CP2DE_BOVIN Cytochrome P450 2D14 OS=Bos taurus OX=9913 GN=CYP2D14 PE=2 SV=2//0
CYP2R1	--	gnl|BL_ORD_ID|76351 sp|Q6VVX0|CP2R1_HUMAN Vitamin D 25-hydroxylase OS=Homo sapiens OX=9606 GN=CYP2R1 PE=1 SV=1//0
CYP2S1	--	gnl|BL_ORD_ID|76353 sp|Q96SQ9|CP2S1_HUMAN Cytochrome P450 2S1 OS=Homo sapiens OX=9606 GN=CYP2S1 PE=1 SV=2//0
CYP2U1	--	gnl|BL_ORD_ID|76355 sp|Q0IIF9|CP2U1_BOVIN Cytochrome P450 2U1 OS=Bos taurus OX=9913 GN=CYP2U1 PE=2 SV=1//0
CYP46A1	--	gnl|BL_ORD_ID|76419 sp|Q9WVK8|CP46A_MOUSE Cholesterol 24-hydroxylase OS=Mus musculus OX=10090 GN=Cyp46a1 PE=1 SV=1//0
CYP4V2	--	gnl|BL_ORD_ID|76471 sp|Q5RCN6|CP4V2_PONAB Cytochrome P450 4V2 OS=Pongo abelii OX=9601 GN=CYP4V2 PE=2 SV=1//0
CYP51A1	--	gnl|BL_ORD_ID|76480 sp|Q4PJW3|CP51A_BOVIN Lanosterol 14-alpha demethylase OS=Bos taurus OX=9913 GN=CYP51A1 PE=2 SV=1//0
CYR61	--	gnl|BL_ORD_ID|86693 sp|O00622|CYR61_HUMAN Protein CYR61 OS=Homo sapiens OX=9606 GN=CYR61 PE=1 SV=1//0
CYREN	--	gnl|BL_ORD_ID|86698 sp|Q9BWK5|CYREN_HUMAN Cell cycle regulator of non-homologous end joining OS=Homo sapiens OX=9606 GN=CYREN PE=1 SV=2//4.86687e-20
CYS1	--	gnl|BL_ORD_ID|86703 sp|Q8R4T1|CYS1_MOUSE Cystin-1 OS=Mus musculus OX=10090 GN=Cys1 PE=1 SV=1//3.05743e-19
CYSRT1	--	gnl|BL_ORD_ID|78774 sp|A0JNN6|CRTP1_BOVIN Cysteine-rich tail protein 1 OS=Bos taurus OX=9913 GN=CYSRT1 PE=2 SV=1//5.21216e-51
CYTH1	--	gnl|BL_ORD_ID|86146 sp|Q15438|CYH1_HUMAN Cytohesin-1 OS=Homo sapiens OX=9606 GN=CYTH1 PE=1 SV=1//0
CYTH2	--	gnl|BL_ORD_ID|86151 sp|Q76MY7|CYH2_CHLAE Cytohesin-2 OS=Chlorocebus aethiops OX=9534 GN=CYTH2 PE=2 SV=1//0
CYTH3	--	gnl|BL_ORD_ID|86157 sp|O08967|CYH3_MOUSE Cytohesin-3 OS=Mus musculus OX=10090 GN=Cyth3 PE=1 SV=1//0
D2HGDH	--	gnl|BL_ORD_ID|88336 sp|Q1JPD3|D2HDH_BOVIN D-2-hydroxyglutarate dehydrogenase, mitochondrial OS=Bos taurus OX=9913 GN=D2HGDH PE=2 SV=2//0
DAAM1	--	gnl|BL_ORD_ID|88465 sp|Q9Y4D1|DAAM1_HUMAN Disheveled-associated activator of morphogenesis 1 OS=Homo sapiens OX=9606 GN=DAAM1 PE=1 SV=2//0
DAAM2	--	gnl|BL_ORD_ID|88468 sp|Q86T65|DAAM2_HUMAN Disheveled-associated activator of morphogenesis 2 OS=Homo sapiens OX=9606 GN=DAAM2 PE=1 SV=3//0
DAB2	--	gnl|BL_ORD_ID|88477 sp|P98082|DAB2_HUMAN Disabled homolog 2 OS=Homo sapiens OX=9606 GN=DAB2 PE=1 SV=3//0
DAB2IP	--	gnl|BL_ORD_ID|88474 sp|Q5VWQ8|DAB2P_HUMAN Disabled homolog 2-interacting protein OS=Homo sapiens OX=9606 GN=DAB2IP PE=1 SV=2//0
DACT3	--	gnl|BL_ORD_ID|88511 sp|Q96B18|DACT3_HUMAN Dapper homolog 3 OS=Homo sapiens OX=9606 GN=DACT3 PE=1 SV=2//4.24704e-168
DAG1	--	gnl|BL_ORD_ID|88781 sp|O18738|DAG1_BOVIN Dystroglycan OS=Bos taurus OX=9913 GN=DAG1 PE=1 SV=1//0
DAGLB	--	gnl|BL_ORD_ID|98144 sp|Q8NCG7|DGLB_HUMAN Sn1-specific diacylglycerol lipase beta OS=Homo sapiens OX=9606 GN=DAGLB PE=1 SV=2//0
DALRD3	--	gnl|BL_ORD_ID|88838 sp|Q5D0E6|DALD3_HUMAN DALR anticodon-binding domain-containing protein 3 OS=Homo sapiens OX=9606 GN=DALRD3 PE=1 SV=2//2.48683e-09
DANCR	--	-//-
DAP	--	gnl|BL_ORD_ID|88878 sp|Q5EAE6|DAP1_BOVIN Death-associated protein 1 OS=Bos taurus OX=9913 GN=DAP PE=3 SV=3//2.18146e-13
DAP3	--	gnl|BL_ORD_ID|421603 sp|P82922|RT29_BOVIN 28S ribosomal protein S29, mitochondrial OS=Bos taurus OX=9913 GN=DAP3 PE=1 SV=3//0
DAPK1	--	gnl|BL_ORD_ID|91393 sp|P53355|DAPK1_HUMAN Death-associated protein kinase 1 OS=Homo sapiens OX=9606 GN=DAPK1 PE=1 SV=6//0
DAPK3	--	gnl|BL_ORD_ID|91397 sp|O43293|DAPK3_HUMAN Death-associated protein kinase 3 OS=Homo sapiens OX=9606 GN=DAPK3 PE=1 SV=1//0
DAPP1	--	gnl|BL_ORD_ID|91409 sp|Q9UN19|DAPP1_HUMAN Dual adapter for phosphotyrosine and 3-phosphotyrosine and 3-phosphoinositide OS=Homo sapiens OX=9606 GN=DAPP1 PE=1 SV=1//1.04276e-177
DARS	--	gnl|BL_ORD_ID|450953 sp|Q3SYZ4|SYDC_BOVIN Aspartate--tRNA ligase, cytoplasmic OS=Bos taurus OX=9913 GN=DARS PE=2 SV=1//0
DARS2	--	gnl|BL_ORD_ID|450968 sp|A6QPU5|SYDM_BOVIN Aspartate--tRNA ligase, mitochondrial OS=Bos taurus OX=9913 GN=DARS2 PE=2 SV=1//0
DAXX	--	gnl|BL_ORD_ID|91488 sp|Q5TJE1|DAXX_CANLF Death domain-associated protein 6 OS=Canis lupus familiaris OX=9615 GN=DAXX PE=3 SV=1//1.74792e-77
DAZAP1	--	gnl|BL_ORD_ID|91507 sp|Q96EP5|DAZP1_HUMAN DAZ-associated protein 1 OS=Homo sapiens OX=9606 GN=DAZAP1 PE=1 SV=1//3.5147e-07
DBF4	--	gnl|BL_ORD_ID|91608 sp|Q9UBU7|DBF4A_HUMAN Protein DBF4 homolog A OS=Homo sapiens OX=9606 GN=DBF4 PE=1 SV=1//0
DBF4B	--	gnl|BL_ORD_ID|91612 sp|Q8NFT6|DBF4B_HUMAN Protein DBF4 homolog B OS=Homo sapiens OX=9606 GN=DBF4B PE=1 SV=1//4.63724e-164
DBI	--	gnl|BL_ORD_ID|4799 sp|P07107|ACBP_BOVIN Acyl-CoA-binding protein OS=Bos taurus OX=9913 GN=DBI PE=1 SV=2//1.01321e-55
DBN1	--	gnl|BL_ORD_ID|106579 sp|Q16643|DREB_HUMAN Drebrin OS=Homo sapiens OX=9606 GN=DBN1 PE=1 SV=4//4.81137e-11
DBNDD1	--	gnl|BL_ORD_ID|91735 sp|A6H7B4|DBND1_BOVIN Dysbindin domain-containing protein 1 OS=Bos taurus OX=9913 GN=DBNDD1 PE=2 SV=1//1.13874e-92
DBNDD2	--	gnl|BL_ORD_ID|91740 sp|Q9BQY9|DBND2_HUMAN Dysbindin domain-containing protein 2 OS=Homo sapiens OX=9606 GN=DBNDD2 PE=1 SV=3//7.08874e-47
DBNL	--	gnl|BL_ORD_ID|91744 sp|A6H7G2|DBNL_BOVIN Drebrin-like protein OS=Bos taurus OX=9913 GN=DBNL PE=2 SV=1//0
DBR1	--	gnl|BL_ORD_ID|92034 sp|Q9UK59|DBR1_HUMAN Lariat debranching enzyme OS=Homo sapiens OX=9606 GN=DBR1 PE=1 SV=2//0
DCAF1	--	gnl|BL_ORD_ID|92134 sp|Q9Y4B6|DCAF1_HUMAN DDB1- and CUL4-associated factor 1 OS=Homo sapiens OX=9606 GN=DCAF1 PE=1 SV=3//0
DCAF10	--	gnl|BL_ORD_ID|92093 sp|A2AKB9|DCA10_MOUSE DDB1- and CUL4-associated factor 10 OS=Mus musculus OX=10090 GN=Dcaf10 PE=1 SV=1//0
DCAF11	--	gnl|BL_ORD_ID|92096 sp|Q5E9I8|DCA11_BOVIN DDB1- and CUL4-associated factor 11 OS=Bos taurus OX=9913 GN=DCAF11 PE=2 SV=1//0
DCAF13	--	gnl|BL_ORD_ID|92115 sp|Q5R4T8|DCA13_PONAB DDB1- and CUL4-associated factor 13 OS=Pongo abelii OX=9601 GN=DCAF13 PE=2 SV=1//0
DCAF17	--	gnl|BL_ORD_ID|92127 sp|Q5H9S7|DCA17_HUMAN DDB1- and CUL4-associated factor 17 OS=Homo sapiens OX=9606 GN=DCAF17 PE=1 SV=1//0
DCAF4	--	gnl|BL_ORD_ID|92136 sp|Q58DC2|DCAF4_BOVIN DDB1- and CUL4-associated factor 4 OS=Bos taurus OX=9913 GN=DCAF4 PE=2 SV=1//0
DCAF5	--	gnl|BL_ORD_ID|92138 sp|Q96JK2|DCAF5_HUMAN DDB1- and CUL4-associated factor 5 OS=Homo sapiens OX=9606 GN=DCAF5 PE=1 SV=2//0
DCAF8	--	gnl|BL_ORD_ID|92146 sp|Q5TAQ9|DCAF8_HUMAN DDB1- and CUL4-associated factor 8 OS=Homo sapiens OX=9606 GN=DCAF8 PE=1 SV=1//0
DCBLD1	--	gnl|BL_ORD_ID|92209 sp|Q8N8Z6|DCBD1_HUMAN Discoidin, CUB and LCCL domain-containing protein 1 OS=Homo sapiens OX=9606 GN=DCBLD1 PE=1 SV=2//0
DCBLD2	--	gnl|BL_ORD_ID|92211 sp|Q96PD2|DCBD2_HUMAN Discoidin, CUB and LCCL domain-containing protein 2 OS=Homo sapiens OX=9606 GN=DCBLD2 PE=1 SV=1//0
DCDC2	--	gnl|BL_ORD_ID|92275 sp|Q9UHG0|DCDC2_HUMAN Doublecortin domain-containing protein 2 OS=Homo sapiens OX=9606 GN=DCDC2 PE=1 SV=2//0
DCLK2	--	gnl|BL_ORD_ID|92828 sp|D2I3C6|DCLK2_AILME Serine/threonine-protein kinase DCLK2 OS=Ailuropoda melanoleuca OX=9646 GN=DCLK2 PE=3 SV=1//0
DCLRE1A	--	gnl|BL_ORD_ID|92970 sp|Q6PJP8|DCR1A_HUMAN DNA cross-link repair 1A protein OS=Homo sapiens OX=9606 GN=DCLRE1A PE=1 SV=3//0
DCLRE1B	--	gnl|BL_ORD_ID|92972 sp|D2H8V8|DCR1B_AILME 5&apos; exonuclease Apollo OS=Ailuropoda melanoleuca OX=9646 GN=DCLRE1B PE=3 SV=1//0
DCLRE1C	--	gnl|BL_ORD_ID|92982 sp|Q5R6Z9|DCR1C_PONAB Protein artemis OS=Pongo abelii OX=9601 GN=DCLRE1C PE=2 SV=1//0
DCP1A	--	gnl|BL_ORD_ID|92937 sp|Q9NPI6|DCP1A_HUMAN mRNA-decapping enzyme 1A OS=Homo sapiens OX=9606 GN=DCP1A PE=1 SV=2//0
DCP1B	--	gnl|BL_ORD_ID|92939 sp|Q3SZL6|DCP1B_BOVIN mRNA-decapping enzyme 1B OS=Bos taurus OX=9913 GN=DCP1B PE=2 SV=1//1.08382e-18
DCPS	--	gnl|BL_ORD_ID|92959 sp|Q8MJJ7|DCPS_BOVIN m7GpppX diphosphatase OS=Bos taurus OX=9913 GN=DCPS PE=2 SV=1//0
DCTD	--	gnl|BL_ORD_ID|93209 sp|P32321|DCTD_HUMAN Deoxycytidylate deaminase OS=Homo sapiens OX=9606 GN=DCTD PE=1 SV=2//8.80847e-117
DCTN1	--	gnl|BL_ORD_ID|93225 sp|O08788|DCTN1_MOUSE Dynactin subunit 1 OS=Mus musculus OX=10090 GN=Dctn1 PE=1 SV=3//0
DCTN4	--	gnl|BL_ORD_ID|93244 sp|Q9UJW0|DCTN4_HUMAN Dynactin subunit 4 OS=Homo sapiens OX=9606 GN=DCTN4 PE=1 SV=1//0
DCTN5	--	gnl|BL_ORD_ID|93249 sp|Q9BTE1|DCTN5_HUMAN Dynactin subunit 5 OS=Homo sapiens OX=9606 GN=DCTN5 PE=1 SV=1//9.18371e-108
DCTPP1	--	gnl|BL_ORD_ID|93262 sp|Q32KY6|DCTP1_BOVIN dCTP pyrophosphatase 1 OS=Bos taurus OX=9913 GN=DCTPP1 PE=2 SV=1//3.33544e-107
DCUN1D1	--	gnl|BL_ORD_ID|92886 sp|Q96GG9|DCNL1_HUMAN DCN1-like protein 1 OS=Homo sapiens OX=9606 GN=DCUN1D1 PE=1 SV=1//3.29048e-145
DCUN1D2	--	gnl|BL_ORD_ID|92888 sp|Q6PH85|DCNL2_HUMAN DCN1-like protein 2 OS=Homo sapiens OX=9606 GN=DCUN1D2 PE=1 SV=1//1.58924e-150
DCUN1D3	--	gnl|BL_ORD_ID|92890 sp|Q5E9V1|DCNL3_BOVIN DCN1-like protein 3 OS=Bos taurus OX=9913 GN=DCUN1D3 PE=2 SV=1//0
DCUN1D5	--	gnl|BL_ORD_ID|92900 sp|Q1RMX9|DCNL5_BOVIN DCN1-like protein 5 OS=Bos taurus OX=9913 GN=DCUN1D5 PE=2 SV=1//7.5325e-06
DDA1	--	gnl|BL_ORD_ID|93919 sp|Q5RD86|DDA1_PONAB DET1- and DDB1-associated protein 1 OS=Pongo abelii OX=9601 GN=DDA1 PE=3 SV=1//2.17601e-68
DDAH2	--	gnl|BL_ORD_ID|93930 sp|Q3SX44|DDAH2_BOVIN N(G),N(G)-dimethylarginine dimethylaminohydrolase 2 OS=Bos taurus OX=9913 GN=DDAH2 PE=2 SV=1//1.3082e-156
DDB1	--	gnl|BL_ORD_ID|93939 sp|A1A4K3|DDB1_BOVIN DNA damage-binding protein 1 OS=Bos taurus OX=9913 GN=DDB1 PE=1 SV=1//0
DDB2	--	gnl|BL_ORD_ID|93955 sp|Q0VBY8|DDB2_BOVIN DNA damage-binding protein 2 OS=Bos taurus OX=9913 GN=DDB2 PE=2 SV=1//0
DDC	--	gnl|BL_ORD_ID|93966 sp|P27718|DDC_BOVIN Aromatic-L-amino-acid decarboxylase OS=Bos taurus OX=9913 GN=DDC PE=2 SV=2//0
DDIAS	--	gnl|BL_ORD_ID|94036 sp|Q8IXT1|DDIAS_HUMAN DNA damage-induced apoptosis suppressor protein OS=Homo sapiens OX=9606 GN=DDIAS PE=2 SV=2//0
DDIT3	--	gnl|BL_ORD_ID|94038 sp|Q0IIB6|DDIT3_BOVIN DNA damage-inducible transcript 3 protein OS=Bos taurus OX=9913 GN=DDIT3 PE=2 SV=1//4.92881e-98
DDIT4	--	gnl|BL_ORD_ID|94043 sp|Q08E62|DDIT4_BOVIN DNA damage-inducible transcript 4 protein OS=Bos taurus OX=9913 GN=DDIT4 PE=2 SV=1//5.01169e-132
DDIT4L	--	gnl|BL_ORD_ID|94706 sp|A2VDT9|DDT4L_BOVIN DNA damage-inducible transcript 4-like protein OS=Bos taurus OX=9913 GN=DDIT4L PE=2 SV=1//6.41117e-113
DDN	--	gnl|BL_ORD_ID|95947 sp|O94850|DEND_HUMAN Dendrin OS=Homo sapiens OX=9606 GN=DDN PE=1 SV=3//4.03844e-176
DDR1	--	gnl|BL_ORD_ID|94656 sp|Q08345|DDR1_HUMAN Epithelial discoidin domain-containing receptor 1 OS=Homo sapiens OX=9606 GN=DDR1 PE=1 SV=1//0
DDRGK1	--	gnl|BL_ORD_ID|94677 sp|Q1LZB0|DDRGK_BOVIN DDRGK domain-containing protein 1 OS=Bos taurus OX=9913 GN=DDRGK1 PE=2 SV=1//3.21517e-83
DDX10	--	gnl|BL_ORD_ID|94716 sp|Q13206|DDX10_HUMAN Probable ATP-dependent RNA helicase DDX10 OS=Homo sapiens OX=9606 GN=DDX10 PE=1 SV=2//0
DDX11	--	gnl|BL_ORD_ID|88293 sp|A8MPP1|D11L8_HUMAN Putative ATP-dependent RNA helicase DDX11-like protein 8 OS=Homo sapiens OX=9606 GN=DDX11L8 PE=1 SV=1//0
DDX17	--	gnl|BL_ORD_ID|94724 sp|Q92841|DDX17_HUMAN Probable ATP-dependent RNA helicase DDX17 OS=Homo sapiens OX=9606 GN=DDX17 PE=1 SV=2//0
DDX18	--	gnl|BL_ORD_ID|94729 sp|Q9NVP1|DDX18_HUMAN ATP-dependent RNA helicase DDX18 OS=Homo sapiens OX=9606 GN=DDX18 PE=1 SV=2//1.22115e-14
DDX19A	--	gnl|BL_ORD_ID|93906 sp|Q3ZBV2|DD19A_BOVIN ATP-dependent RNA helicase DDX19A OS=Bos taurus OX=9913 GN=DDX19A PE=2 SV=1//0
DDX19B	--	gnl|BL_ORD_ID|93909 sp|Q9UMR2|DD19B_HUMAN ATP-dependent RNA helicase DDX19B OS=Homo sapiens OX=9606 GN=DDX19B PE=1 SV=1//0
DDX20	--	gnl|BL_ORD_ID|94747 sp|Q9UHI6|DDX20_HUMAN Probable ATP-dependent RNA helicase DDX20 OS=Homo sapiens OX=9606 GN=DDX20 PE=1 SV=2//0
DDX21	--	gnl|BL_ORD_ID|94749 sp|Q9NR30|DDX21_HUMAN Nucleolar RNA helicase 2 OS=Homo sapiens OX=9606 GN=DDX21 PE=1 SV=5//0
DDX23	--	gnl|BL_ORD_ID|94753 sp|Q9BUQ8|DDX23_HUMAN Probable ATP-dependent RNA helicase DDX23 OS=Homo sapiens OX=9606 GN=DDX23 PE=1 SV=3//0
DDX24	--	gnl|BL_ORD_ID|94756 sp|Q9GZR7|DDX24_HUMAN ATP-dependent RNA helicase DDX24 OS=Homo sapiens OX=9606 GN=DDX24 PE=1 SV=1//0
DDX27	--	gnl|BL_ORD_ID|94764 sp|A1A4H6|DDX27_BOVIN Probable ATP-dependent RNA helicase DDX27 OS=Bos taurus OX=9913 GN=DDX27 PE=2 SV=1//0
DDX28	--	gnl|BL_ORD_ID|94768 sp|Q9NUL7|DDX28_HUMAN Probable ATP-dependent RNA helicase DDX28 OS=Homo sapiens OX=9606 GN=DDX28 PE=1 SV=2//0
DDX39A	--	gnl|BL_ORD_ID|108906 sp|Q8VDW0|DX39A_MOUSE ATP-dependent RNA helicase DDX39A OS=Mus musculus OX=10090 GN=Ddx39a PE=1 SV=1//0
DDX3X	--	gnl|BL_ORD_ID|94775 sp|O00571|DDX3X_HUMAN ATP-dependent RNA helicase DDX3X OS=Homo sapiens OX=9606 GN=DDX3X PE=1 SV=3//0
DDX41	--	gnl|BL_ORD_ID|94788 sp|Q91VN6|DDX41_MOUSE Probable ATP-dependent RNA helicase DDX41 OS=Mus musculus OX=10090 GN=Ddx41 PE=1 SV=2//0
DDX42	--	gnl|BL_ORD_ID|94792 sp|Q810A7|DDX42_MOUSE ATP-dependent RNA helicase DDX42 OS=Mus musculus OX=10090 GN=Ddx42 PE=1 SV=3//0
DDX46	--	gnl|BL_ORD_ID|94800 sp|Q5R6D8|DDX46_PONAB Probable ATP-dependent RNA helicase DDX46 OS=Pongo abelii OX=9601 GN=DDX46 PE=2 SV=1//0
DDX47	--	gnl|BL_ORD_ID|94802 sp|Q29S22|DDX47_BOVIN Probable ATP-dependent RNA helicase DDX47 OS=Bos taurus OX=9913 GN=DDX47 PE=2 SV=1//0
DDX49	--	gnl|BL_ORD_ID|94809 sp|Q9Y6V7|DDX49_HUMAN Probable ATP-dependent RNA helicase DDX49 OS=Homo sapiens OX=9606 GN=DDX49 PE=1 SV=1//0
DDX5	--	gnl|BL_ORD_ID|94856 sp|P17844|DDX5_HUMAN Probable ATP-dependent RNA helicase DDX5 OS=Homo sapiens OX=9606 GN=DDX5 PE=1 SV=1//0
DDX50	--	gnl|BL_ORD_ID|94819 sp|Q9BQ39|DDX50_HUMAN ATP-dependent RNA helicase DDX50 OS=Homo sapiens OX=9606 GN=DDX50 PE=1 SV=1//0
DDX51	--	gnl|BL_ORD_ID|94824 sp|Q8N8A6|DDX51_HUMAN ATP-dependent RNA helicase DDX51 OS=Homo sapiens OX=9606 GN=DDX51 PE=1 SV=3//0
DDX52	--	gnl|BL_ORD_ID|94826 sp|A5D7C1|DDX52_BOVIN Probable ATP-dependent RNA helicase DDX52 OS=Bos taurus OX=9913 GN=DDX52 PE=2 SV=1//0
DDX54	--	gnl|BL_ORD_ID|94833 sp|Q8TDD1|DDX54_HUMAN ATP-dependent RNA helicase DDX54 OS=Homo sapiens OX=9606 GN=DDX54 PE=1 SV=2//0
DDX55	--	gnl|BL_ORD_ID|94835 sp|Q2NL08|DDX55_BOVIN ATP-dependent RNA helicase DDX55 OS=Bos taurus OX=9913 GN=DDX55 PE=2 SV=1//0
DDX56	--	gnl|BL_ORD_ID|94845 sp|Q3SZ40|DDX56_BOVIN Probable ATP-dependent RNA helicase DDX56 OS=Bos taurus OX=9913 GN=DDX56 PE=2 SV=1//0
DDX58	--	gnl|BL_ORD_ID|94851 sp|Q9GLV6|DDX58_PIG Probable ATP-dependent RNA helicase DDX58 OS=Sus scrofa OX=9823 GN=DDX58 PE=2 SV=1//0
DDX59	--	gnl|BL_ORD_ID|94852 sp|Q5T1V6|DDX59_HUMAN Probable ATP-dependent RNA helicase DDX59 OS=Homo sapiens OX=9606 GN=DDX59 PE=1 SV=1//0
DDX6	--	gnl|BL_ORD_ID|94864 sp|Q5ZKB9|DDX6_CHICK Probable ATP-dependent RNA helicase DDX6 OS=Gallus gallus OX=9031 GN=DDX6 PE=2 SV=1//0
DEAF1	--	gnl|BL_ORD_ID|94891 sp|O88450|DEAF1_RAT Deformed epidermal autoregulatory factor 1 homolog OS=Rattus norvegicus OX=10116 GN=Deaf1 PE=1 SV=1//0
DEDD	--	gnl|BL_ORD_ID|94970 sp|O75618|DEDD_HUMAN Death effector domain-containing protein OS=Homo sapiens OX=9606 GN=DEDD PE=1 SV=1//0
DEDD2	--	gnl|BL_ORD_ID|94968 sp|Q8QZV0|DEDD2_MOUSE DNA-binding death effector domain-containing protein 2 OS=Mus musculus OX=10090 GN=Dedd2 PE=2 SV=1//4.28971e-120
DEF8	--	gnl|BL_ORD_ID|95346 sp|A5PJM7|DEFI8_BOVIN Differentially expressed in FDCP 8 homolog OS=Bos taurus OX=9913 GN=DEF8 PE=2 SV=1//0
DEGS1	--	gnl|BL_ORD_ID|95856 sp|Q3ZBY7|DEGS1_BOVIN Sphingolipid delta(4)-desaturase DES1 OS=Bos taurus OX=9913 GN=DEGS1 PE=2 SV=1//0
DEK	--	gnl|BL_ORD_ID|95893 sp|P35659|DEK_HUMAN Protein DEK OS=Homo sapiens OX=9606 GN=DEK PE=1 SV=1//4.81778e-06
DENND1A	--	gnl|BL_ORD_ID|95915 sp|Q8TEH3|DEN1A_HUMAN DENN domain-containing protein 1A OS=Homo sapiens OX=9606 GN=DENND1A PE=1 SV=2//0
DENND1B	--	gnl|BL_ORD_ID|95918 sp|Q6P3S1|DEN1B_HUMAN DENN domain-containing protein 1B OS=Homo sapiens OX=9606 GN=DENND1B PE=1 SV=2//0
DENND2C	--	gnl|BL_ORD_ID|95924 sp|Q68D51|DEN2C_HUMAN DENN domain-containing protein 2C OS=Homo sapiens OX=9606 GN=DENND2C PE=1 SV=2//0
DENND2D	--	gnl|BL_ORD_ID|95926 sp|Q9H6A0|DEN2D_HUMAN DENN domain-containing protein 2D OS=Homo sapiens OX=9606 GN=DENND2D PE=1 SV=2//0
DENND3	--	gnl|BL_ORD_ID|95944 sp|A2RT67|DEND3_MOUSE DENN domain-containing protein 3 OS=Mus musculus OX=10090 GN=Dennd3 PE=1 SV=2//0
DENND4A	--	gnl|BL_ORD_ID|259290 sp|Q7Z401|MYCPP_HUMAN C-myc promoter-binding protein OS=Homo sapiens OX=9606 GN=DENND4A PE=1 SV=2//0
DENND4C	--	gnl|BL_ORD_ID|95930 sp|Q5VZ89|DEN4C_HUMAN DENN domain-containing protein 4C OS=Homo sapiens OX=9606 GN=DENND4C PE=1 SV=3//0
DENND5A	--	gnl|BL_ORD_ID|95932 sp|Q6IQ26|DEN5A_HUMAN DENN domain-containing protein 5A OS=Homo sapiens OX=9606 GN=DENND5A PE=1 SV=2//0
DENND5B	--	gnl|BL_ORD_ID|95936 sp|Q6ZUT9|DEN5B_HUMAN DENN domain-containing protein 5B OS=Homo sapiens OX=9606 GN=DENND5B PE=1 SV=2//0
DENND6A	--	gnl|BL_ORD_ID|95939 sp|Q8IWF6|DEN6A_HUMAN Protein DENND6A OS=Homo sapiens OX=9606 GN=DENND6A PE=1 SV=1//0
DENND6B	--	gnl|BL_ORD_ID|95941 sp|Q8NEG7|DEN6B_HUMAN Protein DENND6B OS=Homo sapiens OX=9606 GN=DENND6B PE=2 SV=1//0
DENR	--	gnl|BL_ORD_ID|95958 sp|Q2HJ47|DENR_BOVIN Density-regulated protein OS=Bos taurus OX=9913 GN=DENR PE=2 SV=1//1.33316e-107
DEPDC1B	--	gnl|BL_ORD_ID|96812 sp|Q4R623|DEP1B_MACFA DEP domain-containing protein 1B OS=Macaca fascicularis OX=9541 GN=DEPDC1B PE=2 SV=1//0
DEPDC5	--	gnl|BL_ORD_ID|96831 sp|O75140|DEPD5_HUMAN GATOR complex protein DEPDC5 OS=Homo sapiens OX=9606 GN=DEPDC5 PE=1 SV=2//0
DERL1	--	gnl|BL_ORD_ID|96866 sp|Q9BUN8|DERL1_HUMAN Derlin-1 OS=Homo sapiens OX=9606 GN=DERL1 PE=1 SV=1//4.78662e-95
DERL2	--	gnl|BL_ORD_ID|96875 sp|Q5RC74|DERL2_PONAB Derlin-2 OS=Pongo abelii OX=9601 GN=DERL2 PE=2 SV=1//2.77879e-126
DERL3	--	gnl|BL_ORD_ID|96876 sp|Q0P5E4|DERL3_BOVIN Derlin-3 OS=Bos taurus OX=9913 GN=DERL3 PE=2 SV=1//1.95513e-98
DESI1	--	gnl|BL_ORD_ID|97535 sp|Q6ICB0|DESI1_HUMAN Desumoylating isopeptidase 1 OS=Homo sapiens OX=9606 GN=DESI1 PE=1 SV=1//3.53935e-99
DESI2	--	gnl|BL_ORD_ID|97544 sp|Q5R456|DESI2_PONAB Desumoylating isopeptidase 2 OS=Pongo abelii OX=9601 GN=DESI2 PE=2 SV=1//9.951e-104
DET1	--	gnl|BL_ORD_ID|97581 sp|Q9D0A0|DET1_MOUSE DET1 homolog OS=Mus musculus OX=10090 GN=Det1 PE=2 SV=2//0
DEXI	--	gnl|BL_ORD_ID|97615 sp|Q9WUQ7|DEXI_MOUSE Dexamethasone-induced protein OS=Mus musculus OX=10090 GN=Dexi PE=3 SV=2//8.35996e-43
DFFA	--	gnl|BL_ORD_ID|97911 sp|O00273|DFFA_HUMAN DNA fragmentation factor subunit alpha OS=Homo sapiens OX=9606 GN=DFFA PE=1 SV=1//1.64035e-137
DFFB	--	gnl|BL_ORD_ID|97913 sp|Q58CZ0|DFFB_BOVIN DNA fragmentation factor subunit beta OS=Bos taurus OX=9913 GN=DFFB PE=2 SV=1//0
DGAT1	--	gnl|BL_ORD_ID|97984 sp|Q8MK44|DGAT1_BOVIN Diacylglycerol O-acyltransferase 1 OS=Bos taurus OX=9913 GN=DGAT1 PE=2 SV=2//0
DGCR8	--	gnl|BL_ORD_ID|98031 sp|A6QR44|DGCR8_BOVIN Microprocessor complex subunit DGCR8 OS=Bos taurus OX=9913 GN=DGCR8 PE=2 SV=1//0
DGKE	--	gnl|BL_ORD_ID|98116 sp|P52429|DGKE_HUMAN Diacylglycerol kinase epsilon OS=Homo sapiens OX=9606 GN=DGKE PE=1 SV=1//0
DGKH	--	gnl|BL_ORD_ID|98129 sp|Q86XP1|DGKH_HUMAN Diacylglycerol kinase eta OS=Homo sapiens OX=9606 GN=DGKH PE=1 SV=1//0
DGKI	--	gnl|BL_ORD_ID|98131 sp|O75912|DGKI_HUMAN Diacylglycerol kinase iota OS=Homo sapiens OX=9606 GN=DGKI PE=1 SV=1//0
DGKQ	--	gnl|BL_ORD_ID|98134 sp|Q6P5E8|DGKQ_MOUSE Diacylglycerol kinase theta OS=Mus musculus OX=10090 GN=Dgkq PE=1 SV=1//0
DGKZ	--	gnl|BL_ORD_ID|98135 sp|Q13574|DGKZ_HUMAN Diacylglycerol kinase zeta OS=Homo sapiens OX=9606 GN=DGKZ PE=1 SV=3//0
DGUOK	--	gnl|BL_ORD_ID|98417 sp|Q16854|DGUOK_HUMAN Deoxyguanosine kinase, mitochondrial OS=Homo sapiens OX=9606 GN=DGUOK PE=1 SV=2//2.63731e-11
DHCR24	--	gnl|BL_ORD_ID|98621 sp|Q15392|DHC24_HUMAN Delta(24)-sterol reductase OS=Homo sapiens OX=9606 GN=DHCR24 PE=1 SV=2//0
DHCR7	--	gnl|BL_ORD_ID|98629 sp|Q5E9J5|DHCR7_BOVIN 7-dehydrocholesterol reductase OS=Bos taurus OX=9913 GN=DHCR7 PE=2 SV=1//0
DHDDS	--	gnl|BL_ORD_ID|98638 sp|Q86SQ9|DHDDS_HUMAN Dehydrodolichyl diphosphate synthase complex subunit DHDDS OS=Homo sapiens OX=9606 GN=DHDDS PE=1 SV=3//0
DHH	--	gnl|BL_ORD_ID|98811 sp|Q61488|DHH_MOUSE Desert hedgehog protein OS=Mus musculus OX=10090 GN=Dhh PE=1 SV=1//0
DHODH	--	gnl|BL_ORD_ID|332061 sp|Q5E9W3|PYRD_BOVIN Dihydroorotate dehydrogenase (quinone), mitochondrial OS=Bos taurus OX=9913 GN=DHODH PE=1 SV=1//0
DHPS	--	gnl|BL_ORD_ID|99235 sp|Q6EWQ6|DHYS_BOVIN Deoxyhypusine synthase OS=Bos taurus OX=9913 GN=DHPS PE=2 SV=2//0
DHRS1	--	gnl|BL_ORD_ID|99050 sp|Q99L04|DHRS1_MOUSE Dehydrogenase/reductase SDR family member 1 OS=Mus musculus OX=10090 GN=Dhrs1 PE=1 SV=1//4.42406e-155
DHRS11	--	gnl|BL_ORD_ID|99033 sp|Q3ZBV9|DHR11_BOVIN Dehydrogenase/reductase SDR family member 11 OS=Bos taurus OX=9913 GN=DHRS11 PE=2 SV=1//0
DHRS12	--	gnl|BL_ORD_ID|99037 sp|A6QP05|DHR12_BOVIN Dehydrogenase/reductase SDR family member 12 OS=Bos taurus OX=9913 GN=DHRS12 PE=2 SV=1//3.34852e-140
DHRS13	--	gnl|BL_ORD_ID|99039 sp|Q17QU7|DHR13_BOVIN Dehydrogenase/reductase SDR family member 13 OS=Bos taurus OX=9913 GN=DHRS13 PE=2 SV=1//0
DHRS4	--	gnl|BL_ORD_ID|99055 sp|Q8SPU8|DHRS4_BOVIN Dehydrogenase/reductase SDR family member 4 OS=Bos taurus OX=9913 GN=DHRS4 PE=2 SV=2//0
DHRS7B	--	gnl|BL_ORD_ID|106767 sp|Q3T0R4|DRS7B_BOVIN Dehydrogenase/reductase SDR family member 7B OS=Bos taurus OX=9913 GN=DHRS7B PE=2 SV=1//0
DHRS9	--	gnl|BL_ORD_ID|99068 sp|Q8HYR6|DHRS9_BOVIN Dehydrogenase/reductase SDR family member 9 OS=Bos taurus OX=9913 GN=DHRS9 PE=2 SV=1//0
DHRSX	--	gnl|BL_ORD_ID|99072 sp|Q8N5I4|DHRSX_HUMAN Dehydrogenase/reductase SDR family member on chromosome X OS=Homo sapiens OX=9606 GN=DHRSX PE=1 SV=2//8.60019e-169
DHTKD1	--	gnl|BL_ORD_ID|99168 sp|Q5R7H0|DHTK1_PONAB Probable 2-oxoglutarate dehydrogenase E1 component DHKTD1, mitochondrial OS=Pongo abelii OX=9601 GN=DHTKD1 PE=2 SV=1//0
DHX15	--	gnl|BL_ORD_ID|99175 sp|O35286|DHX15_MOUSE Pre-mRNA-splicing factor ATP-dependent RNA helicase DHX15 OS=Mus musculus OX=10090 GN=Dhx15 PE=1 SV=2//0
DHX16	--	gnl|BL_ORD_ID|99183 sp|Q767K6|DHX16_PIG Pre-mRNA-splicing factor ATP-dependent RNA helicase DHX16 OS=Sus scrofa OX=9823 GN=DHX16 PE=3 SV=1//0
DHX29	--	gnl|BL_ORD_ID|99184 sp|Q7Z478|DHX29_HUMAN ATP-dependent RNA helicase DHX29 OS=Homo sapiens OX=9606 GN=DHX29 PE=1 SV=2//0
DHX30	--	gnl|BL_ORD_ID|99187 sp|Q2NKY8|DHX30_BOVIN Putative ATP-dependent RNA helicase DHX30 OS=Bos taurus OX=9913 GN=DHX30 PE=2 SV=1//0
DHX32	--	gnl|BL_ORD_ID|99193 sp|Q7L7V1|DHX32_HUMAN Putative pre-mRNA-splicing factor ATP-dependent RNA helicase DHX32 OS=Homo sapiens OX=9606 GN=DHX32 PE=1 SV=1//0
DHX34	--	gnl|BL_ORD_ID|99198 sp|Q14147|DHX34_HUMAN Probable ATP-dependent RNA helicase DHX34 OS=Homo sapiens OX=9606 GN=DHX34 PE=1 SV=2//0
DHX36	--	gnl|BL_ORD_ID|99203 sp|Q9H2U1|DHX36_HUMAN ATP-dependent RNA helicase DHX36 OS=Homo sapiens OX=9606 GN=DHX36 PE=1 SV=2//0
DHX38	--	gnl|BL_ORD_ID|317175 sp|Q17R09|PRP16_BOVIN Pre-mRNA-splicing factor ATP-dependent RNA helicase PRP16 OS=Bos taurus OX=9913 GN=DHX38 PE=2 SV=1//0
DHX57	--	gnl|BL_ORD_ID|99210 sp|Q6P158|DHX57_HUMAN Putative ATP-dependent RNA helicase DHX57 OS=Homo sapiens OX=9606 GN=DHX57 PE=1 SV=2//5.84114e-62
DHX58	--	gnl|BL_ORD_ID|99212 sp|Q96C10|DHX58_HUMAN Probable ATP-dependent RNA helicase DHX58 OS=Homo sapiens OX=9606 GN=DHX58 PE=1 SV=1//0
DHX8	--	gnl|BL_ORD_ID|99216 sp|A2A4P0|DHX8_MOUSE ATP-dependent RNA helicase DHX8 OS=Mus musculus OX=10090 GN=Dhx8 PE=2 SV=1//7.02712e-68
DHX9	--	gnl|BL_ORD_ID|99217 sp|Q28141|DHX9_BOVIN ATP-dependent RNA helicase A OS=Bos taurus OX=9913 GN=DHX9 PE=1 SV=1//0
DIABLO	--	gnl|BL_ORD_ID|91730 sp|Q9JIQ3|DBLOH_MOUSE Diablo homolog, mitochondrial OS=Mus musculus OX=10090 GN=Diablo PE=1 SV=2//4.17485e-131
DIAPH1	--	gnl|BL_ORD_ID|99396 sp|O60610|DIAP1_HUMAN Protein diaphanous homolog 1 OS=Homo sapiens OX=9606 GN=DIAPH1 PE=1 SV=2//0
DIAPH3	--	gnl|BL_ORD_ID|99401 sp|Q9NSV4|DIAP3_HUMAN Protein diaphanous homolog 3 OS=Homo sapiens OX=9606 GN=DIAPH3 PE=1 SV=4//0
DICER1	--	gnl|BL_ORD_ID|99415 sp|Q6TUI4|DICER_BOVIN Endoribonuclease Dicer OS=Bos taurus OX=9913 GN=DICER1 PE=2 SV=3//0
DIDO1	--	gnl|BL_ORD_ID|99459 sp|Q9BTC0|DIDO1_HUMAN Death-inducer obliterator 1 OS=Homo sapiens OX=9606 GN=DIDO1 PE=1 SV=5//0
DIP2A	--	gnl|BL_ORD_ID|99581 sp|Q14689|DIP2A_HUMAN Disco-interacting protein 2 homolog A OS=Homo sapiens OX=9606 GN=DIP2A PE=1 SV=2//0
DIP2B	--	gnl|BL_ORD_ID|99583 sp|Q9P265|DIP2B_HUMAN Disco-interacting protein 2 homolog B OS=Homo sapiens OX=9606 GN=DIP2B PE=1 SV=3//0
DIP2C	--	gnl|BL_ORD_ID|99585 sp|Q9Y2E4|DIP2C_HUMAN Disco-interacting protein 2 homolog C OS=Homo sapiens OX=9606 GN=DIP2C PE=1 SV=2//0
DIRAS3	--	gnl|BL_ORD_ID|99638 sp|O95661|DIRA3_HUMAN GTP-binding protein Di-Ras3 OS=Homo sapiens OX=9606 GN=DIRAS3 PE=1 SV=1//9.4245e-67
DIS3	--	gnl|BL_ORD_ID|399945 sp|Q9Y2L1|RRP44_HUMAN Exosome complex exonuclease RRP44 OS=Homo sapiens OX=9606 GN=DIS3 PE=1 SV=2//0
DIS3L	--	gnl|BL_ORD_ID|99301 sp|A0JN80|DI3L1_BOVIN DIS3-like exonuclease 1 OS=Bos taurus OX=9913 GN=DIS3L PE=2 SV=2//5.64552e-118
DIS3L2	--	gnl|BL_ORD_ID|99311 sp|Q8IYB7|DI3L2_HUMAN DIS3-like exonuclease 2 OS=Homo sapiens OX=9606 GN=DIS3L2 PE=1 SV=4//0
DISP1	--	gnl|BL_ORD_ID|99726 sp|Q96F81|DISP1_HUMAN Protein dispatched homolog 1 OS=Homo sapiens OX=9606 GN=DISP1 PE=1 SV=3//0
DIXDC1	--	gnl|BL_ORD_ID|99832 sp|Q155Q3|DIXC1_HUMAN Dixin OS=Homo sapiens OX=9606 GN=DIXDC1 PE=1 SV=2//0
DKC1	--	gnl|BL_ORD_ID|99977 sp|O60832|DKC1_HUMAN H/ACA ribonucleoprotein complex subunit 4 OS=Homo sapiens OX=9606 GN=DKC1 PE=1 SV=3//0
DKKL1	--	gnl|BL_ORD_ID|100007 sp|Q9UK85|DKKL1_HUMAN Dickkopf-like protein 1 OS=Homo sapiens OX=9606 GN=DKKL1 PE=1 SV=1//3.27114e-102
DLAT	--	gnl|BL_ORD_ID|285066 sp|P10515|ODP2_HUMAN Dihydrolipoyllysine-residue acetyltransferase component of pyruvate dehydrogenase complex, mitochondrial OS=Homo sapiens OX=9606 GN=DLAT PE=1 SV=3//0
DLC1	--	gnl|BL_ORD_ID|349144 sp|Q96QB1|RHG07_HUMAN Rho GTPase-activating protein 7 OS=Homo sapiens OX=9606 GN=DLC1 PE=1 SV=4//0
DLG1	--	gnl|BL_ORD_ID|100114 sp|Q12959|DLG1_HUMAN Disks large homolog 1 OS=Homo sapiens OX=9606 GN=DLG1 PE=1 SV=2//0
DLG3	--	gnl|BL_ORD_ID|100124 sp|Q62936|DLG3_RAT Disks large homolog 3 OS=Rattus norvegicus OX=10116 GN=Dlg3 PE=1 SV=1//0
DLG5	--	gnl|BL_ORD_ID|100129 sp|Q8TDM6|DLG5_HUMAN Disks large homolog 5 OS=Homo sapiens OX=9606 GN=DLG5 PE=1 SV=4//0
DLGAP1	--	gnl|BL_ORD_ID|100175 sp|P97836|DLGP1_RAT Disks large-associated protein 1 OS=Rattus norvegicus OX=10116 GN=Dlgap1 PE=1 SV=1//0
DLGAP4	--	gnl|BL_ORD_ID|100182 sp|Q9Y2H0|DLGP4_HUMAN Disks large-associated protein 4 OS=Homo sapiens OX=9606 GN=DLGAP4 PE=1 SV=3//1.81874e-09
DLL4	--	gnl|BL_ORD_ID|100218 sp|Q9NR61|DLL4_HUMAN Delta-like protein 4 OS=Homo sapiens OX=9606 GN=DLL4 PE=1 SV=1//0
DLST	--	gnl|BL_ORD_ID|284995 sp|P11179|ODO2_BOVIN Dihydrolipoyllysine-residue succinyltransferase component of 2-oxoglutarate dehydrogenase complex, mitochondrial OS=Bos taurus OX=9913 GN=DLST PE=1 SV=2//0
DLX3	--	gnl|BL_ORD_ID|100462 sp|O60479|DLX3_HUMAN Homeobox protein DLX-3 OS=Homo sapiens OX=9606 GN=DLX3 PE=1 SV=1//2.14977e-171
DLX4	--	gnl|BL_ORD_ID|100469 sp|Q92988|DLX4_HUMAN Homeobox protein DLX-4 OS=Homo sapiens OX=9606 GN=DLX4 PE=1 SV=4//1.87737e-97
DLX6	--	gnl|BL_ORD_ID|100477 sp|P56179|DLX6_HUMAN Homeobox protein DLX-6 OS=Homo sapiens OX=9606 GN=DLX6 PE=2 SV=2//4.56556e-101
DMAC1	--	gnl|BL_ORD_ID|100499 sp|Q96GE9|DMAC1_HUMAN Distal membrane-arm assembly complex protein 1 OS=Homo sapiens OX=9606 GN=DMAC1 PE=1 SV=1//8.7397e-28
DMBT1	--	gnl|BL_ORD_ID|100540 sp|Q9UGM3|DMBT1_HUMAN Deleted in malignant brain tumors 1 protein OS=Homo sapiens OX=9606 GN=DMBT1 PE=1 SV=2//4.09202e-33
DMTF1	--	gnl|BL_ORD_ID|100787 sp|Q9Y222|DMTF1_HUMAN Cyclin-D-binding Myb-like transcription factor 1 OS=Homo sapiens OX=9606 GN=DMTF1 PE=1 SV=1//0
DMWD	--	gnl|BL_ORD_ID|100791 sp|Q09019|DMWD_HUMAN Dystrophia myotonica WD repeat-containing protein OS=Homo sapiens OX=9606 GN=DMWD PE=1 SV=3//0
DMXL1	--	gnl|BL_ORD_ID|100796 sp|Q9Y485|DMXL1_HUMAN DmX-like protein 1 OS=Homo sapiens OX=9606 GN=DMXL1 PE=1 SV=3//0
DMXL2	--	gnl|BL_ORD_ID|100798 sp|Q8TDJ6|DMXL2_HUMAN DmX-like protein 2 OS=Homo sapiens OX=9606 GN=DMXL2 PE=1 SV=2//0
DNAAF2	--	gnl|BL_ORD_ID|209389 sp|Q0VC73|KTU_BOVIN Protein kintoun OS=Bos taurus OX=9913 GN=DNAAF2 PE=2 SV=2//0
DNAAF3	--	gnl|BL_ORD_ID|88444 sp|F1MLB4|DAAF3_BOVIN Dynein assembly factor 3, axonemal OS=Bos taurus OX=9913 GN=DNAAF3 PE=3 SV=2//0
DNAAF5	--	gnl|BL_ORD_ID|88462 sp|Q86Y56|DAAF5_HUMAN Dynein assembly factor 5, axonemal OS=Homo sapiens OX=9606 GN=DNAAF5 PE=1 SV=4//0
DNAH12	--	gnl|BL_ORD_ID|109946 sp|Q63170|DYH7_RAT Dynein heavy chain 7, axonemal OS=Rattus norvegicus OX=10116 GN=Dnah7 PE=2 SV=2//0
DNAJA2	--	gnl|BL_ORD_ID|103309 sp|Q2HJ94|DNJA2_BOVIN DnaJ homolog subfamily A member 2 OS=Bos taurus OX=9913 GN=DNAJA2 PE=2 SV=1//0
DNAJA3	--	gnl|BL_ORD_ID|103313 sp|Q96EY1|DNJA3_HUMAN DnaJ homolog subfamily A member 3, mitochondrial OS=Homo sapiens OX=9606 GN=DNAJA3 PE=1 SV=2//0
DNAJA4	--	gnl|BL_ORD_ID|103315 sp|Q8WW22|DNJA4_HUMAN DnaJ homolog subfamily A member 4 OS=Homo sapiens OX=9606 GN=DNAJA4 PE=1 SV=1//0
DNAJB1	--	gnl|BL_ORD_ID|103318 sp|Q3MI00|DNJB1_BOVIN DnaJ homolog subfamily B member 1 OS=Bos taurus OX=9913 GN=DNAJB1 PE=2 SV=3//0
DNAJB11	--	gnl|BL_ORD_ID|99853 sp|Q3ZBA6|DJB11_BOVIN DnaJ homolog subfamily B member 11 OS=Bos taurus OX=9913 GN=DNAJB11 PE=2 SV=1//0
DNAJB12	--	gnl|BL_ORD_ID|99859 sp|Q58DR2|DJB12_BOVIN DnaJ homolog subfamily B member 12 OS=Bos taurus OX=9913 GN=DNAJB12 PE=2 SV=1//0
DNAJB2	--	gnl|BL_ORD_ID|103321 sp|P25686|DNJB2_HUMAN DnaJ homolog subfamily B member 2 OS=Homo sapiens OX=9606 GN=DNAJB2 PE=1 SV=3//7.01949e-140
DNAJB4	--	gnl|BL_ORD_ID|103326 sp|Q2KIT4|DNJB4_BOVIN DnaJ homolog subfamily B member 4 OS=Bos taurus OX=9913 GN=DNAJB4 PE=2 SV=1//1.45536e-171
DNAJB5	--	gnl|BL_ORD_ID|103330 sp|Q5BIP8|DNJB5_BOVIN DnaJ homolog subfamily B member 5 OS=Bos taurus OX=9913 GN=DNAJB5 PE=2 SV=1//0
DNAJB6	--	gnl|BL_ORD_ID|103333 sp|Q0III6|DNJB6_BOVIN DnaJ homolog subfamily B member 6 OS=Bos taurus OX=9913 GN=DNAJB6 PE=2 SV=1//2.21679e-26
DNAJB9	--	gnl|BL_ORD_ID|103347 sp|Q9QYI6|DNJB9_MOUSE DnaJ homolog subfamily B member 9 OS=Mus musculus OX=10090 GN=Dnajb9 PE=1 SV=2//5.7053e-134
DNAJC1	--	gnl|BL_ORD_ID|103351 sp|Q96KC8|DNJC1_HUMAN DnaJ homolog subfamily C member 1 OS=Homo sapiens OX=9606 GN=DNAJC1 PE=1 SV=1//0
DNAJC11	--	gnl|BL_ORD_ID|99876 sp|Q2NL21|DJC11_BOVIN DnaJ homolog subfamily C member 11 OS=Bos taurus OX=9913 GN=DNAJC11 PE=2 SV=1//0
DNAJC13	--	gnl|BL_ORD_ID|99885 sp|O75165|DJC13_HUMAN DnaJ homolog subfamily C member 13 OS=Homo sapiens OX=9606 GN=DNAJC13 PE=1 SV=5//0
DNAJC14	--	gnl|BL_ORD_ID|99886 sp|Q95J56|DJC14_BOVIN DnaJ homolog subfamily C member 14 OS=Bos taurus OX=9913 GN=DNAJC14 PE=1 SV=1//0
DNAJC16	--	gnl|BL_ORD_ID|99896 sp|Q9Y2G8|DJC16_HUMAN DnaJ homolog subfamily C member 16 OS=Homo sapiens OX=9606 GN=DNAJC16 PE=2 SV=3//0
DNAJC2	--	gnl|BL_ORD_ID|103353 sp|Q1RMH9|DNJC2_BOVIN DnaJ homolog subfamily C member 2 OS=Bos taurus OX=9913 GN=DNAJC2 PE=2 SV=1//0
DNAJC21	--	gnl|BL_ORD_ID|99909 sp|Q0II91|DJC21_BOVIN DnaJ homolog subfamily C member 21 OS=Bos taurus OX=9913 GN=DNAJC21 PE=2 SV=2//0
DNAJC22	--	gnl|BL_ORD_ID|99913 sp|Q17QW0|DJC22_BOVIN DnaJ homolog subfamily C member 22 OS=Bos taurus OX=9913 GN=DNAJC22 PE=2 SV=2//4.59325e-178
DNAJC25	--	gnl|BL_ORD_ID|99923 sp|Q9H1X3|DJC25_HUMAN DnaJ homolog subfamily C member 25 OS=Homo sapiens OX=9606 GN=DNAJC25 PE=1 SV=1//8.14862e-167
DNAJC27	--	gnl|BL_ORD_ID|99928 sp|A5D7F5|DJC27_BOVIN DnaJ homolog subfamily C member 27 OS=Bos taurus OX=9913 GN=DNAJC27 PE=2 SV=1//0
DNAJC28	--	gnl|BL_ORD_ID|99936 sp|Q9NX36|DJC28_HUMAN DnaJ homolog subfamily C member 28 OS=Homo sapiens OX=9606 GN=DNAJC28 PE=1 SV=2//0
DNAJC3	--	gnl|BL_ORD_ID|103360 sp|Q27968|DNJC3_BOVIN DnaJ homolog subfamily C member 3 OS=Bos taurus OX=9913 GN=DNAJC3 PE=1 SV=1//0
DNAJC30	--	gnl|BL_ORD_ID|99938 sp|Q96LL9|DJC30_HUMAN DnaJ homolog subfamily C member 30 OS=Homo sapiens OX=9606 GN=DNAJC30 PE=1 SV=3//2.20834e-74
DNAJC4	--	gnl|BL_ORD_ID|103367 sp|Q9D844|DNJC4_MOUSE DnaJ homolog subfamily C member 4 OS=Mus musculus OX=10090 GN=Dnajc4 PE=2 SV=2//4.82084e-91
DNAJC5	--	gnl|BL_ORD_ID|103368 sp|Q29455|DNJC5_BOVIN DnaJ homolog subfamily C member 5 OS=Bos taurus OX=9913 GN=DNAJC5 PE=1 SV=1//1.46558e-89
DNAJC7	--	gnl|BL_ORD_ID|103376 sp|Q99615|DNJC7_HUMAN DnaJ homolog subfamily C member 7 OS=Homo sapiens OX=9606 GN=DNAJC7 PE=1 SV=2//3.8657e-08
DNAJC8	--	gnl|BL_ORD_ID|103382 sp|Q642C0|DNJC8_RAT DnaJ homolog subfamily C member 8 OS=Rattus norvegicus OX=10116 GN=Dnajc8 PE=2 SV=1//2.00944e-153
DNAJC9	--	gnl|BL_ORD_ID|103383 sp|Q8WXX5|DNJC9_HUMAN DnaJ homolog subfamily C member 9 OS=Homo sapiens OX=9606 GN=DNAJC9 PE=1 SV=1//3.85171e-155
DNASE1	--	gnl|BL_ORD_ID|103110 sp|P00639|DNAS1_BOVIN Deoxyribonuclease-1 OS=Bos taurus OX=9913 GN=DNASE1 PE=1 SV=3//2.63049e-171
DNASE1L1	--	gnl|BL_ORD_ID|104463 sp|Q2QDE9|DNSL1_BOVIN Deoxyribonuclease-1-like 1 OS=Bos taurus OX=9913 GN=DNASE1L1 PE=2 SV=1//0
DNASE2	--	gnl|BL_ORD_ID|104452 sp|P56541|DNS2A_BOVIN Deoxyribonuclease-2-alpha OS=Bos taurus OX=9913 GN=DNASE2 PE=2 SV=2//0
DNM2	--	gnl|BL_ORD_ID|110040 sp|A6H7I5|DYN2_BOVIN Dynamin-2 OS=Bos taurus OX=9913 GN=DNM2 PE=2 SV=1//0
DNMBP	--	gnl|BL_ORD_ID|104386 sp|Q6XZF7|DNMBP_HUMAN Dynamin-binding protein OS=Homo sapiens OX=9606 GN=DNMBP PE=1 SV=1//0
DNMT1	--	gnl|BL_ORD_ID|104393 sp|Q24K09|DNMT1_BOVIN DNA (cytosine-5)-methyltransferase 1 OS=Bos taurus OX=9913 GN=DNMT1 PE=2 SV=1//0
DNMT3A	--	gnl|BL_ORD_ID|104377 sp|Q9Y6K1|DNM3A_HUMAN DNA (cytosine-5)-methyltransferase 3A OS=Homo sapiens OX=9606 GN=DNMT3A PE=1 SV=4//0
DNPH1	--	gnl|BL_ORD_ID|104416 sp|O43598|DNPH1_HUMAN 2&apos;-deoxynucleoside 5&apos;-phosphate N-hydrolase 1 OS=Homo sapiens OX=9606 GN=DNPH1 PE=1 SV=1//4.18907e-89
DNTTIP1	--	gnl|BL_ORD_ID|467359 sp|A6H7A8|TDIF1_BOVIN Deoxynucleotidyltransferase terminal-interacting protein 1 OS=Bos taurus OX=9913 GN=DNTTIP1 PE=2 SV=1//0
DNTTIP2	--	gnl|BL_ORD_ID|467364 sp|Q0P5H2|TDIF2_BOVIN Deoxynucleotidyltransferase terminal-interacting protein 2 OS=Bos taurus OX=9913 GN=DNTTIP2 PE=2 SV=1//0
DOC2A	--	gnl|BL_ORD_ID|104493 sp|Q14183|DOC2A_HUMAN Double C2-like domain-containing protein alpha OS=Homo sapiens OX=9606 GN=DOC2A PE=1 SV=5//0
DOCK3	--	gnl|BL_ORD_ID|104504 sp|Q8IZD9|DOCK3_HUMAN Dedicator of cytokinesis protein 3 OS=Homo sapiens OX=9606 GN=DOCK3 PE=1 SV=1//0
DOCK5	--	gnl|BL_ORD_ID|104508 sp|Q9H7D0|DOCK5_HUMAN Dedicator of cytokinesis protein 5 OS=Homo sapiens OX=9606 GN=DOCK5 PE=1 SV=3//0
DOCK7	--	gnl|BL_ORD_ID|104512 sp|Q96N67|DOCK7_HUMAN Dedicator of cytokinesis protein 7 OS=Homo sapiens OX=9606 GN=DOCK7 PE=1 SV=4//0
DOCK8	--	gnl|BL_ORD_ID|104514 sp|Q8NF50|DOCK8_HUMAN Dedicator of cytokinesis protein 8 OS=Homo sapiens OX=9606 GN=DOCK8 PE=1 SV=3//0
DOCK9	--	gnl|BL_ORD_ID|104516 sp|Q9BZ29|DOCK9_HUMAN Dedicator of cytokinesis protein 9 OS=Homo sapiens OX=9606 GN=DOCK9 PE=1 SV=2//0
DOHH	--	gnl|BL_ORD_ID|104588 sp|Q0VC53|DOHH_BOVIN Deoxyhypusine hydroxylase OS=Bos taurus OX=9913 GN=DOHH PE=1 SV=1//0
DOK1	--	gnl|BL_ORD_ID|104635 sp|Q5EA84|DOK1_BOVIN Docking protein 1 OS=Bos taurus OX=9913 GN=DOK1 PE=2 SV=1//0
DOK4	--	gnl|BL_ORD_ID|104646 sp|Q8TEW6|DOK4_HUMAN Docking protein 4 OS=Homo sapiens OX=9606 GN=DOK4 PE=1 SV=2//0
DOLK	--	gnl|BL_ORD_ID|104657 sp|Q58CR4|DOLK_BOVIN Dolichol kinase OS=Bos taurus OX=9913 GN=DOLK PE=2 SV=1//0
DOLPP1	--	gnl|BL_ORD_ID|104698 sp|Q86YN1|DOPP1_HUMAN Dolichyldiphosphatase 1 OS=Homo sapiens OX=9606 GN=DOLPP1 PE=2 SV=1//4.41476e-152
DOPEY1	--	gnl|BL_ORD_ID|104673 sp|Q5JWR5|DOP1_HUMAN Protein dopey-1 OS=Homo sapiens OX=9606 GN=DOPEY1 PE=2 SV=1//0
DOPEY2	--	gnl|BL_ORD_ID|104678 sp|Q9Y3R5|DOP2_HUMAN Protein dopey-2 OS=Homo sapiens OX=9606 GN=DOPEY2 PE=1 SV=5//0
DOT1L	--	gnl|BL_ORD_ID|104731 sp|Q8TEK3|DOT1L_HUMAN Histone-lysine N-methyltransferase, H3 lysine-79 specific OS=Homo sapiens OX=9606 GN=DOT1L PE=1 SV=2//6.75168e-20
DPAGT1	--	gnl|BL_ORD_ID|159952 sp|Q5EA65|GPT_BOVIN UDP-N-acetylglucosamine--dolichyl-phosphate N-acetylglucosaminephosphotransferase OS=Bos taurus OX=9913 GN=DPAGT1 PE=2 SV=1//0
DPCD	--	gnl|BL_ORD_ID|104863 sp|Q24K21|DPCD_BOVIN Protein DPCD OS=Bos taurus OX=9913 GN=DPCD PE=2 SV=1//1.09509e-147
DPEP2NB	--	-//-
DPF1	--	gnl|BL_ORD_ID|104921 sp|P56163|DPF1_RAT Zinc finger protein neuro-d4 OS=Rattus norvegicus OX=10116 GN=Dpf1 PE=2 SV=1//0
DPF3	--	gnl|BL_ORD_ID|104925 sp|Q92784|DPF3_HUMAN Zinc finger protein DPF3 OS=Homo sapiens OX=9606 GN=DPF3 PE=1 SV=3//0
DPH1	--	gnl|BL_ORD_ID|104939 sp|Q3SYT1|DPH1_BOVIN 2-(3-amino-3-carboxypropyl)histidine synthase subunit 1 OS=Bos taurus OX=9913 GN=DPH1 PE=2 SV=1//0
DPH2	--	gnl|BL_ORD_ID|104967 sp|Q08DM2|DPH2_BOVIN 2-(3-amino-3-carboxypropyl)histidine synthase subunit 2 OS=Bos taurus OX=9913 GN=DPH2 PE=2 SV=1//0
DPH3	--	gnl|BL_ORD_ID|104995 sp|Q1LZC9|DPH3_BOVIN DPH3 homolog OS=Bos taurus OX=9913 GN=DPH3 PE=3 SV=1//1.40532e-34
DPH5	--	gnl|BL_ORD_ID|105034 sp|Q5E982|DPH5_BOVIN Diphthine methyl ester synthase OS=Bos taurus OX=9913 GN=DPH5 PE=2 SV=1//0
DPH7	--	gnl|BL_ORD_ID|105055 sp|Q9BTV6|DPH7_HUMAN Diphthine methyltransferase OS=Homo sapiens OX=9606 GN=DPH7 PE=1 SV=2//0
DPM2	--	gnl|BL_ORD_ID|105129 sp|Q2KIN1|DPM2_BOVIN Dolichol phosphate-mannose biosynthesis regulatory protein OS=Bos taurus OX=9913 GN=DPM2 PE=3 SV=3//1.12873e-34
DPP7	--	gnl|BL_ORD_ID|105997 sp|Q9ET22|DPP2_MOUSE Dipeptidyl peptidase 2 OS=Mus musculus OX=10090 GN=Dpp7 PE=1 SV=2//0
DPP8	--	gnl|BL_ORD_ID|106059 sp|Q6V1X1|DPP8_HUMAN Dipeptidyl peptidase 8 OS=Homo sapiens OX=9606 GN=DPP8 PE=1 SV=1//5.31049e-95
DPP9	--	gnl|BL_ORD_ID|106061 sp|Q86TI2|DPP9_HUMAN Dipeptidyl peptidase 9 OS=Homo sapiens OX=9606 GN=DPP9 PE=1 SV=3//0
DPY19L3	--	gnl|BL_ORD_ID|88316 sp|Q6ZPD9|D19L3_HUMAN Probable C-mannosyltransferase DPY19L3 OS=Homo sapiens OX=9606 GN=DPY19L3 PE=2 SV=1//0
DPY19L4	--	gnl|BL_ORD_ID|88319 sp|Q7Z388|D19L4_HUMAN Probable C-mannosyltransferase DPY19L4 OS=Homo sapiens OX=9606 GN=DPY19L4 PE=1 SV=1//0
DPY30	--	gnl|BL_ORD_ID|106234 sp|Q9C005|DPY30_HUMAN Protein dpy-30 homolog OS=Homo sapiens OX=9606 GN=DPY30 PE=1 SV=1//1.34649e-63
DPYSL4	--	gnl|BL_ORD_ID|106267 sp|O35098|DPYL4_MOUSE Dihydropyrimidinase-related protein 4 OS=Mus musculus OX=10090 GN=Dpysl4 PE=1 SV=1//0
DR1	--	gnl|BL_ORD_ID|264003 sp|Q91WV0|NC2B_MOUSE Protein Dr1 OS=Mus musculus OX=10090 GN=Dr1 PE=1 SV=1//7.2892e-70
DRAM1	--	gnl|BL_ORD_ID|106310 sp|Q9DC58|DRAM1_MOUSE DNA damage-regulated autophagy modulator protein 1 OS=Mus musculus OX=10090 GN=Dram1 PE=2 SV=2//5.36826e-159
DRAM2	--	gnl|BL_ORD_ID|106313 sp|Q3ZC48|DRAM2_BOVIN DNA damage-regulated autophagy modulator protein 2 OS=Bos taurus OX=9913 GN=DRAM2 PE=2 SV=1//3.51044e-172
DRAP1	--	gnl|BL_ORD_ID|263993 sp|Q2YDP3|NC2A_BOVIN Dr1-associated corepressor OS=Bos taurus OX=9913 GN=DRAP1 PE=2 SV=1//1.25167e-72
DRG2	--	gnl|BL_ORD_ID|106590 sp|Q58D56|DRG2_BOVIN Developmentally-regulated GTP-binding protein 2 OS=Bos taurus OX=9913 GN=DRG2 PE=2 SV=1//0
DROSHA	--	gnl|BL_ORD_ID|386946 sp|Q9NRR4|RNC_HUMAN Ribonuclease 3 OS=Homo sapiens OX=9606 GN=DROSHA PE=1 SV=2//8.75026e-11
DSC2	--	gnl|BL_ORD_ID|107083 sp|P33545|DSC2_BOVIN Desmocollin-2 (Fragment) OS=Bos taurus OX=9913 GN=DSC2 PE=2 SV=1//5.51029e-28
DSE	--	gnl|BL_ORD_ID|107138 sp|P0C2H4|DSE_BOVIN Dermatan-sulfate epimerase OS=Bos taurus OX=9913 GN=DSE PE=1 SV=1//0
[truncated: 7,358 more rows]

## Sheet: NH
M6A peaks related genes in NH group.
Gene name		Description
A3GALT2	--	gnl|BL_ORD_ID|3006 sp|U3KPV4|A3LT2_HUMAN Alpha-1,3-galactosyltransferase 2 OS=Homo sapiens OX=9606 GN=A3GALT2 PE=2 SV=1//1.56261e-145
A4GALT	--	gnl|BL_ORD_ID|3053 sp|Q9NPC4|A4GAT_HUMAN Lactosylceramide 4-alpha-galactosyltransferase OS=Homo sapiens OX=9606 GN=A4GALT PE=2 SV=1//0
AACS	--	gnl|BL_ORD_ID|3274 sp|Q9D2R0|AACS_MOUSE Acetoacetyl-CoA synthetase OS=Mus musculus OX=10090 GN=Aacs PE=1 SV=1//0
AAED1	--	gnl|BL_ORD_ID|3435 sp|Q148E0|AAED1_BOVIN Thioredoxin-like protein AAED1 OS=Bos taurus OX=9913 GN=AAED1 PE=2 SV=1//2.00232e-102
AAGAB	--	gnl|BL_ORD_ID|3507 sp|Q5RET3|AAGAB_PONAB Alpha- and gamma-adaptin-binding protein p34 OS=Pongo abelii OX=9601 GN=AAGAB PE=2 SV=1//2.17052e-17
AAK1	--	gnl|BL_ORD_ID|3516 sp|F1MH24|AAK1_BOVIN AP2-associated protein kinase 1 OS=Bos taurus OX=9913 GN=AAK1 PE=1 SV=2//3.28709e-160
AAMP	--	gnl|BL_ORD_ID|3564 sp|Q3SZK1|AAMP_BOVIN Angio-associated migratory cell protein OS=Bos taurus OX=9913 GN=AAMP PE=2 SV=1//0
AAR2	--	gnl|BL_ORD_ID|3609 sp|Q08DJ7|AAR2_BOVIN Protein AAR2 homolog OS=Bos taurus OX=9913 GN=AAR2 PE=2 SV=1//0
AARS	--	gnl|BL_ORD_ID|449432 sp|P49588|SYAC_HUMAN Alanine--tRNA ligase, cytoplasmic OS=Homo sapiens OX=9606 GN=AARS PE=1 SV=2//0
AARS2	--	gnl|BL_ORD_ID|449440 sp|Q5JTZ9|SYAM_HUMAN Alanine--tRNA ligase, mitochondrial OS=Homo sapiens OX=9606 GN=AARS2 PE=1 SV=1//1.00954e-30
AARSD1	--	gnl|BL_ORD_ID|3631 sp|Q32LK1|AASD1_BOVIN Alanyl-tRNA editing protein Aarsd1 OS=Bos taurus OX=9913 GN=AARSD1 PE=2 SV=1//0
AASDH	--	gnl|BL_ORD_ID|8741 sp|Q4L235|ACSF4_HUMAN Beta-alanine-activating enzyme OS=Homo sapiens OX=9606 GN=AASDH PE=1 SV=3//0
AASDHPPT	--	gnl|BL_ORD_ID|11072 sp|Q9NRN7|ADPPT_HUMAN L-aminoadipate-semialdehyde dehydrogenase-phosphopantetheinyl transferase OS=Homo sapiens OX=9606 GN=AASDHPPT PE=1 SV=2//0
AASS	--	gnl|BL_ORD_ID|3639 sp|A8E657|AASS_BOVIN Alpha-aminoadipic semialdehyde synthase, mitochondrial OS=Bos taurus OX=9913 GN=AASS PE=2 SV=1//0
AATF	--	gnl|BL_ORD_ID|3736 sp|Q9NY61|AATF_HUMAN Protein AATF OS=Homo sapiens OX=9606 GN=AATF PE=1 SV=1//1.26382e-27
AATK	--	gnl|BL_ORD_ID|219264 sp|Q6ZMQ8|LMTK1_HUMAN Serine/threonine-protein kinase LMTK1 OS=Homo sapiens OX=9606 GN=AATK PE=1 SV=2//0
ABCA1	--	gnl|BL_ORD_ID|4090 sp|O95477|ABCA1_HUMAN ATP-binding cassette sub-family A member 1 OS=Homo sapiens OX=9606 GN=ABCA1 PE=1 SV=3//0
ABCA3	--	gnl|BL_ORD_ID|4097 sp|Q99758|ABCA3_HUMAN ATP-binding cassette sub-family A member 3 OS=Homo sapiens OX=9606 GN=ABCA3 PE=1 SV=2//0
ABCA4	--	gnl|BL_ORD_ID|4100 sp|P78363|ABCA4_HUMAN Retinal-specific ATP-binding cassette transporter OS=Homo sapiens OX=9606 GN=ABCA4 PE=1 SV=3//0
ABCB1	--	gnl|BL_ORD_ID|231962 sp|P08183|MDR1_HUMAN Multidrug resistance protein 1 OS=Homo sapiens OX=9606 GN=ABCB1 PE=1 SV=3//0
ABCB10	--	gnl|BL_ORD_ID|4153 sp|Q9NRK6|ABCBA_HUMAN ATP-binding cassette sub-family B member 10, mitochondrial OS=Homo sapiens OX=9606 GN=ABCB10 PE=1 SV=2//0
ABCB7	--	gnl|BL_ORD_ID|4141 sp|O75027|ABCB7_HUMAN ATP-binding cassette sub-family B member 7, mitochondrial OS=Homo sapiens OX=9606 GN=ABCB7 PE=1 SV=2//0
ABCB8	--	gnl|BL_ORD_ID|4147 sp|Q5RFQ9|ABCB8_PONAB ATP-binding cassette sub-family B member 8, mitochondrial OS=Pongo abelii OX=9601 GN=ABCB8 PE=2 SV=1//0
ABCC1	--	gnl|BL_ORD_ID|248121 sp|Q8HXQ5|MRP1_BOVIN Multidrug resistance-associated protein 1 OS=Bos taurus OX=9913 GN=ABCC1 PE=1 SV=1//0
ABCC10	--	gnl|BL_ORD_ID|248146 sp|Q5T3U5|MRP7_HUMAN Multidrug resistance-associated protein 7 OS=Homo sapiens OX=9606 GN=ABCC10 PE=1 SV=1//2.43495e-29
ABCC3	--	gnl|BL_ORD_ID|248135 sp|O15438|MRP3_HUMAN Canalicular multispecific organic anion transporter 2 OS=Homo sapiens OX=9606 GN=ABCC3 PE=1 SV=3//0
ABCC5	--	gnl|BL_ORD_ID|248140 sp|O15440|MRP5_HUMAN Multidrug resistance-associated protein 5 OS=Homo sapiens OX=9606 GN=ABCC5 PE=1 SV=2//2.85176e-96
ABCD4	--	gnl|BL_ORD_ID|4192 sp|O14678|ABCD4_HUMAN ATP-binding cassette sub-family D member 4 OS=Homo sapiens OX=9606 GN=ABCD4 PE=1 SV=1//0
ABCD4_1	--	gnl|BL_ORD_ID|4192 sp|O14678|ABCD4_HUMAN ATP-binding cassette sub-family D member 4 OS=Homo sapiens OX=9606 GN=ABCD4 PE=1 SV=1//0
ABCE1	--	gnl|BL_ORD_ID|4195 sp|P61222|ABCE1_MOUSE ATP-binding cassette sub-family E member 1 OS=Mus musculus OX=10090 GN=Abce1 PE=1 SV=1//0
ABCF1	--	gnl|BL_ORD_ID|4196 sp|Q8NE71|ABCF1_HUMAN ATP-binding cassette sub-family F member 1 OS=Homo sapiens OX=9606 GN=ABCF1 PE=1 SV=2//0
ABCF2	--	gnl|BL_ORD_ID|4201 sp|Q2KJA2|ABCF2_BOVIN ATP-binding cassette sub-family F member 2 OS=Bos taurus OX=9913 GN=ABCF2 PE=2 SV=1//0
ABCF3	--	gnl|BL_ORD_ID|4206 sp|Q9NUQ8|ABCF3_HUMAN ATP-binding cassette sub-family F member 3 OS=Homo sapiens OX=9606 GN=ABCF3 PE=1 SV=2//0
ABHD10	--	gnl|BL_ORD_ID|4419 sp|Q5E9H9|ABHDA_BOVIN Mycophenolic acid acyl-glucuronide esterase, mitochondrial OS=Bos taurus OX=9913 GN=ABHD10 PE=2 SV=1//0
ABHD12	--	gnl|BL_ORD_ID|4263 sp|Q08DW9|ABD12_BOVIN Monoacylglycerol lipase ABHD12 OS=Bos taurus OX=9913 GN=ABHD12 PE=2 SV=1//0
ABHD12B	--	gnl|BL_ORD_ID|3853 sp|Q7Z5M8|AB12B_HUMAN Protein ABHD12B OS=Homo sapiens OX=9606 GN=ABHD12B PE=2 SV=1//0
ABHD13	--	gnl|BL_ORD_ID|4433 sp|Q80UX8|ABHDD_MOUSE Protein ABHD13 OS=Mus musculus OX=10090 GN=Abhd13 PE=2 SV=1//0
ABHD14A	--	gnl|BL_ORD_ID|4437 sp|Q9BUJ0|ABHEA_HUMAN Protein ABHD14A OS=Homo sapiens OX=9606 GN=ABHD14A PE=2 SV=2//2.17307e-129
ABHD15	--	gnl|BL_ORD_ID|4382 sp|Q6UXT9|ABH15_HUMAN Protein ABHD15 OS=Homo sapiens OX=9606 GN=ABHD15 PE=1 SV=2//0
ABHD16B	--	gnl|BL_ORD_ID|4452 sp|Q80YU0|ABHGB_MOUSE Protein ABHD16B OS=Mus musculus OX=10090 GN=Abhd16b PE=2 SV=1//0
ABHD17A	--	gnl|BL_ORD_ID|3871 sp|Q2HJ19|AB17A_BOVIN Alpha/beta hydrolase domain-containing protein 17A OS=Bos taurus OX=9913 GN=ABHD17A PE=2 SV=1//0
ABHD17B	--	gnl|BL_ORD_ID|3877 sp|Q5VST6|AB17B_HUMAN Alpha/beta hydrolase domain-containing protein 17B OS=Homo sapiens OX=9606 GN=ABHD17B PE=1 SV=1//0
ABHD17C	--	gnl|BL_ORD_ID|3885 sp|Q6PCB6|AB17C_HUMAN Alpha/beta hydrolase domain-containing protein 17C OS=Homo sapiens OX=9606 GN=ABHD17C PE=1 SV=2//0
ABHD2	--	gnl|BL_ORD_ID|4394 sp|Q5EA42|ABHD2_BOVIN Monoacylglycerol lipase ABHD2 OS=Bos taurus OX=9913 GN=ABHD2 PE=2 SV=1//0
ABHD5	--	gnl|BL_ORD_ID|4405 sp|Q8WTS1|ABHD5_HUMAN 1-acylglycerol-3-phosphate O-acyltransferase ABHD5 OS=Homo sapiens OX=9606 GN=ABHD5 PE=1 SV=1//2.20166e-09
ABHD6	--	gnl|BL_ORD_ID|4410 sp|Q1LZ86|ABHD6_BOVIN Monoacylglycerol lipase ABHD6 OS=Bos taurus OX=9913 GN=ABHD6 PE=2 SV=1//0
ABHD8	--	gnl|BL_ORD_ID|4414 sp|Q17QP1|ABHD8_BOVIN Protein ABHD8 OS=Bos taurus OX=9913 GN=ABHD8 PE=2 SV=1//0
ABI2	--	gnl|BL_ORD_ID|4458 sp|Q9NYB9|ABI2_HUMAN Abl interactor 2 OS=Homo sapiens OX=9606 GN=ABI2 PE=1 SV=1//2.16274e-27
ABL1	--	gnl|BL_ORD_ID|4486 sp|P00519|ABL1_HUMAN Tyrosine-protein kinase ABL1 OS=Homo sapiens OX=9606 GN=ABL1 PE=1 SV=4//0
ABL2	--	gnl|BL_ORD_ID|4488 sp|P42684|ABL2_HUMAN Abelson tyrosine-protein kinase 2 OS=Homo sapiens OX=9606 GN=ABL2 PE=1 SV=1//0
ABLIM1	--	gnl|BL_ORD_ID|4495 sp|Q8K4G5|ABLM1_MOUSE Actin-binding LIM protein 1 OS=Mus musculus OX=10090 GN=Ablim1 PE=1 SV=1//0
ABLIM3	--	gnl|BL_ORD_ID|4499 sp|O94929|ABLM3_HUMAN Actin-binding LIM protein 3 OS=Homo sapiens OX=9606 GN=ABLIM3 PE=1 SV=3//0
ABO	--	gnl|BL_ORD_ID|42861 sp|P38649|BGAT_MOUSE Histo-blood group ABO system transferase OS=Mus musculus OX=10090 GN=Abo PE=1 SV=2//3.7907e-132
ABR	--	gnl|BL_ORD_ID|4595 sp|A6QNS3|ABR_BOVIN Active breakpoint cluster region-related protein OS=Bos taurus OX=9913 GN=ABR PE=2 SV=1//0
ABRACL	--	gnl|BL_ORD_ID|4559 sp|Q3ZBN0|ABRAL_BOVIN Costars family protein ABRACL OS=Bos taurus OX=9913 GN=ABRACL PE=3 SV=1//4.98458e-49
ABRAXAS1	--	gnl|BL_ORD_ID|4582 sp|Q5E9P1|ABRX1_BOVIN BRCA1-A complex subunit Abraxas 1 OS=Bos taurus OX=9913 GN=ABRAXAS1 PE=2 SV=1//0
ABRAXAS2	--	gnl|BL_ORD_ID|4591 sp|A6QLR3|ABRX2_BOVIN BRISC complex subunit Abraxas 2 OS=Bos taurus OX=9913 GN=ABRAXAS2 PE=2 SV=2//0
ABT1	--	gnl|BL_ORD_ID|4602 sp|Q148M8|ABT1_BOVIN Activator of basal transcription 1 OS=Bos taurus OX=9913 GN=ABT1 PE=2 SV=1//7.7982e-165
ABTB1	--	gnl|BL_ORD_ID|4608 sp|Q99LJ2|ABTB1_MOUSE Ankyrin repeat and BTB/POZ domain-containing protein 1 OS=Mus musculus OX=10090 GN=Abtb1 PE=2 SV=1//1.30632e-29
ABTB2	--	gnl|BL_ORD_ID|4610 sp|Q8N961|ABTB2_HUMAN Ankyrin repeat and BTB/POZ domain-containing protein 2 OS=Homo sapiens OX=9606 GN=ABTB2 PE=2 SV=2//0
ACAA1	--	gnl|BL_ORD_ID|471267 sp|P09110|THIK_HUMAN 3-ketoacyl-CoA thiolase, peroxisomal OS=Homo sapiens OX=9606 GN=ACAA1 PE=1 SV=2//0
ACAA2	--	gnl|BL_ORD_ID|471427 sp|Q3T0R7|THIM_BOVIN 3-ketoacyl-CoA thiolase, mitochondrial OS=Bos taurus OX=9913 GN=ACAA2 PE=2 SV=1//0
ACACA	--	gnl|BL_ORD_ID|4675 sp|Q9TTS3|ACACA_BOVIN Acetyl-CoA carboxylase 1 OS=Bos taurus OX=9913 GN=ACACA PE=2 SV=1//0
ACAD10	--	gnl|BL_ORD_ID|5865 sp|Q6JQN1|ACD10_HUMAN Acyl-CoA dehydrogenase family member 10 OS=Homo sapiens OX=9606 GN=ACAD10 PE=1 SV=1//0
ACAD8	--	gnl|BL_ORD_ID|4690 sp|Q0NXR6|ACAD8_BOVIN Isobutyryl-CoA dehydrogenase, mitochondrial OS=Bos taurus OX=9913 GN=ACAD8 PE=2 SV=1//0
ACAD9	--	gnl|BL_ORD_ID|4695 sp|Q8JZN5|ACAD9_MOUSE Acyl-CoA dehydrogenase family member 9, mitochondrial OS=Mus musculus OX=10090 GN=Acad9 PE=1 SV=2//2.1614e-06
ACADS	--	gnl|BL_ORD_ID|4710 sp|Q3ZBF6|ACADS_BOVIN Short-chain specific acyl-CoA dehydrogenase, mitochondrial OS=Bos taurus OX=9913 GN=ACADS PE=1 SV=1//0
ACADVL	--	gnl|BL_ORD_ID|4716 sp|P48818|ACADV_BOVIN Very long-chain specific acyl-CoA dehydrogenase, mitochondrial OS=Bos taurus OX=9913 GN=ACADVL PE=2 SV=3//0
ACAP3	--	gnl|BL_ORD_ID|4731 sp|Q96P50|ACAP3_HUMAN Arf-GAP with coiled-coil, ANK repeat and PH domain-containing protein 3 OS=Homo sapiens OX=9606 GN=ACAP3 PE=1 SV=2//9.35086e-135
ACBD3	--	gnl|BL_ORD_ID|146353 sp|Q9H3P7|GCP60_HUMAN Golgi resident protein GCP60 OS=Homo sapiens OX=9606 GN=ACBD3 PE=1 SV=4//3.01993e-178
ACBD4	--	gnl|BL_ORD_ID|4744 sp|Q2KHT9|ACBD4_BOVIN Acyl-CoA-binding domain-containing protein 4 OS=Bos taurus OX=9913 GN=ACBD4 PE=2 SV=1//1.42135e-171
ACBD6	--	gnl|BL_ORD_ID|4756 sp|A2VDR2|ACBD6_BOVIN Acyl-CoA-binding domain-containing protein 6 OS=Bos taurus OX=9913 GN=ACBD6 PE=2 SV=1//0
ACCS	--	gnl|BL_ORD_ID|551 sp|Q5E9H2|1A1L1_BOVIN 1-aminocyclopropane-1-carboxylate synthase-like protein 1 OS=Bos taurus OX=9913 GN=ACCS PE=2 SV=1//0
ACIN1	--	gnl|BL_ORD_ID|6535 sp|Q9UKV3|ACINU_HUMAN Apoptotic chromatin condensation inducer in the nucleus OS=Homo sapiens OX=9606 GN=ACIN1 PE=1 SV=2//0
ACKR3	--	gnl|BL_ORD_ID|6906 sp|P11613|ACKR3_CANLF Atypical chemokine receptor 3 OS=Canis lupus familiaris OX=9615 GN=ACKR3 PE=2 SV=1//0
ACO1	--	gnl|BL_ORD_ID|7105 sp|Q0VCU1|ACOC_BOVIN Cytoplasmic aconitate hydratase OS=Bos taurus OX=9913 GN=ACO1 PE=2 SV=1//0
ACOT13	--	gnl|BL_ORD_ID|7087 sp|Q9CQR4|ACO13_MOUSE Acyl-coenzyme A thioesterase 13 OS=Mus musculus OX=10090 GN=Acot13 PE=1 SV=1//7.38193e-64
ACOT2	--	gnl|BL_ORD_ID|7155 sp|P49753|ACOT2_HUMAN Acyl-coenzyme A thioesterase 2, mitochondrial OS=Homo sapiens OX=9606 GN=ACOT2 PE=1 SV=6//0
ACOT2_1	--	gnl|BL_ORD_ID|7152 sp|Q86TX2|ACOT1_HUMAN Acyl-coenzyme A thioesterase 1 OS=Homo sapiens OX=9606 GN=ACOT1 PE=1 SV=1//0
ACOT7	--	gnl|BL_ORD_ID|40717 sp|O00154|BACH_HUMAN Cytosolic acyl coenzyme A thioester hydrolase OS=Homo sapiens OX=9606 GN=ACOT7 PE=1 SV=3//0
ACOT8	--	gnl|BL_ORD_ID|7166 sp|Q8VHK0|ACOT8_RAT Acyl-coenzyme A thioesterase 8 OS=Rattus norvegicus OX=10116 GN=Acot8 PE=1 SV=1//1.15527e-07
ACOT9	--	gnl|BL_ORD_ID|7167 sp|Q3SWX2|ACOT9_BOVIN Acyl-coenzyme A thioesterase 9, mitochondrial OS=Bos taurus OX=9913 GN=ACOT9 PE=2 SV=1//0
ACOX1	--	gnl|BL_ORD_ID|7171 sp|Q3SZP5|ACOX1_BOVIN Peroxisomal acyl-coenzyme A oxidase 1 OS=Bos taurus OX=9913 GN=ACOX1 PE=2 SV=1//0
ACOX3	--	gnl|BL_ORD_ID|7191 sp|O15254|ACOX3_HUMAN Peroxisomal acyl-coenzyme A oxidase 3 OS=Homo sapiens OX=9606 GN=ACOX3 PE=1 SV=2//2.83384e-30
ACP1	--	gnl|BL_ORD_ID|312184 sp|P11064|PPAC_BOVIN Low molecular weight phosphotyrosine protein phosphatase OS=Bos taurus OX=9913 GN=ACP1 PE=1 SV=3//1.26055e-110
ACP2	--	gnl|BL_ORD_ID|312277 sp|Q0P5F0|PPAL_BOVIN Lysosomal acid phosphatase OS=Bos taurus OX=9913 GN=ACP2 PE=2 SV=1//0
ACP6	--	gnl|BL_ORD_ID|312152 sp|A6H757|PPA6_BOVIN Lysophosphatidic acid phosphatase type 6 OS=Bos taurus OX=9913 GN=ACP6 PE=1 SV=1//0
ACSF3	--	gnl|BL_ORD_ID|8734 sp|Q58DN7|ACSF3_BOVIN Acyl-CoA synthetase family member 3, mitochondrial OS=Bos taurus OX=9913 GN=ACSF3 PE=2 SV=1//0
ACSL1	--	gnl|BL_ORD_ID|8776 sp|P33121|ACSL1_HUMAN Long-chain-fatty-acid--CoA ligase 1 OS=Homo sapiens OX=9606 GN=ACSL1 PE=1 SV=1//0
ACSL3	--	gnl|BL_ORD_ID|8779 sp|O95573|ACSL3_HUMAN Long-chain-fatty-acid--CoA ligase 3 OS=Homo sapiens OX=9606 GN=ACSL3 PE=1 SV=3//0
ACSL4	--	gnl|BL_ORD_ID|8783 sp|O60488|ACSL4_HUMAN Long-chain-fatty-acid--CoA ligase 4 OS=Homo sapiens OX=9606 GN=ACSL4 PE=1 SV=2//0
ACSL6	--	gnl|BL_ORD_ID|8789 sp|Q9UKU0|ACSL6_HUMAN Long-chain-fatty-acid--CoA ligase 6 OS=Homo sapiens OX=9606 GN=ACSL6 PE=2 SV=4//0
ACSM4	--	gnl|BL_ORD_ID|8801 sp|P0C7M7|ACSM4_HUMAN Acyl-coenzyme A synthetase ACSM4, mitochondrial OS=Homo sapiens OX=9606 GN=ACSM4 PE=2 SV=1//0
ACSS2	--	gnl|BL_ORD_ID|8603 sp|Q9NR19|ACSA_HUMAN Acetyl-coenzyme A synthetase, cytoplasmic OS=Homo sapiens OX=9606 GN=ACSS2 PE=1 SV=1//1.34825e-14
ACTB	--	gnl|BL_ORD_ID|9030 sp|P60707|ACTB_TRIVU Actin, cytoplasmic 1 OS=Trichosurus vulpecula OX=9337 GN=ACTB PE=2 SV=1//0
ACTN1	--	gnl|BL_ORD_ID|9107 sp|Q3B7N2|ACTN1_BOVIN Alpha-actinin-1 OS=Bos taurus OX=9913 GN=ACTN1 PE=2 SV=1//0
ACTN4	--	gnl|BL_ORD_ID|9120 sp|A5D7D1|ACTN4_BOVIN Alpha-actinin-4 OS=Bos taurus OX=9913 GN=ACTN4 PE=2 SV=1//0
ACTR1A	--	gnl|BL_ORD_ID|9274 sp|P85515|ACTZ_RAT Alpha-centractin OS=Rattus norvegicus OX=10116 GN=Actr1a PE=1 SV=1//0
ACTR1B	--	gnl|BL_ORD_ID|9261 sp|A4IFE3|ACTY_BOVIN Beta-centractin OS=Bos taurus OX=9913 GN=ACTR1B PE=2 SV=1//6.19751e-07
ACTR2	--	gnl|BL_ORD_ID|28025 sp|P61161|ARP2_MOUSE Actin-related protein 2 OS=Mus musculus OX=10090 GN=Actr2 PE=1 SV=1//0
ACTR3	--	gnl|BL_ORD_ID|28050 sp|Q5R8R1|ARP3_PONAB Actin-related protein 3 OS=Pongo abelii OX=9601 GN=ACTR3 PE=2 SV=3//0
ACTR5	--	gnl|BL_ORD_ID|28085 sp|Q9H9F9|ARP5_HUMAN Actin-related protein 5 OS=Homo sapiens OX=9606 GN=ACTR5 PE=1 SV=2//0
ACTR6	--	gnl|BL_ORD_ID|28104 sp|Q9GZN1|ARP6_HUMAN Actin-related protein 6 OS=Homo sapiens OX=9606 GN=ACTR6 PE=1 SV=1//0
ACTR8	--	gnl|BL_ORD_ID|28120 sp|Q1LZF2|ARP8_BOVIN Actin-related protein 8 OS=Bos taurus OX=9913 GN=ACTR8 PE=2 SV=1//0
ACVR1	--	gnl|BL_ORD_ID|9399 sp|Q28041|ACVR1_BOVIN Activin receptor type-1 OS=Bos taurus OX=9913 GN=ACVR1 PE=2 SV=1//0
ACVR1B	--	gnl|BL_ORD_ID|9389 sp|P36896|ACV1B_HUMAN Activin receptor type-1B OS=Homo sapiens OX=9606 GN=ACVR1B PE=1 SV=1//0
ACVR2A	--	gnl|BL_ORD_ID|39612 sp|Q28043|AVR2A_BOVIN Activin receptor type-2A OS=Bos taurus OX=9913 GN=ACVR2A PE=2 SV=1//0
ACVR2B	--	gnl|BL_ORD_ID|39619 sp|Q95126|AVR2B_BOVIN Activin receptor type-2B OS=Bos taurus OX=9913 GN=ACVR2B PE=2 SV=1//0
ACY1	--	gnl|BL_ORD_ID|9420 sp|Q5RFB0|ACY1_PONAB Aminoacylase-1 OS=Pongo abelii OX=9601 GN=ACY1 PE=2 SV=2//0
ACYP1	--	gnl|BL_ORD_ID|9440 sp|P41500|ACYP1_BOVIN Acylphosphatase-1 OS=Bos taurus OX=9913 GN=ACYP1 PE=1 SV=2//4.60623e-67
ADA	--	gnl|BL_ORD_ID|9889 sp|P56658|ADA_BOVIN Adenosine deaminase OS=Bos taurus OX=9913 GN=ADA PE=1 SV=3//0
ADAL	--	gnl|BL_ORD_ID|9829 sp|Q0VC13|ADAL_BOVIN Adenosine deaminase-like protein OS=Bos taurus OX=9913 GN=ADAL PE=2 SV=1//0
ADAM10	--	gnl|BL_ORD_ID|9713 sp|Q10741|ADA10_BOVIN Disintegrin and metalloproteinase domain-containing protein 10 OS=Bos taurus OX=9913 GN=ADAM10 PE=1 SV=1//0
ADAM15	--	gnl|BL_ORD_ID|9725 sp|Q13444|ADA15_HUMAN Disintegrin and metalloproteinase domain-containing protein 15 OS=Homo sapiens OX=9606 GN=ADAM15 PE=1 SV=4//0
ADAM17	--	gnl|BL_ORD_ID|9730 sp|P78536|ADA17_HUMAN Disintegrin and metalloproteinase domain-containing protein 17 OS=Homo sapiens OX=9606 GN=ADAM17 PE=1 SV=1//0
ADAM9	--	gnl|BL_ORD_ID|9856 sp|Q13443|ADAM9_HUMAN Disintegrin and metalloproteinase domain-containing protein 9 OS=Homo sapiens OX=9606 GN=ADAM9 PE=1 SV=1//9.03374e-59
ADAMTS10	--	gnl|BL_ORD_ID|39231 sp|Q9H324|ATS10_HUMAN A disintegrin and metalloproteinase with thrombospondin motifs 10 OS=Homo sapiens OX=9606 GN=ADAMTS10 PE=1 SV=2//0
ADAMTS12	--	gnl|BL_ORD_ID|39233 sp|P58397|ATS12_HUMAN A disintegrin and metalloproteinase with thrombospondin motifs 12 OS=Homo sapiens OX=9606 GN=ADAMTS12 PE=1 SV=2//0
ADAMTS6	--	gnl|BL_ORD_ID|39269 sp|Q9UKP5|ATS6_HUMAN A disintegrin and metalloproteinase with thrombospondin motifs 6 OS=Homo sapiens OX=9606 GN=ADAMTS6 PE=2 SV=2//2.85589e-08
ADAMTS7	--	gnl|BL_ORD_ID|39270 sp|Q9UKP4|ATS7_HUMAN A disintegrin and metalloproteinase with thrombospondin motifs 7 OS=Homo sapiens OX=9606 GN=ADAMTS7 PE=1 SV=2//0
ADAMTS9	--	gnl|BL_ORD_ID|39275 sp|Q9P2N4|ATS9_HUMAN A disintegrin and metalloproteinase with thrombospondin motifs 9 OS=Homo sapiens OX=9606 GN=ADAMTS9 PE=1 SV=4//0
ADAMTSL4	--	gnl|BL_ORD_ID|31979 sp|Q6UY14|ATL4_HUMAN ADAMTS-like protein 4 OS=Homo sapiens OX=9606 GN=ADAMTSL4 PE=1 SV=2//0
ADAMTSL5	--	gnl|BL_ORD_ID|31993 sp|Q6ZMM2|ATL5_HUMAN ADAMTS-like protein 5 OS=Homo sapiens OX=9606 GN=ADAMTSL5 PE=1 SV=3//0
ADAP1	--	gnl|BL_ORD_ID|9858 sp|O75689|ADAP1_HUMAN Arf-GAP with dual PH domain-containing protein 1 OS=Homo sapiens OX=9606 GN=ADAP1 PE=1 SV=2//0
ADAR	--	gnl|BL_ORD_ID|107194 sp|P55265|DSRAD_HUMAN Double-stranded RNA-specific adenosine deaminase OS=Homo sapiens OX=9606 GN=ADAR PE=1 SV=4//0
ADARB1	--	gnl|BL_ORD_ID|345312 sp|Q91ZS8|RED1_MOUSE Double-stranded RNA-specific editase 1 OS=Mus musculus OX=10090 GN=Adarb1 PE=1 SV=1//0
ADAT1	--	gnl|BL_ORD_ID|9875 sp|Q9BUB4|ADAT1_HUMAN tRNA-specific adenosine deaminase 1 OS=Homo sapiens OX=9606 GN=ADAT1 PE=1 SV=1//1.11521e-16
ADCK1	--	gnl|BL_ORD_ID|9924 sp|Q86TW2|ADCK1_HUMAN Uncharacterized aarF domain-containing protein kinase 1 OS=Homo sapiens OX=9606 GN=ADCK1 PE=2 SV=2//0
ADCK2	--	gnl|BL_ORD_ID|9928 sp|Q7Z695|ADCK2_HUMAN Uncharacterized aarF domain-containing protein kinase 2 OS=Homo sapiens OX=9606 GN=ADCK2 PE=2 SV=1//0
ADCK5	--	gnl|BL_ORD_ID|9930 sp|Q3MIX3|ADCK5_HUMAN Uncharacterized aarF domain-containing protein kinase 5 OS=Homo sapiens OX=9606 GN=ADCK5 PE=1 SV=2//0
ADCY3	--	gnl|BL_ORD_ID|9949 sp|O60266|ADCY3_HUMAN Adenylate cyclase type 3 OS=Homo sapiens OX=9606 GN=ADCY3 PE=1 SV=3//0
ADCY6	--	gnl|BL_ORD_ID|9960 sp|P30804|ADCY6_CANLF Adenylate cyclase type 6 OS=Canis lupus familiaris OX=9615 GN=ADCY6 PE=1 SV=1//0
ADCY7	--	gnl|BL_ORD_ID|9964 sp|Q29450|ADCY7_BOVIN Adenylate cyclase type 7 OS=Bos taurus OX=9913 GN=ADCY7 PE=2 SV=1//0
ADCY9	--	gnl|BL_ORD_ID|9971 sp|O60503|ADCY9_HUMAN Adenylate cyclase type 9 OS=Homo sapiens OX=9606 GN=ADCY9 PE=1 SV=4//0
ADD1	--	gnl|BL_ORD_ID|10061 sp|P35611|ADDA_HUMAN Alpha-adducin OS=Homo sapiens OX=9606 GN=ADD1 PE=1 SV=2//3.48179e-10
ADGRA3	--	gnl|BL_ORD_ID|12074 sp|Q8IWK6|AGRA3_HUMAN Adhesion G protein-coupled receptor A3 OS=Homo sapiens OX=9606 GN=ADGRA3 PE=1 SV=2//0
ADGRB2	--	gnl|BL_ORD_ID|12090 sp|O60241|AGRB2_HUMAN Adhesion G protein-coupled receptor B2 OS=Homo sapiens OX=9606 GN=ADGRB2 PE=1 SV=2//0
ADGRE5	--	gnl|BL_ORD_ID|57285 sp|Q8SQA4|CD97_BOVIN CD97 antigen OS=Bos taurus OX=9913 GN=CD97 PE=2 SV=1//0
ADGRF1	--	gnl|BL_ORD_ID|12142 sp|Q5T601|AGRF1_HUMAN Adhesion G-protein coupled receptor F1 OS=Homo sapiens OX=9606 GN=ADGRF1 PE=1 SV=2//0
ADGRF4	--	gnl|BL_ORD_ID|12149 sp|Q8IZF3|AGRF4_HUMAN Adhesion G protein-coupled receptor F4 OS=Homo sapiens OX=9606 GN=ADGRF4 PE=2 SV=3//0
ADGRG1	--	gnl|BL_ORD_ID|12156 sp|Q50DM8|AGRG1_MACMU Adhesion G-protein coupled receptor G1 OS=Macaca mulatta OX=9544 GN=ADGRG1 PE=2 SV=1//0
ADGRG2	--	gnl|BL_ORD_ID|12161 sp|Q8IZP9|AGRG2_HUMAN Adhesion G-protein coupled receptor G2 OS=Homo sapiens OX=9606 GN=ADGRG2 PE=1 SV=2//0
ADGRG6	--	gnl|BL_ORD_ID|12171 sp|Q86SQ4|AGRG6_HUMAN Adhesion G-protein coupled receptor G6 OS=Homo sapiens OX=9606 GN=ADGRG6 PE=1 SV=3//0
ADGRL1	--	gnl|BL_ORD_ID|12180 sp|O97831|AGRL1_BOVIN Adhesion G protein-coupled receptor L1 OS=Bos taurus OX=9913 GN=ADGRL1 PE=2 SV=1//0
ADGRL3	--	gnl|BL_ORD_ID|12188 sp|O97827|AGRL3_BOVIN Adhesion G protein-coupled receptor L3 OS=Bos taurus OX=9913 GN=ADGRL3 PE=2 SV=1//0
ADGRV1	--	gnl|BL_ORD_ID|159778 sp|Q8WXG9|GPR98_HUMAN G-protein coupled receptor 98 OS=Homo sapiens OX=9606 GN=GPR98 PE=1 SV=2//0
ADH5	--	gnl|BL_ORD_ID|10888 sp|Q3ZC42|ADHX_BOVIN Alcohol dehydrogenase class-3 OS=Bos taurus OX=9913 GN=ADH5 PE=2 SV=1//0
ADHFE1	--	gnl|BL_ORD_ID|178915 sp|A6QP15|HOT_BOVIN Hydroxyacid-oxoacid transhydrogenase, mitochondrial OS=Bos taurus OX=9913 GN=ADHFE1 PE=2 SV=1//0
ADI1	--	gnl|BL_ORD_ID|252295 sp|Q3ZBL1|MTND_BOVIN 1,2-dihydroxy-3-keto-5-methylthiopentene dioxygenase OS=Bos taurus OX=9913 GN=ADI1 PE=2 SV=2//1.31976e-126
ADIPOR1	--	gnl|BL_ORD_ID|293237 sp|Q91VH1|PAQR1_MOUSE Adiponectin receptor protein 1 OS=Mus musculus OX=10090 GN=Adipor1 PE=1 SV=1//0
ADIPOR2	--	gnl|BL_ORD_ID|293238 sp|Q86V24|PAQR2_HUMAN Adiponectin receptor protein 2 OS=Homo sapiens OX=9606 GN=ADIPOR2 PE=1 SV=1//0
ADM	--	gnl|BL_ORD_ID|11030 sp|O62827|ADML_BOVIN ADM OS=Bos taurus OX=9913 GN=ADM PE=2 SV=2//6.81138e-128
ADM5	--	gnl|BL_ORD_ID|11025 sp|A5LHG2|ADM5_PIG ADM5 OS=Sus scrofa OX=9823 GN=ADM5 PE=1 SV=1//9.91808e-35
ADNP	--	gnl|BL_ORD_ID|11042 sp|Q9H2P0|ADNP_HUMAN Activity-dependent neuroprotector homeobox protein OS=Homo sapiens OX=9606 GN=ADNP PE=1 SV=1//0
ADNP2	--	gnl|BL_ORD_ID|11040 sp|Q6IQ32|ADNP2_HUMAN Activity-dependent neuroprotector homeobox protein 2 OS=Homo sapiens OX=9606 GN=ADNP2 PE=1 SV=1//0
ADO	--	gnl|BL_ORD_ID|11281 sp|Q96SZ5|AEDO_HUMAN 2-aminoethanethiol dioxygenase OS=Homo sapiens OX=9606 GN=ADO PE=1 SV=2//2.08318e-130
ADORA1	--	gnl|BL_ORD_ID|3165 sp|P28190|AA1R_BOVIN Adenosine receptor A1 OS=Bos taurus OX=9913 GN=ADORA1 PE=2 SV=3//0
ADORA2B	--	gnl|BL_ORD_ID|3180 sp|Q1LZD0|AA2BR_BOVIN Adenosine receptor A2b OS=Bos taurus OX=9913 GN=ADORA2B PE=2 SV=1//0
ADPGK	--	gnl|BL_ORD_ID|11065 sp|A2VE47|ADPGK_BOVIN ADP-dependent glucokinase OS=Bos taurus OX=9913 GN=ADPGK PE=2 SV=1//0
ADPRH	--	gnl|BL_ORD_ID|11086 sp|Q32KR8|ADPRH_BOVIN [Protein ADP-ribosylarginine] hydrolase OS=Bos taurus OX=9913 GN=ADPRH PE=2 SV=1//0
ADPRHL1	--	gnl|BL_ORD_ID|23110 sp|Q3ZBM1|ARHL1_BOVIN [Protein ADP-ribosylarginine] hydrolase-like protein 1 OS=Bos taurus OX=9913 GN=ADPRHL1 PE=2 SV=1//0
ADPRHL2	--	gnl|BL_ORD_ID|23117 sp|Q3SYV9|ARHL2_BOVIN Poly(ADP-ribose) glycohydrolase ARH3 OS=Bos taurus OX=9913 GN=ADPRHL2 PE=2 SV=1//0
ADPRM	--	gnl|BL_ORD_ID|11105 sp|A7YY53|ADPRM_BOVIN Manganese-dependent ADP-ribose/CDP-alcohol diphosphatase OS=Bos taurus OX=9913 GN=ADPRM PE=2 SV=2//0
ADRB2	--	gnl|BL_ORD_ID|11136 sp|Q28044|ADRB2_BOVIN Beta-2 adrenergic receptor OS=Bos taurus OX=9913 GN=ADRB2 PE=2 SV=2//0
ADRM1	--	gnl|BL_ORD_ID|11174 sp|Q16186|ADRM1_HUMAN Proteasomal ubiquitin receptor ADRM1 OS=Homo sapiens OX=9606 GN=ADRM1 PE=1 SV=2//5.17818e-75
ADSS	--	gnl|BL_ORD_ID|328306 sp|A7MBG0|PURA2_BOVIN Adenylosuccinate synthetase isozyme 2 OS=Bos taurus OX=9913 GN=ADSS PE=2 SV=2//0
ADSSL1	--	gnl|BL_ORD_ID|328287 sp|A5PJR4|PURA1_BOVIN Adenylosuccinate synthetase isozyme 1 OS=Bos taurus OX=9913 GN=ADSSL1 PE=2 SV=1//6.74085e-45
AEBP2	--	gnl|BL_ORD_ID|11273 sp|A4FV57|AEBP2_BOVIN Zinc finger protein AEBP2 OS=Bos taurus OX=9913 GN=AEBP2 PE=2 SV=2//0
AEN	--	gnl|BL_ORD_ID|11307 sp|Q5REE2|AEN_PONAB Apoptosis-enhancing nuclease OS=Pongo abelii OX=9601 GN=AEN PE=2 SV=1//3.50602e-154
AES	--	gnl|BL_ORD_ID|11387 sp|Q08117|AES_HUMAN Amino-terminal enhancer of split OS=Homo sapiens OX=9606 GN=AES PE=1 SV=4//1.94073e-93
AFAP1	--	gnl|BL_ORD_ID|11467 sp|Q8N556|AFAP1_HUMAN Actin filament-associated protein 1 OS=Homo sapiens OX=9606 GN=AFAP1 PE=1 SV=2//3.4458e-82
AFAP1L2	--	gnl|BL_ORD_ID|11423 sp|Q17R10|AF1L2_BOVIN Actin filament-associated protein 1-like 2 OS=Bos taurus OX=9913 GN=AFAP1L2 PE=2 SV=1//0
AFDN	--	gnl|BL_ORD_ID|11457 sp|O35889|AFAD_RAT Afadin OS=Rattus norvegicus OX=10116 GN=Afdn PE=1 SV=1//1.01303e-35
AFF1	--	gnl|BL_ORD_ID|11480 sp|P51825|AFF1_HUMAN AF4/FMR2 family member 1 OS=Homo sapiens OX=9606 GN=AFF1 PE=1 SV=1//0
AFF2	--	gnl|BL_ORD_ID|11482 sp|P51816|AFF2_HUMAN AF4/FMR2 family member 2 OS=Homo sapiens OX=9606 GN=AFF2 PE=1 SV=4//9.15574e-17
AFF3	--	gnl|BL_ORD_ID|11486 sp|P51826|AFF3_HUMAN AF4/FMR2 family member 3 OS=Homo sapiens OX=9606 GN=AFF3 PE=1 SV=2//0
AFF4	--	gnl|BL_ORD_ID|11497 sp|Q9UHB7|AFF4_HUMAN AF4/FMR2 family member 4 OS=Homo sapiens OX=9606 GN=AFF4 PE=1 SV=1//0
AFG1L	--	gnl|BL_ORD_ID|11499 sp|Q8WV93|AFG1L_HUMAN AFG1-like ATPase OS=Homo sapiens OX=9606 GN=AFG1L PE=1 SV=2//0
AFG3L2	--	gnl|BL_ORD_ID|11506 sp|Q2KJI7|AFG32_BOVIN AFG3-like protein 2 OS=Bos taurus OX=9913 GN=AFG3L2 PE=2 SV=1//0
AFMID	--	gnl|BL_ORD_ID|205545 sp|Q8K4H1|KFA_MOUSE Kynurenine formamidase OS=Mus musculus OX=10090 GN=Afmid PE=1 SV=1//2.41218e-96
AFTPH	--	gnl|BL_ORD_ID|11610 sp|Q6ULP2|AFTIN_HUMAN Aftiphilin OS=Homo sapiens OX=9606 GN=AFTPH PE=1 SV=3//0
AGAP1	--	gnl|BL_ORD_ID|11710 sp|Q8BXK8|AGAP1_MOUSE Arf-GAP with GTPase, ANK repeat and PH domain-containing protein 1 OS=Mus musculus OX=10090 GN=Agap1 PE=1 SV=1//0
AGAP3	--	gnl|BL_ORD_ID|11715 sp|Q96P47|AGAP3_HUMAN Arf-GAP with GTPase, ANK repeat and PH domain-containing protein 3 OS=Homo sapiens OX=9606 GN=AGAP3 PE=1 SV=2//0
AGBL5	--	gnl|BL_ORD_ID|54175 sp|Q58CX9|CBPC5_BOVIN Cytosolic carboxypeptidase-like protein 5 OS=Bos taurus OX=9913 GN=AGBL5 PE=2 SV=3//0
AGER	--	gnl|BL_ORD_ID|338329 sp|Q28173|RAGE_BOVIN Advanced glycosylation end product-specific receptor OS=Bos taurus OX=9913 GN=AGER PE=1 SV=1//0
AGFG2	--	gnl|BL_ORD_ID|11780 sp|O95081|AGFG2_HUMAN Arf-GAP domain and FG repeat-containing protein 2 OS=Homo sapiens OX=9606 GN=AGFG2 PE=1 SV=2//5.25339e-180
AGGF1	--	gnl|BL_ORD_ID|11788 sp|Q8N302|AGGF1_HUMAN Angiogenic factor with G patch and FHA domains 1 OS=Homo sapiens OX=9606 GN=AGGF1 PE=1 SV=2//0
AGMAT	--	gnl|BL_ORD_ID|440820 sp|Q9BSE5|SPEB_HUMAN Agmatinase, mitochondrial OS=Homo sapiens OX=9606 GN=AGMAT PE=1 SV=2//1.07115e-150
AGO1	--	gnl|BL_ORD_ID|11968 sp|Q8CJG1|AGO1_MOUSE Protein argonaute-1 OS=Mus musculus OX=10090 GN=Ago1 PE=1 SV=2//0
AGO2	--	gnl|BL_ORD_ID|11973 sp|Q9UKV8|AGO2_HUMAN Protein argonaute-2 OS=Homo sapiens OX=9606 GN=AGO2 PE=1 SV=3//0
AGO4	--	gnl|BL_ORD_ID|11993 sp|Q9HCK5|AGO4_HUMAN Protein argonaute-4 OS=Homo sapiens OX=9606 GN=AGO4 PE=1 SV=2//0
AGPAT1	--	gnl|BL_ORD_ID|306363 sp|Q95JH2|PLCA_BOVIN 1-acyl-sn-glycerol-3-phosphate acyltransferase alpha OS=Bos taurus OX=9913 GN=AGPAT1 PE=2 SV=1//5.56733e-177
AGPAT2	--	gnl|BL_ORD_ID|306382 sp|O15120|PLCB_HUMAN 1-acyl-sn-glycerol-3-phosphate acyltransferase beta OS=Homo sapiens OX=9606 GN=AGPAT2 PE=1 SV=1//1.80448e-153
AGPAT3	--	gnl|BL_ORD_ID|306384 sp|Q9NRZ7|PLCC_HUMAN 1-acyl-sn-glycerol-3-phosphate acyltransferase gamma OS=Homo sapiens OX=9606 GN=AGPAT3 PE=1 SV=1//0
AGPAT4	--	gnl|BL_ORD_ID|306410 sp|Q5E9R2|PLCD_BOVIN 1-acyl-sn-glycerol-3-phosphate acyltransferase delta OS=Bos taurus OX=9913 GN=AGPAT4 PE=2 SV=1//0
AGPAT5	--	gnl|BL_ORD_ID|306420 sp|Q9NUQ2|PLCE_HUMAN 1-acyl-sn-glycerol-3-phosphate acyltransferase epsilon OS=Homo sapiens OX=9606 GN=AGPAT5 PE=1 SV=3//0
AGRN	--	gnl|BL_ORD_ID|12177 sp|O00468|AGRIN_HUMAN Agrin OS=Homo sapiens OX=9606 GN=AGRN PE=1 SV=5//0
AGTPBP1	--	gnl|BL_ORD_ID|54160 sp|Q9UPW5|CBPC1_HUMAN Cytosolic carboxypeptidase 1 OS=Homo sapiens OX=9606 GN=AGTPBP1 PE=1 SV=3//0
AGTRAP	--	gnl|BL_ORD_ID|39174 sp|Q6RW13|ATRAP_HUMAN Type-1 angiotensin II receptor-associated protein OS=Homo sapiens OX=9606 GN=AGTRAP PE=1 SV=1//8.9032e-80
AHCTF1	--	gnl|BL_ORD_ID|117473 sp|Q8WYP5|ELYS_HUMAN Protein ELYS OS=Homo sapiens OX=9606 GN=AHCTF1 PE=1 SV=3//0
AHCY	--	gnl|BL_ORD_ID|426263 sp|Q3MHL4|SAHH_BOVIN Adenosylhomocysteinase OS=Bos taurus OX=9913 GN=AHCY PE=2 SV=3//0
AHCYL1	--	gnl|BL_ORD_ID|426233 sp|Q80SW1|SAHH2_MOUSE S-adenosylhomocysteine hydrolase-like protein 1 OS=Mus musculus OX=10090 GN=Ahcyl1 PE=1 SV=1//0
AHDC1	--	gnl|BL_ORD_ID|12332 sp|Q5TGY3|AHDC1_HUMAN AT-hook DNA-binding motif-containing protein 1 OS=Homo sapiens OX=9606 GN=AHDC1 PE=1 SV=1//0
AHI1	--	gnl|BL_ORD_ID|12335 sp|Q8N157|AHI1_HUMAN Jouberin OS=Homo sapiens OX=9606 GN=AHI1 PE=1 SV=1//0
AHNAK	--	gnl|BL_ORD_ID|12387 sp|Q09666|AHNK_HUMAN Neuroblast differentiation-associated protein AHNAK OS=Homo sapiens OX=9606 GN=AHNAK PE=1 SV=2//1.11219e-81
AHNAK2	--	gnl|BL_ORD_ID|12386 sp|Q8IVF2|AHNK2_HUMAN Protein AHNAK2 OS=Homo sapiens OX=9606 GN=AHNAK2 PE=1 SV=2//0
AHR	--	gnl|BL_ORD_ID|12515 sp|Q95LD9|AHR_DELLE Aryl hydrocarbon receptor OS=Delphinapterus leucas OX=9749 GN=AHR PE=2 SV=1//0
AHSA1	--	gnl|BL_ORD_ID|12526 sp|O95433|AHSA1_HUMAN Activator of 90 kDa heat shock protein ATPase homolog 1 OS=Homo sapiens OX=9606 GN=AHSA1 PE=1 SV=1//0
AHSA2	--	gnl|BL_ORD_ID|12530 sp|Q8N9S3|AHSA2_MOUSE Activator of 90 kDa heat shock protein ATPase homolog 2 OS=Mus musculus OX=10090 GN=Ahsa2 PE=1 SV=2//0
AIDA	--	gnl|BL_ORD_ID|12582 sp|Q5RAV3|AIDA_PONAB Axin interactor, dorsalization-associated protein OS=Pongo abelii OX=9601 GN=AIDA PE=2 SV=1//0
AIFM1	--	gnl|BL_ORD_ID|12599 sp|O95831|AIFM1_HUMAN Apoptosis-inducing factor 1, mitochondrial OS=Homo sapiens OX=9606 GN=AIFM1 PE=1 SV=1//0
AIFM2	--	gnl|BL_ORD_ID|12602 sp|A5PJM4|AIFM2_BOVIN Apoptosis-inducing factor 2 OS=Bos taurus OX=9913 GN=AIFM2 PE=2 SV=1//0
AIMP2	--	gnl|BL_ORD_ID|12915 sp|Q0II26|AIMP2_BOVIN Aminoacyl tRNA synthase complex-interacting multifunctional protein 2 OS=Bos taurus OX=9913 GN=AIMP2 PE=2 SV=1//0
AJM1	--	gnl|BL_ORD_ID|13017 sp|C9J069|AJM1_HUMAN Apical junction component 1 homolog OS=Homo sapiens OX=9606 GN=AJM1 PE=3 SV=1//0
AJUBA	--	gnl|BL_ORD_ID|13021 sp|E1BKA3|AJUBA_BOVIN LIM domain-containing protein ajuba OS=Bos taurus OX=9913 GN=AJUBA PE=3 SV=1//0
AK1	--	gnl|BL_ORD_ID|200411 sp|P00570|KAD1_BOVIN Adenylate kinase isoenzyme 1 OS=Bos taurus OX=9913 GN=AK1 PE=1 SV=2//1.37092e-130
AK2	--	gnl|BL_ORD_ID|200437 sp|P08166|KAD2_BOVIN Adenylate kinase 2, mitochondrial OS=Bos taurus OX=9913 GN=AK2 PE=1 SV=2//4.20337e-154
AK3	--	gnl|BL_ORD_ID|200495 sp|P08760|KAD3_BOVIN GTP:AMP phosphotransferase AK3, mitochondrial OS=Bos taurus OX=9913 GN=AK3 PE=1 SV=3//5.01868e-155
AK4	--	gnl|BL_ORD_ID|200504 sp|Q0VCP1|KAD4_BOVIN Adenylate kinase 4, mitochondrial OS=Bos taurus OX=9913 GN=AK4 PE=2 SV=1//3.11413e-147
AK6	--	gnl|BL_ORD_ID|200518 sp|A5PJA1|KAD6_BOVIN Adenylate kinase isoenzyme 6 OS=Bos taurus OX=9913 GN=AK6 PE=2 SV=1//2.64264e-123
AKAP1	--	gnl|BL_ORD_ID|13090 sp|Q92667|AKAP1_HUMAN A-kinase anchor protein 1, mitochondrial OS=Homo sapiens OX=9606 GN=AKAP1 PE=1 SV=1//0
AKAP10	--	gnl|BL_ORD_ID|13072 sp|O43572|AKA10_HUMAN A-kinase anchor protein 10, mitochondrial OS=Homo sapiens OX=9606 GN=AKAP10 PE=1 SV=2//0
AKAP11	--	gnl|BL_ORD_ID|13075 sp|Q9UKA4|AKA11_HUMAN A-kinase anchor protein 11 OS=Homo sapiens OX=9606 GN=AKAP11 PE=1 SV=1//0
AKAP12	--	gnl|BL_ORD_ID|13077 sp|Q02952|AKA12_HUMAN A-kinase anchor protein 12 OS=Homo sapiens OX=9606 GN=AKAP12 PE=1 SV=4//0
AKAP13	--	gnl|BL_ORD_ID|13192 sp|Q12802|AKP13_HUMAN A-kinase anchor protein 13 OS=Homo sapiens OX=9606 GN=AKAP13 PE=1 SV=2//0
AKAP17A	--	gnl|BL_ORD_ID|13026 sp|Q02040|AK17A_HUMAN A-kinase anchor protein 17A OS=Homo sapiens OX=9606 GN=AKAP17A PE=1 SV=2//0
AKAP2	--	gnl|BL_ORD_ID|13093 sp|Q9Y2D5|AKAP2_HUMAN A-kinase anchor protein 2 OS=Homo sapiens OX=9606 GN=AKAP2 PE=1 SV=3//0
AKAP6	--	gnl|BL_ORD_ID|13106 sp|Q13023|AKAP6_HUMAN A-kinase anchor protein 6 OS=Homo sapiens OX=9606 GN=AKAP6 PE=1 SV=3//0
AKAP7	--	gnl|BL_ORD_ID|13084 sp|Q9P0M2|AKA7G_HUMAN A-kinase anchor protein 7 isoform gamma OS=Homo sapiens OX=9606 GN=AKAP7 PE=1 SV=2//0
AKAP8	--	gnl|BL_ORD_ID|13109 sp|O43823|AKAP8_HUMAN A-kinase anchor protein 8 OS=Homo sapiens OX=9606 GN=AKAP8 PE=1 SV=1//0
AKAP8L	--	gnl|BL_ORD_ID|13195 sp|Q9ULX6|AKP8L_HUMAN A-kinase anchor protein 8-like OS=Homo sapiens OX=9606 GN=AKAP8L PE=1 SV=3//1.06927e-14
AKAP9	--	gnl|BL_ORD_ID|13112 sp|Q99996|AKAP9_HUMAN A-kinase anchor protein 9 OS=Homo sapiens OX=9606 GN=AKAP9 PE=1 SV=3//0
AKIP1	--	gnl|BL_ORD_ID|13170 sp|Q9NQ31|AKIP1_HUMAN A-kinase-interacting protein 1 OS=Homo sapiens OX=9606 GN=AKIP1 PE=1 SV=2//7.84383e-106
AKIRIN1	--	gnl|BL_ORD_ID|13174 sp|Q9H9L7|AKIR1_HUMAN Akirin-1 OS=Homo sapiens OX=9606 GN=AKIRIN1 PE=1 SV=1//1.36803e-102
AKIRIN2	--	gnl|BL_ORD_ID|13178 sp|Q53H80|AKIR2_HUMAN Akirin-2 OS=Homo sapiens OX=9606 GN=AKIRIN2 PE=1 SV=2//1.2739e-81
AKNA	--	gnl|BL_ORD_ID|13184 sp|Q7Z591|AKNA_HUMAN AT-hook-containing transcription factor OS=Homo sapiens OX=9606 GN=AKNA PE=1 SV=2//0
AKT1	--	gnl|BL_ORD_ID|13243 sp|Q01314|AKT1_BOVIN RAC-alpha serine/threonine-protein kinase OS=Bos taurus OX=9913 GN=AKT1 PE=1 SV=2//0
AKT1S1	--	gnl|BL_ORD_ID|13305 sp|Q96B36|AKTS1_HUMAN Proline-rich AKT1 substrate 1 OS=Homo sapiens OX=9606 GN=AKT1S1 PE=1 SV=1//1.01448e-98
AKT2	--	gnl|BL_ORD_ID|13256 sp|P31751|AKT2_HUMAN RAC-beta serine/threonine-protein kinase OS=Homo sapiens OX=9606 GN=AKT2 PE=1 SV=2//0
AKT3	--	gnl|BL_ORD_ID|13260 sp|Q9Y243|AKT3_HUMAN RAC-gamma serine/threonine-protein kinase OS=Homo sapiens OX=9606 GN=AKT3 PE=1 SV=1//0
AKTIP	--	gnl|BL_ORD_ID|13272 sp|Q4R5E1|AKTIP_MACFA AKT-interacting protein OS=Macaca fascicularis OX=9541 GN=AKTIP PE=2 SV=1//0
ALAD	--	gnl|BL_ORD_ID|169776 sp|Q58DK5|HEM2_BOVIN Delta-aminolevulinic acid dehydratase OS=Bos taurus OX=9913 GN=ALAD PE=2 SV=1//0
ALCAM	--	gnl|BL_ORD_ID|56967 sp|Q9BH13|CD166_BOVIN CD166 antigen OS=Bos taurus OX=9913 GN=ALCAM PE=2 SV=1//0
ALDH16A1	--	gnl|BL_ORD_ID|2667 sp|A6QR56|A16A1_BOVIN Aldehyde dehydrogenase family 16 member A1 OS=Bos taurus OX=9913 GN=ALDH16A1 PE=2 SV=1//0
ALDH18A1	--	gnl|BL_ORD_ID|289747 sp|Q5R4M8|P5CS_PONAB Delta-1-pyrroline-5-carboxylate synthase OS=Pongo abelii OX=9601 GN=ALDH18A1 PE=2 SV=1//0
ALDH1A1	--	gnl|BL_ORD_ID|13346 sp|P48644|AL1A1_BOVIN Retinal dehydrogenase 1 OS=Bos taurus OX=9913 GN=ALDH1A1 PE=1 SV=3//0
ALDH2	--	gnl|BL_ORD_ID|13688 sp|P20000|ALDH2_BOVIN Aldehyde dehydrogenase, mitochondrial OS=Bos taurus OX=9913 GN=ALDH2 PE=1 SV=2//0
ALDH3A2	--	gnl|BL_ORD_ID|13395 sp|P51648|AL3A2_HUMAN Fatty aldehyde dehydrogenase OS=Homo sapiens OX=9606 GN=ALDH3A2 PE=1 SV=1//0
ALDH3B1	--	gnl|BL_ORD_ID|13400 sp|Q1JPA0|AL3B1_BOVIN Aldehyde dehydrogenase family 3 member B1 OS=Bos taurus OX=9913 GN=ALDH3B1 PE=2 SV=1//0
ALDH5A1	--	gnl|BL_ORD_ID|443977 sp|Q3MSM3|SSDH_HYLLA Succinate-semialdehyde dehydrogenase, mitochondrial OS=Hylobates lar OX=9580 GN=ALDH5A1 PE=2 SV=1//0
ALDH6A1	--	gnl|BL_ORD_ID|241197 sp|Q07536|MMSA_BOVIN Methylmalonate-semialdehyde dehydrogenase [acylating], mitochondrial OS=Bos taurus OX=9913 GN=ALDH6A1 PE=1 SV=1//0
ALDH7A1	--	gnl|BL_ORD_ID|13427 sp|Q2KJC9|AL7A1_BOVIN Alpha-aminoadipic semialdehyde dehydrogenase OS=Bos taurus OX=9913 GN=ALDH7A1 PE=2 SV=4//0
ALDOA	--	gnl|BL_ORD_ID|13753 sp|P04075|ALDOA_HUMAN Fructose-bisphosphate aldolase A OS=Homo sapiens OX=9606 GN=ALDOA PE=1 SV=2//0
ALG1	--	gnl|BL_ORD_ID|14054 sp|Q5R7A2|ALG1_PONAB Chitobiosyldiphosphodolichol beta-mannosyltransferase OS=Pongo abelii OX=9601 GN=ALG1 PE=2 SV=1//0
ALG10	--	gnl|BL_ORD_ID|11620 sp|Q5BKT4|AG10A_HUMAN Dol-P-Glc:Glc(2)Man(9)GlcNAc(2)-PP-Dol alpha-1,2-glucosyltransferase OS=Homo sapiens OX=9606 GN=ALG10 PE=2 SV=1//1.21985e-17
ALG11	--	gnl|BL_ORD_ID|13999 sp|Q2TAA5|ALG11_HUMAN GDP-Man:Man(3)GlcNAc(2)-PP-Dol alpha-1,2-mannosyltransferase OS=Homo sapiens OX=9606 GN=ALG11 PE=1 SV=2//0
ALG12	--	gnl|BL_ORD_ID|14012 sp|Q9BV10|ALG12_HUMAN Dol-P-Man:Man(7)GlcNAc(2)-PP-Dol alpha-1,6-mannosyltransferase OS=Homo sapiens OX=9606 GN=ALG12 PE=1 SV=1//0
ALG2	--	gnl|BL_ORD_ID|14063 sp|Q9H553|ALG2_HUMAN Alpha-1,3/1,6-mannosyltransferase ALG2 OS=Homo sapiens OX=9606 GN=ALG2 PE=1 SV=1//0
ALG3	--	gnl|BL_ORD_ID|14082 sp|Q92685|ALG3_HUMAN Dol-P-Man:Man(5)GlcNAc(2)-PP-Dol alpha-1,3-mannosyltransferase OS=Homo sapiens OX=9606 GN=ALG3 PE=1 SV=1//0
ALG6	--	gnl|BL_ORD_ID|14113 sp|Q9Y672|ALG6_HUMAN Dolichyl pyrophosphate Man9GlcNAc2 alpha-1,3-glucosyltransferase OS=Homo sapiens OX=9606 GN=ALG6 PE=1 SV=2//0
ALG8	--	gnl|BL_ORD_ID|14123 sp|Q0P5D9|ALG8_BOVIN Probable dolichyl pyrophosphate Glc1Man9GlcNAc2 alpha-1,3-glucosyltransferase OS=Bos taurus OX=9913 GN=ALG8 PE=2 SV=1//0
ALG9	--	gnl|BL_ORD_ID|14144 sp|Q9H6U8|ALG9_HUMAN Alpha-1,2-mannosyltransferase ALG9 OS=Homo sapiens OX=9606 GN=ALG9 PE=1 SV=2//3.44713e-24
ALK	--	gnl|BL_ORD_ID|14329 sp|Q9UM73|ALK_HUMAN ALK tyrosine kinase receptor OS=Homo sapiens OX=9606 GN=ALK PE=1 SV=3//0
ALKBH1	--	gnl|BL_ORD_ID|14245 sp|Q13686|ALKB1_HUMAN Nucleic acid dioxygenase ALKBH1 OS=Homo sapiens OX=9606 GN=ALKBH1 PE=1 SV=2//0
ALKBH2	--	gnl|BL_ORD_ID|14250 sp|Q58DM4|ALKB2_BOVIN DNA oxidative demethylase ALKBH2 OS=Bos taurus OX=9913 GN=ALKBH2 PE=2 SV=1//0
ALKBH3	--	gnl|BL_ORD_ID|14254 sp|Q32L00|ALKB3_BOVIN Alpha-ketoglutarate-dependent dioxygenase alkB homolog 3 OS=Bos taurus OX=9913 GN=ALKBH3 PE=2 SV=1//0
ALKBH4	--	gnl|BL_ORD_ID|14258 sp|Q9NXW9|ALKB4_HUMAN Alpha-ketoglutarate-dependent dioxygenase alkB homolog 4 OS=Homo sapiens OX=9606 GN=ALKBH4 PE=1 SV=1//2.51966e-171
ALKBH5	--	gnl|BL_ORD_ID|14260 sp|E1BH29|ALKB5_BOVIN RNA demethylase ALKBH5 OS=Bos taurus OX=9913 GN=ALKBH5 PE=3 SV=1//0
ALKBH6	--	gnl|BL_ORD_ID|14269 sp|Q8K2U2|ALKB6_MOUSE Alpha-ketoglutarate-dependent dioxygenase alkB homolog 6 OS=Mus musculus OX=10090 GN=Alkbh6 PE=2 SV=3//3.35467e-131
ALKBH8	--	gnl|BL_ORD_ID|14275 sp|A1A4L5|ALKB8_BOVIN Alkylated DNA repair protein alkB homolog 8 OS=Bos taurus OX=9913 GN=ALKBH8 PE=2 SV=1//0
ALMS1	--	gnl|BL_ORD_ID|14666 sp|Q8TCU4|ALMS1_HUMAN Alstrom syndrome protein 1 OS=Homo sapiens OX=9606 GN=ALMS1 PE=1 SV=4//1.38905e-17
ALPK1	--	gnl|BL_ORD_ID|14729 sp|Q96QP1|ALPK1_HUMAN Alpha-protein kinase 1 OS=Homo sapiens OX=9606 GN=ALPK1 PE=2 SV=3//0
ALPK3	--	gnl|BL_ORD_ID|14733 sp|Q96L96|ALPK3_HUMAN Alpha-protein kinase 3 OS=Homo sapiens OX=9606 GN=ALPK3 PE=1 SV=2//0
ALPL	--	gnl|BL_ORD_ID|312378 sp|P09487|PPBT_BOVIN Alkaline phosphatase, tissue-nonspecific isozyme OS=Bos taurus OX=9913 GN=ALPL PE=1 SV=2//0
ALS2	--	gnl|BL_ORD_ID|15127 sp|Q96Q42|ALS2_HUMAN Alsin OS=Homo sapiens OX=9606 GN=ALS2 PE=1 SV=2//0
ALS2CL	--	gnl|BL_ORD_ID|13384 sp|A6QP75|AL2CL_BOVIN ALS2 C-terminal-like protein OS=Bos taurus OX=9913 GN=ALS2CL PE=2 SV=1//0
ALYREF	--	gnl|BL_ORD_ID|471969 sp|Q28FB9|THOC4_XENTR THO complex subunit 4 OS=Xenopus tropicalis OX=8364 GN=alyref PE=2 SV=1//2.015e-13
AMACR	--	gnl|BL_ORD_ID|15229 sp|Q9UHK6|AMACR_HUMAN Alpha-methylacyl-CoA racemase OS=Homo sapiens OX=9606 GN=AMACR PE=1 SV=2//0
AMBRA1	--	gnl|BL_ORD_ID|16284 sp|Q9C0C7|AMRA1_HUMAN Activating molecule in BECN1-regulated autophagy protein 1 OS=Homo sapiens OX=9606 GN=AMBRA1 PE=1 SV=2//0
AMD1	--	gnl|BL_ORD_ID|92176 sp|P50243|DCAM_BOVIN S-adenosylmethionine decarboxylase proenzyme OS=Bos taurus OX=9913 GN=AMD1 PE=1 SV=1//0
AMDHD2	--	gnl|BL_ORD_ID|262219 sp|A7MBC0|NAGA_BOVIN N-acetylglucosamine-6-phosphate deacetylase OS=Bos taurus OX=9913 GN=AMDHD2 PE=2 SV=1//2.31176e-31
AMFR	--	gnl|BL_ORD_ID|15301 sp|Q9UKV5|AMFR_HUMAN E3 ubiquitin-protein ligase AMFR OS=Homo sapiens OX=9606 GN=AMFR PE=1 SV=2//0
AMIGO2	--	gnl|BL_ORD_ID|15312 sp|Q86SJ2|AMGO2_HUMAN Amphoterin-induced protein 2 OS=Homo sapiens OX=9606 GN=AMIGO2 PE=1 SV=1//0
AMMECR1L	--	gnl|BL_ORD_ID|15300 sp|Q5RDQ3|AMERL_PONAB AMMECR1-like protein OS=Pongo abelii OX=9601 GN=AMMECR1L PE=2 SV=1//0
AMN1	--	gnl|BL_ORD_ID|15443 sp|Q32L08|AMN1_BOVIN Protein AMN1 homolog OS=Bos taurus OX=9913 GN=AMN1 PE=2 SV=2//2.06586e-159
AMOT	--	gnl|BL_ORD_ID|15490 sp|Q4VCS5|AMOT_HUMAN Angiomotin OS=Homo sapiens OX=9606 GN=AMOT PE=1 SV=1//2.00767e-23
AMOTL1	--	gnl|BL_ORD_ID|15481 sp|E1BEQ5|AMOL1_BOVIN Angiomotin-like protein 1 OS=Bos taurus OX=9913 GN=AMOTL1 PE=3 SV=1//0
AMOTL2	--	gnl|BL_ORD_ID|15484 sp|F1MRK3|AMOL2_BOVIN Angiomotin-like protein 2 OS=Bos taurus OX=9913 GN=AMOTL2 PE=2 SV=3//0
AMPD2	--	gnl|BL_ORD_ID|15991 sp|Q01433|AMPD2_HUMAN AMP deaminase 2 OS=Homo sapiens OX=9606 GN=AMPD2 PE=1 SV=2//0
AMPD3	--	gnl|BL_ORD_ID|15995 sp|Q01432|AMPD3_HUMAN AMP deaminase 3 OS=Homo sapiens OX=9606 GN=AMPD3 PE=1 SV=1//0
AMT	--	gnl|BL_ORD_ID|147629 sp|P25285|GCST_BOVIN Aminomethyltransferase, mitochondrial OS=Bos taurus OX=9913 GN=AMT PE=1 SV=1//0
AMZ2	--	gnl|BL_ORD_ID|16529 sp|Q4R684|AMZ2_MACFA Archaemetzincin-2 OS=Macaca fascicularis OX=9541 GN=AMZ2 PE=2 SV=2//0
ANAPC1	--	gnl|BL_ORD_ID|18534 sp|Q9H1A4|APC1_HUMAN Anaphase-promoting complex subunit 1 OS=Homo sapiens OX=9606 GN=ANAPC1 PE=1 SV=1//0
ANAPC13	--	gnl|BL_ORD_ID|18512 sp|Q9BS18|APC13_HUMAN Anaphase-promoting complex subunit 13 OS=Homo sapiens OX=9606 GN=ANAPC13 PE=1 SV=1//6.86948e-43
ANAPC15	--	gnl|BL_ORD_ID|18522 sp|D3ZQX4|APC15_RAT Anaphase-promoting complex subunit 15 OS=Rattus norvegicus OX=10116 GN=Anapc15 PE=3 SV=1//7.72435e-41
ANAPC16	--	gnl|BL_ORD_ID|18525 sp|Q58DR0|APC16_BOVIN Anaphase-promoting complex subunit 16 OS=Bos taurus OX=9913 GN=ANAPC16 PE=3 SV=1//7.96542e-52
ANAPC7	--	gnl|BL_ORD_ID|18562 sp|Q9UJX3|APC7_HUMAN Anaphase-promoting complex subunit 7 OS=Homo sapiens OX=9606 GN=ANAPC7 PE=1 SV=4//0
ANGEL1	--	gnl|BL_ORD_ID|16753 sp|Q9UNK9|ANGE1_HUMAN Protein angel homolog 1 OS=Homo sapiens OX=9606 GN=ANGEL1 PE=1 SV=1//0
ANGEL2	--	gnl|BL_ORD_ID|16756 sp|A6H7I3|ANGE2_BOVIN Protein angel homolog 2 OS=Bos taurus OX=9913 GN=ANGEL2 PE=2 SV=1//0
ANGPT1	--	gnl|BL_ORD_ID|16803 sp|O18920|ANGP1_BOVIN Angiopoietin-1 OS=Bos taurus OX=9913 GN=ANGPT1 PE=2 SV=3//0
ANGPTL2	--	gnl|BL_ORD_ID|16785 sp|Q9UKU9|ANGL2_HUMAN Angiopoietin-related protein 2 OS=Homo sapiens OX=9606 GN=ANGPTL2 PE=1 SV=1//0
ANK1	--	gnl|BL_ORD_ID|16849 sp|P16157|ANK1_HUMAN Ankyrin-1 OS=Homo sapiens OX=9606 GN=ANK1 PE=1 SV=3//7.16934e-88
ANKFY1	--	gnl|BL_ORD_ID|16726 sp|Q9P2R3|ANFY1_HUMAN Rabankyrin-5 OS=Homo sapiens OX=9606 GN=ANKFY1 PE=1 SV=2//0
ANKH	--	gnl|BL_ORD_ID|16867 sp|Q9HCJ1|ANKH_HUMAN Progressive ankylosis protein homolog OS=Homo sapiens OX=9606 GN=ANKH PE=1 SV=2//0
ANKHD1	--	gnl|BL_ORD_ID|16861 sp|Q8IWZ3|ANKH1_HUMAN Ankyrin repeat and KH domain-containing protein 1 OS=Homo sapiens OX=9606 GN=ANKHD1 PE=1 SV=1//0
ANKIB1	--	gnl|BL_ORD_ID|13168 sp|Q9P2G1|AKIB1_HUMAN Ankyrin repeat and IBR domain-containing protein 1 OS=Homo sapiens OX=9606 GN=ANKIB1 PE=1 SV=3//0
ANKLE1	--	gnl|BL_ORD_ID|16875 sp|Q8NAG6|ANKL1_HUMAN Ankyrin repeat and LEM domain-containing protein 1 OS=Homo sapiens OX=9606 GN=ANKLE1 PE=1 SV=2//0
ANKLE2	--	gnl|BL_ORD_ID|16878 sp|Q86XL3|ANKL2_HUMAN Ankyrin repeat and LEM domain-containing protein 2 OS=Homo sapiens OX=9606 GN=ANKLE2 PE=1 SV=4//0
ANKMY2	--	gnl|BL_ORD_ID|16910 sp|Q0VCS9|ANKY2_BOVIN Ankyrin repeat and MYND domain-containing protein 2 OS=Bos taurus OX=9913 GN=ANKMY2 PE=2 SV=1//0
ANKRD1	--	gnl|BL_ORD_ID|16881 sp|Q3ZBX7|ANKR1_BOVIN Ankyrin repeat domain-containing protein 1 OS=Bos taurus OX=9913 GN=ANKRD1 PE=2 SV=1//0
ANKRD10	--	gnl|BL_ORD_ID|17357 sp|Q9NXR5|ANR10_HUMAN Ankyrin repeat domain-containing protein 10 OS=Homo sapiens OX=9606 GN=ANKRD10 PE=1 SV=2//0
ANKRD11	--	gnl|BL_ORD_ID|17359 sp|Q6UB99|ANR11_HUMAN Ankyrin repeat domain-containing protein 11 OS=Homo sapiens OX=9606 GN=ANKRD11 PE=1 SV=3//4.37081e-28
ANKRD12	--	gnl|BL_ORD_ID|17361 sp|Q6UB98|ANR12_HUMAN Ankyrin repeat domain-containing protein 12 OS=Homo sapiens OX=9606 GN=ANKRD12 PE=1 SV=3//0
ANKRD13A	--	gnl|BL_ORD_ID|16556 sp|Q8IZ07|AN13A_HUMAN Ankyrin repeat domain-containing protein 13A OS=Homo sapiens OX=9606 GN=ANKRD13A PE=1 SV=3//0
ANKRD16	--	gnl|BL_ORD_ID|17362 sp|Q6P6B7|ANR16_HUMAN Ankyrin repeat domain-containing protein 16 OS=Homo sapiens OX=9606 GN=ANKRD16 PE=1 SV=1//1.4732e-164
ANKRD17	--	gnl|BL_ORD_ID|17365 sp|O75179|ANR17_HUMAN Ankyrin repeat domain-containing protein 17 OS=Homo sapiens OX=9606 GN=ANKRD17 PE=1 SV=3//0
ANKRD2	--	gnl|BL_ORD_ID|16890 sp|Q9GZV1|ANKR2_HUMAN Ankyrin repeat domain-containing protein 2 OS=Homo sapiens OX=9606 GN=ANKRD2 PE=1 SV=3//0
ANKRD22	--	gnl|BL_ORD_ID|17369 sp|Q5VYY1|ANR22_HUMAN Ankyrin repeat domain-containing protein 22 OS=Homo sapiens OX=9606 GN=ANKRD22 PE=2 SV=1//6.09937e-106
ANKRD26	--	gnl|BL_ORD_ID|17375 sp|Q9UPS8|ANR26_HUMAN Ankyrin repeat domain-containing protein 26 OS=Homo sapiens OX=9606 GN=ANKRD26 PE=1 SV=3//0
ANKRD27	--	gnl|BL_ORD_ID|17377 sp|Q96NW4|ANR27_HUMAN Ankyrin repeat domain-containing protein 27 OS=Homo sapiens OX=9606 GN=ANKRD27 PE=1 SV=2//0
ANKRD28	--	gnl|BL_ORD_ID|17380 sp|O15084|ANR28_HUMAN Serine/threonine-protein phosphatase 6 regulatory ankyrin repeat subunit A OS=Homo sapiens OX=9606 GN=ANKRD28 PE=1 SV=5//7.39976e-86
ANKRD33B	--	gnl|BL_ORD_ID|16605 sp|Q3U0L2|AN33B_MOUSE Ankyrin repeat domain-containing protein 33B OS=Mus musculus OX=10090 GN=Ankrd33b PE=1 SV=1//9.47178e-147
ANKRD37	--	gnl|BL_ORD_ID|17387 sp|Q0VC93|ANR37_BOVIN Ankyrin repeat domain-containing protein 37 OS=Bos taurus OX=9913 GN=ANKRD37 PE=2 SV=1//5.4803e-94
ANKRD39	--	gnl|BL_ORD_ID|17391 sp|Q0P5B9|ANR39_BOVIN Ankyrin repeat domain-containing protein 39 OS=Bos taurus OX=9913 GN=ANKRD39 PE=2 SV=1//9.76063e-113
ANKRD40	--	gnl|BL_ORD_ID|17395 sp|Q6AI12|ANR40_HUMAN Ankyrin repeat domain-containing protein 40 OS=Homo sapiens OX=9606 GN=ANKRD40 PE=1 SV=2//0
ANKRD42	--	gnl|BL_ORD_ID|17398 sp|Q3V096|ANR42_MOUSE Ankyrin repeat domain-containing protein 42 OS=Mus musculus OX=10090 GN=Ankrd42 PE=1 SV=1//1.18314e-06
ANKRD49	--	gnl|BL_ORD_ID|17410 sp|Q5EA33|ANR49_BOVIN Ankyrin repeat domain-containing protein 49 OS=Bos taurus OX=9913 GN=ANKRD49 PE=2 SV=1//2.73076e-159
ANKRD50	--	gnl|BL_ORD_ID|17413 sp|Q9ULJ7|ANR50_HUMAN Ankyrin repeat domain-containing protein 50 OS=Homo sapiens OX=9606 GN=ANKRD50 PE=1 SV=4//0
ANKRD6	--	gnl|BL_ORD_ID|16892 sp|Q9Y2G4|ANKR6_HUMAN Ankyrin repeat domain-containing protein 6 OS=Homo sapiens OX=9606 GN=ANKRD6 PE=2 SV=3//0
ANKRD9	--	gnl|BL_ORD_ID|16897 sp|Q96BM1|ANKR9_HUMAN Ankyrin repeat domain-containing protein 9 OS=Homo sapiens OX=9606 GN=ANKRD9 PE=2 SV=1//2.37261e-149
ANKS1A	--	gnl|BL_ORD_ID|17452 sp|Q92625|ANS1A_HUMAN Ankyrin repeat and SAM domain-containing protein 1A OS=Homo sapiens OX=9606 GN=ANKS1A PE=1 SV=4//0
ANKS3	--	gnl|BL_ORD_ID|16899 sp|Q6ZW76|ANKS3_HUMAN Ankyrin repeat and SAM domain-containing protein 3 OS=Homo sapiens OX=9606 GN=ANKS3 PE=1 SV=1//0
ANKS4B	--	gnl|BL_ORD_ID|17462 sp|Q8N8V4|ANS4B_HUMAN Ankyrin repeat and SAM domain-containing protein 4B OS=Homo sapiens OX=9606 GN=ANKS4B PE=1 SV=2//0
ANKS6	--	gnl|BL_ORD_ID|16903 sp|Q68DC2|ANKS6_HUMAN Ankyrin repeat and SAM domain-containing protein 6 OS=Homo sapiens OX=9606 GN=ANKS6 PE=1 SV=2//0
ANKZF1	--	gnl|BL_ORD_ID|16914 sp|Q58CQ5|ANKZ1_BOVIN Ankyrin repeat and zinc finger domain-containing protein 1 OS=Bos taurus OX=9913 GN=ANKZF1 PE=2 SV=2//0
ANLN	--	gnl|BL_ORD_ID|16920 sp|Q9NQW6|ANLN_HUMAN Anillin OS=Homo sapiens OX=9606 GN=ANLN PE=1 SV=2//5.62996e-123
ANO1	--	gnl|BL_ORD_ID|17281 sp|Q5XXA6|ANO1_HUMAN Anoctamin-1 OS=Homo sapiens OX=9606 GN=ANO1 PE=1 SV=1//0
ANO10	--	gnl|BL_ORD_ID|17279 sp|Q9NW15|ANO10_HUMAN Anoctamin-10 OS=Homo sapiens OX=9606 GN=ANO10 PE=1 SV=2//0
ANO6	--	gnl|BL_ORD_ID|17293 sp|Q4KMQ2|ANO6_HUMAN Anoctamin-6 OS=Homo sapiens OX=9606 GN=ANO6 PE=1 SV=2//0
ANO8	--	gnl|BL_ORD_ID|17298 sp|Q9HCE9|ANO8_HUMAN Anoctamin-8 OS=Homo sapiens OX=9606 GN=ANO8 PE=1 SV=3//0
ANO9	--	gnl|BL_ORD_ID|17300 sp|A1A5B4|ANO9_HUMAN Anoctamin-9 OS=Homo sapiens OX=9606 GN=ANO9 PE=1 SV=3//0
ANP32A	--	gnl|BL_ORD_ID|16575 sp|P51122|AN32A_BOVIN Acidic leucine-rich nuclear phosphoprotein 32 family member A OS=Bos taurus OX=9913 GN=ANP32A PE=1 SV=2//6.25356e-78
ANP32B	--	gnl|BL_ORD_ID|16584 sp|Q3SZC6|AN32B_BOVIN Acidic leucine-rich nuclear phosphoprotein 32 family member B OS=Bos taurus OX=9913 GN=ANP32B PE=2 SV=1//4.95927e-95
ANP32E	--	gnl|BL_ORD_ID|16597 sp|Q9BTT0|AN32E_HUMAN Acidic leucine-rich nuclear phosphoprotein 32 family member E OS=Homo sapiens OX=9606 GN=ANP32E PE=1 SV=1//2.91543e-92
ANTXR2	--	gnl|BL_ORD_ID|17513 sp|P58335|ANTR2_HUMAN Anthrax toxin receptor 2 OS=Homo sapiens OX=9606 GN=ANTXR2 PE=1 SV=5//0
ANXA1	--	gnl|BL_ORD_ID|17550 sp|P46193|ANXA1_BOVIN Annexin A1 OS=Bos taurus OX=9913 GN=ANXA1 PE=1 SV=2//0
ANXA11	--	gnl|BL_ORD_ID|17534 sp|P27214|ANX11_BOVIN Annexin A11 OS=Bos taurus OX=9913 GN=ANXA11 PE=1 SV=1//4.84717e-08
ANXA2	--	gnl|BL_ORD_ID|17572 sp|A2SW69|ANXA2_SHEEP Annexin A2 OS=Ovis aries OX=9940 GN=ANXA2 PE=1 SV=1//0
ANXA3	--	gnl|BL_ORD_ID|17573 sp|Q3SWX7|ANXA3_BOVIN Annexin A3 OS=Bos taurus OX=9913 GN=ANXA3 PE=2 SV=3//5.18069e-13
ANXA4	--	gnl|BL_ORD_ID|17577 sp|P13214|ANXA4_BOVIN Annexin A4 OS=Bos taurus OX=9913 GN=ANXA4 PE=1 SV=2//0
ANXA5	--	gnl|BL_ORD_ID|17583 sp|P81287|ANXA5_BOVIN Annexin A5 OS=Bos taurus OX=9913 GN=ANXA5 PE=1 SV=3//0
ANXA6	--	gnl|BL_ORD_ID|17591 sp|P79134|ANXA6_BOVIN Annexin A6 OS=Bos taurus OX=9913 GN=ANXA6 PE=1 SV=2//0
ANXA7	--	gnl|BL_ORD_ID|17597 sp|P20072|ANXA7_BOVIN Annexin A7 OS=Bos taurus OX=9913 GN=ANXA7 PE=1 SV=2//0
ANXA8L1	--	gnl|BL_ORD_ID|17603 sp|Q95L54|ANXA8_BOVIN Annexin A8 OS=Bos taurus OX=9913 GN=ANXA8 PE=2 SV=1//0
AOC2	--	gnl|BL_ORD_ID|17656 sp|O75106|AOC2_HUMAN Retina-specific copper amine oxidase OS=Homo sapiens OX=9606 GN=AOC2 PE=1 SV=2//0
AP1B1	--	gnl|BL_ORD_ID|17789 sp|Q10567|AP1B1_HUMAN AP-1 complex subunit beta-1 OS=Homo sapiens OX=9606 GN=AP1B1 PE=1 SV=2//2.23688e-08
AP1G1	--	gnl|BL_ORD_ID|17798 sp|O43747|AP1G1_HUMAN AP-1 complex subunit gamma-1 OS=Homo sapiens OX=9606 GN=AP1G1 PE=1 SV=5//0
AP1G2	--	gnl|BL_ORD_ID|17805 sp|O75843|AP1G2_HUMAN AP-1 complex subunit gamma-like 2 OS=Homo sapiens OX=9606 GN=AP1G2 PE=1 SV=1//6.30971e-32
AP1S1	--	gnl|BL_ORD_ID|17826 sp|P61967|AP1S1_MOUSE AP-1 complex subunit sigma-1A OS=Mus musculus OX=10090 GN=Ap1s1 PE=1 SV=1//9.2262e-105
AP1S3	--	gnl|BL_ORD_ID|17834 sp|Q96PC3|AP1S3_HUMAN AP-1 complex subunit sigma-3 OS=Homo sapiens OX=9606 GN=AP1S3 PE=1 SV=1//6.62446e-91
AP2A1	--	gnl|BL_ORD_ID|17850 sp|O95782|AP2A1_HUMAN AP-2 complex subunit alpha-1 OS=Homo sapiens OX=9606 GN=AP2A1 PE=1 SV=3//0
AP2A2	--	gnl|BL_ORD_ID|17853 sp|Q0VCK5|AP2A2_BOVIN AP-2 complex subunit alpha-2 OS=Bos taurus OX=9913 GN=AP2A2 PE=1 SV=1//0
AP2B1	--	gnl|BL_ORD_ID|17788 sp|Q08DS7|AP1B1_BOVIN AP-1 complex subunit beta-1 OS=Bos taurus OX=9913 GN=AP2B1 PE=2 SV=1//0
AP3B1	--	gnl|BL_ORD_ID|17929 sp|Q32PG1|AP3B1_BOVIN AP-3 complex subunit beta-1 OS=Bos taurus OX=9913 GN=AP3B1 PE=2 SV=1//0
AP3D1	--	gnl|BL_ORD_ID|17940 sp|Q865S1|AP3D1_BOVIN AP-3 complex subunit delta-1 OS=Bos taurus OX=9913 GN=AP3D1 PE=1 SV=2//0
AP3M1	--	gnl|BL_ORD_ID|17953 sp|Q5R478|AP3M1_PONAB AP-3 complex subunit mu-1 OS=Pongo abelii OX=9601 GN=AP3M1 PE=2 SV=1//0
AP3M2	--	gnl|BL_ORD_ID|17955 sp|P53677|AP3M2_HUMAN AP-3 complex subunit mu-2 OS=Homo sapiens OX=9606 GN=AP3M2 PE=2 SV=1//0
AP3S1	--	gnl|BL_ORD_ID|17965 sp|Q9DCR2|AP3S1_MOUSE AP-3 complex subunit sigma-1 OS=Mus musculus OX=10090 GN=Ap3s1 PE=1 SV=2//4.39898e-137
AP3S2	--	gnl|BL_ORD_ID|17966 sp|Q1JQA3|AP3S2_BOVIN AP-3 complex subunit sigma-2 OS=Bos taurus OX=9913 GN=AP3S2 PE=2 SV=1//8.93804e-133
AP4B1	--	gnl|BL_ORD_ID|17988 sp|Q9Y6B7|AP4B1_HUMAN AP-4 complex subunit beta-1 OS=Homo sapiens OX=9606 GN=AP4B1 PE=1 SV=2//0
AP4E1	--	gnl|BL_ORD_ID|17991 sp|Q9UPM8|AP4E1_HUMAN AP-4 complex subunit epsilon-1 OS=Homo sapiens OX=9606 GN=AP4E1 PE=1 SV=2//0
AP4M1	--	gnl|BL_ORD_ID|17995 sp|Q29RY8|AP4M1_BOVIN AP-4 complex subunit mu-1 OS=Bos taurus OX=9913 GN=AP4M1 PE=2 SV=1//0
AP4S1	--	gnl|BL_ORD_ID|18002 sp|Q3ZBB6|AP4S1_BOVIN AP-4 complex subunit sigma-1 OS=Bos taurus OX=9913 GN=AP4S1 PE=2 SV=1//2.75742e-96
AP5B1	--	gnl|BL_ORD_ID|18007 sp|G3MZC5|AP5B1_BOVIN AP-5 complex subunit beta-1 OS=Bos taurus OX=9913 GN=AP5B1 PE=2 SV=1//0
AP5M1	--	gnl|BL_ORD_ID|18012 sp|Q5E9X5|AP5M1_BOVIN AP-5 complex subunit mu-1 OS=Bos taurus OX=9913 GN=AP5M1 PE=2 SV=1//3.41473e-06
AP5S1	--	gnl|BL_ORD_ID|18018 sp|Q9NUS5|AP5S1_HUMAN AP-5 complex subunit sigma-1 OS=Homo sapiens OX=9606 GN=AP5S1 PE=1 SV=1//3.29799e-87
AP5Z1	--	gnl|BL_ORD_ID|18020 sp|O43299|AP5Z1_HUMAN AP-5 complex subunit zeta-1 OS=Homo sapiens OX=9606 GN=AP5Z1 PE=1 SV=2//0
APAF1	--	gnl|BL_ORD_ID|18033 sp|O14727|APAF_HUMAN Apoptotic protease-activating factor 1 OS=Homo sapiens OX=9606 GN=APAF1 PE=1 SV=2//0
APBA3	--	gnl|BL_ORD_ID|18434 sp|O96018|APBA3_HUMAN Amyloid-beta A4 precursor protein-binding family A member 3 OS=Homo sapiens OX=9606 GN=APBA3 PE=1 SV=1//0
APBB1	--	gnl|BL_ORD_ID|18437 sp|O00213|APBB1_HUMAN Amyloid-beta A4 precursor protein-binding family B member 1 OS=Homo sapiens OX=9606 GN=APBB1 PE=1 SV=2//0
APBB2	--	gnl|BL_ORD_ID|18440 sp|Q92870|APBB2_HUMAN Amyloid-beta A4 precursor protein-binding family B member 2 OS=Homo sapiens OX=9606 GN=APBB2 PE=1 SV=3//0
APC	--	gnl|BL_ORD_ID|18630 sp|P25054|APC_HUMAN Adenomatous polyposis coli protein OS=Homo sapiens OX=9606 GN=APC PE=1 SV=2//0
APC2	--	gnl|BL_ORD_ID|18628 sp|O95996|APCL_HUMAN Adenomatous polyposis coli protein 2 OS=Homo sapiens OX=9606 GN=APC2 PE=1 SV=1//5.07765e-103
APCDD1	--	gnl|BL_ORD_ID|18590 sp|Q8J025|APCD1_HUMAN Protein APCDD1 OS=Homo sapiens OX=9606 GN=APCDD1 PE=1 SV=1//0
APEH	--	gnl|BL_ORD_ID|7248 sp|P80227|ACPH_BOVIN Acylamino-acid-releasing enzyme OS=Bos taurus OX=9913 GN=APEH PE=1 SV=2//0
APEX1	--	gnl|BL_ORD_ID|18714 sp|P23196|APEX1_BOVIN DNA-(apurinic or apyrimidinic site) lyase OS=Bos taurus OX=9913 GN=APEX1 PE=1 SV=2//0
APEX2	--	gnl|BL_ORD_ID|18723 sp|Q5E9N9|APEX2_BOVIN DNA-(apurinic or apyrimidinic site) lyase 2 OS=Bos taurus OX=9913 GN=APEX2 PE=2 SV=1//0
APH1A	--	gnl|BL_ORD_ID|18813 sp|Q8BVF7|APH1A_MOUSE Gamma-secretase subunit APH-1A OS=Mus musculus OX=10090 GN=Aph1a PE=1 SV=2//8.13028e-151
APH1B	--	gnl|BL_ORD_ID|18816 sp|Q8C7N7|APH1B_MOUSE Gamma-secretase subunit APH-1B OS=Mus musculus OX=10090 GN=Aph1b PE=2 SV=1//7.62572e-87
API5	--	gnl|BL_ORD_ID|18864 sp|Q9BZZ5|API5_HUMAN Apoptosis inhibitor 5 OS=Homo sapiens OX=9606 GN=API5 PE=1 SV=3//0
APLP2	--	gnl|BL_ORD_ID|18916 sp|Q06481|APLP2_HUMAN Amyloid-like protein 2 OS=Homo sapiens OX=9606 GN=APLP2 PE=1 SV=2//0
APMAP	--	gnl|BL_ORD_ID|18933 sp|Q3T0E5|APMAP_BOVIN Adipocyte plasma membrane-associated protein OS=Bos taurus OX=9913 GN=APMAP PE=2 SV=1//0
APOL3_1	--	gnl|BL_ORD_ID|19174 sp|O95236|APOL3_HUMAN Apolipoprotein L3 OS=Homo sapiens OX=9606 GN=APOL3 PE=1 SV=3//2.3591e-43
APOLD1	--	gnl|BL_ORD_ID|18906 sp|Q96LR9|APLD1_HUMAN Apolipoprotein L domain-containing protein 1 OS=Homo sapiens OX=9606 GN=APOLD1 PE=2 SV=2//4.67103e-66
APOO	--	gnl|BL_ORD_ID|239121 sp|Q148H0|MIC26_BOVIN MICOS complex subunit MIC26 OS=Bos taurus OX=9913 GN=APOO PE=2 SV=1//1.12486e-141
APOPT1	--	gnl|BL_ORD_ID|19183 sp|Q148E1|APOP1_BOVIN Apoptogenic protein 1, mitochondrial OS=Bos taurus OX=9913 GN=APOPT1 PE=2 SV=1//1.21904e-98
APP	--	gnl|BL_ORD_ID|3071 sp|P79307|A4_PIG Amyloid-beta A4 protein OS=Sus scrofa OX=9823 GN=APP PE=2 SV=2//5.47299e-122
APPBP2	--	gnl|BL_ORD_ID|18489 sp|Q92624|APBP2_HUMAN Amyloid protein-binding protein 2 OS=Homo sapiens OX=9606 GN=APPBP2 PE=1 SV=2//0
APPL1	--	gnl|BL_ORD_ID|104772 sp|Q9UKG1|DP13A_HUMAN DCC-interacting protein 13-alpha OS=Homo sapiens OX=9606 GN=APPL1 PE=1 SV=1//0
APPL2	--	gnl|BL_ORD_ID|104774 sp|Q8NEU8|DP13B_HUMAN DCC-interacting protein 13-beta OS=Homo sapiens OX=9606 GN=APPL2 PE=1 SV=3//0
APRT	--	gnl|BL_ORD_ID|19387 sp|Q56JW4|APT_BOVIN Adenine phosphoribosyltransferase OS=Bos taurus OX=9913 GN=APRT PE=2 SV=1//2.13853e-124
APTX	--	gnl|BL_ORD_ID|19300 sp|Q7YRZ2|APTX_BOVIN Aprataxin OS=Bos taurus OX=9913 GN=APTX PE=2 SV=1//0
AQP1	--	gnl|BL_ORD_ID|20011 sp|P47865|AQP1_BOVIN Aquaporin-1 OS=Bos taurus OX=9913 GN=AQP1 PE=1 SV=3//0
AQR	--	gnl|BL_ORD_ID|20122 sp|O60306|AQR_HUMAN RNA helicase aquarius OS=Homo sapiens OX=9606 GN=AQR PE=1 SV=4//0
ARAP1	--	gnl|BL_ORD_ID|20461 sp|Q96P48|ARAP1_HUMAN Arf-GAP with Rho-GAP domain, ANK repeat and PH domain-containing protein 1 OS=Homo sapiens OX=9606 GN=ARAP1 PE=1 SV=3//0
ARAP2	--	gnl|BL_ORD_ID|20463 sp|Q8WZ64|ARAP2_HUMAN Arf-GAP with Rho-GAP domain, ANK repeat and PH domain-containing protein 2 OS=Homo sapiens OX=9606 GN=ARAP2 PE=1 SV=3//0
ARCN1	--	gnl|BL_ORD_ID|73780 sp|P53619|COPD_BOVIN Coatomer subunit delta OS=Bos taurus OX=9913 GN=ARCN1 PE=1 SV=1//0
AREL1	--	gnl|BL_ORD_ID|20921 sp|O15033|AREL1_HUMAN Apoptosis-resistant E3 ubiquitin protein ligase 1 OS=Homo sapiens OX=9606 GN=AREL1 PE=1 SV=3//0
ARF1	--	gnl|BL_ORD_ID|20945 sp|P84079|ARF1_RAT ADP-ribosylation factor 1 OS=Rattus norvegicus OX=10116 GN=Arf1 PE=1 SV=2//9.49959e-126
ARF2	--	gnl|BL_ORD_ID|20959 sp|P84082|ARF2_RAT ADP-ribosylation factor 2 OS=Rattus norvegicus OX=10116 GN=Arf2 PE=2 SV=1//1.03297e-123
ARF3	--	gnl|BL_ORD_ID|20967 sp|P61207|ARF3_TAKRU ADP-ribosylation factor 3 OS=Takifugu rubripes OX=31033 GN=arf3 PE=3 SV=2//1.18796e-129
ARF4	--	gnl|BL_ORD_ID|20970 sp|Q3SZF2|ARF4_BOVIN ADP-ribosylation factor 4 OS=Bos taurus OX=9913 GN=ARF4 PE=2 SV=3//6.65088e-107
ARF5	--	gnl|BL_ORD_ID|20980 sp|P84083|ARF5_RAT ADP-ribosylation factor 5 OS=Rattus norvegicus OX=10116 GN=Arf5 PE=1 SV=2//1.54568e-98
ARF6	--	gnl|BL_ORD_ID|20986 sp|P62332|ARF6_RAT ADP-ribosylation factor 6 OS=Rattus norvegicus OX=10116 GN=Arf6 PE=1 SV=2//4.10555e-115
ARFGAP1	--	gnl|BL_ORD_ID|21040 sp|Q62848|ARFG1_RAT ADP-ribosylation factor GTPase-activating protein 1 OS=Rattus norvegicus OX=10116 GN=Arfgap1 PE=1 SV=1//0
ARFGAP2	--	gnl|BL_ORD_ID|21041 sp|A1L520|ARFG2_BOVIN ADP-ribosylation factor GTPase-activating protein 2 OS=Bos taurus OX=9913 GN=ARFGAP2 PE=2 SV=1//0
ARFGAP3	--	gnl|BL_ORD_ID|21047 sp|Q17R07|ARFG3_BOVIN ADP-ribosylation factor GTPase-activating protein 3 OS=Bos taurus OX=9913 GN=ARFGAP3 PE=2 SV=1//0
ARFGEF1	--	gnl|BL_ORD_ID|43368 sp|O46382|BIG1_BOVIN Brefeldin A-inhibited guanine nucleotide-exchange protein 1 OS=Bos taurus OX=9913 GN=ARFGEF1 PE=1 SV=1//0
ARFGEF2	--	gnl|BL_ORD_ID|43380 sp|Q9Y6D5|BIG2_HUMAN Brefeldin A-inhibited guanine nucleotide-exchange protein 2 OS=Homo sapiens OX=9606 GN=ARFGEF2 PE=1 SV=3//0
ARFGEF3	--	gnl|BL_ORD_ID|43384 sp|Q5TH69|BIG3_HUMAN Brefeldin A-inhibited guanine nucleotide-exchange protein 3 OS=Homo sapiens OX=9606 GN=ARFGEF3 PE=1 SV=3//0
ARFIP1	--	gnl|BL_ORD_ID|21079 sp|P53367|ARFP1_HUMAN Arfaptin-1 OS=Homo sapiens OX=9606 GN=ARFIP1 PE=1 SV=2//0
ARFIP2	--	gnl|BL_ORD_ID|21081 sp|Q3ZCL5|ARFP2_BOVIN Arfaptin-2 OS=Bos taurus OX=9913 GN=ARFIP2 PE=2 SV=1//0
ARFRP1	--	gnl|BL_ORD_ID|21091 sp|Q32LJ2|ARFRP_BOVIN ADP-ribosylation factor-related protein 1 OS=Bos taurus OX=9913 GN=ARFRP1 PE=2 SV=1//6.65909e-109
ARG2	--	gnl|BL_ORD_ID|22380 sp|Q58DL1|ARGI2_BOVIN Arginase-2, mitochondrial OS=Bos taurus OX=9913 GN=ARG2 PE=2 SV=1//0
ARGLU1	--	gnl|BL_ORD_ID|22633 sp|Q9NWB6|ARGL1_HUMAN Arginine and glutamate-rich protein 1 OS=Homo sapiens OX=9606 GN=ARGLU1 PE=1 SV=1//2.75312e-19
ARHGAP1	--	gnl|BL_ORD_ID|349134 sp|Q07960|RHG01_HUMAN Rho GTPase-activating protein 1 OS=Homo sapiens OX=9606 GN=ARHGAP1 PE=1 SV=1//0
ARHGAP10	--	gnl|BL_ORD_ID|349150 sp|Q08DP6|RHG10_BOVIN Rho GTPase-activating protein 10 OS=Bos taurus OX=9913 GN=ARHGAP10 PE=2 SV=1//7.04028e-09
ARHGAP11A	--	gnl|BL_ORD_ID|349236 sp|Q6P4F7|RHGBA_HUMAN Rho GTPase-activating protein 11A OS=Homo sapiens OX=9606 GN=ARHGAP11A PE=1 SV=2//0
ARHGAP12	--	gnl|BL_ORD_ID|349154 sp|Q9BE31|RHG12_MACFA Rho GTPase-activating protein 12 OS=Macaca fascicularis OX=9541 GN=ARHGAP12 PE=2 SV=1//0
ARHGAP17	--	gnl|BL_ORD_ID|349161 sp|Q68EM7|RHG17_HUMAN Rho GTPase-activating protein 17 OS=Homo sapiens OX=9606 GN=ARHGAP17 PE=1 SV=1//8.50591e-15
ARHGAP18	--	gnl|BL_ORD_ID|349164 sp|Q8N392|RHG18_HUMAN Rho GTPase-activating protein 18 OS=Homo sapiens OX=9606 GN=ARHGAP18 PE=1 SV=3//3.23955e-69
ARHGAP21	--	gnl|BL_ORD_ID|349174 sp|Q5T5U3|RHG21_HUMAN Rho GTPase-activating protein 21 OS=Homo sapiens OX=9606 GN=ARHGAP21 PE=1 SV=1//0
ARHGAP22	--	gnl|BL_ORD_ID|349177 sp|Q7Z5H3|RHG22_HUMAN Rho GTPase-activating protein 22 OS=Homo sapiens OX=9606 GN=ARHGAP22 PE=1 SV=1//0
ARHGAP23	--	gnl|BL_ORD_ID|349179 sp|Q9P227|RHG23_HUMAN Rho GTPase-activating protein 23 OS=Homo sapiens OX=9606 GN=ARHGAP23 PE=1 SV=2//0
ARHGAP24	--	gnl|BL_ORD_ID|349181 sp|Q8N264|RHG24_HUMAN Rho GTPase-activating protein 24 OS=Homo sapiens OX=9606 GN=ARHGAP24 PE=1 SV=2//0
ARHGAP26	--	gnl|BL_ORD_ID|349186 sp|Q5ZMW5|RHG26_CHICK Rho GTPase-activating protein 26 OS=Gallus gallus OX=9031 GN=ARHGAP26 PE=1 SV=2//0
ARHGAP27	--	gnl|BL_ORD_ID|349191 sp|Q6ZUM4|RHG27_HUMAN Rho GTPase-activating protein 27 OS=Homo sapiens OX=9606 GN=ARHGAP27 PE=1 SV=3//0
ARHGAP28	--	gnl|BL_ORD_ID|349194 sp|Q9P2N2|RHG28_HUMAN Rho GTPase-activating protein 28 OS=Homo sapiens OX=9606 GN=ARHGAP28 PE=1 SV=3//0
ARHGAP29	--	gnl|BL_ORD_ID|349196 sp|A7YY57|RHG29_BOVIN Rho GTPase-activating protein 29 OS=Bos taurus OX=9913 GN=ARHGAP29 PE=2 SV=1//0
ARHGAP31	--	gnl|BL_ORD_ID|349203 sp|Q2M1Z3|RHG31_HUMAN Rho GTPase-activating protein 31 OS=Homo sapiens OX=9606 GN=ARHGAP31 PE=1 SV=2//0
ARHGAP32	--	gnl|BL_ORD_ID|349205 sp|A7KAX9|RHG32_HUMAN Rho GTPase-activating protein 32 OS=Homo sapiens OX=9606 GN=ARHGAP32 PE=1 SV=1//0
ARHGAP35	--	gnl|BL_ORD_ID|349210 sp|P83509|RHG35_CANLF Rho GTPase-activating protein 35 OS=Canis lupus familiaris OX=9615 GN=ARHGAP35 PE=2 SV=1//0
ARHGAP39	--	gnl|BL_ORD_ID|349219 sp|Q9C0H5|RHG39_HUMAN Rho GTPase-activating protein 39 OS=Homo sapiens OX=9606 GN=ARHGAP39 PE=1 SV=2//0
ARHGAP42	--	gnl|BL_ORD_ID|349224 sp|A6NI28|RHG42_HUMAN Rho GTPase-activating protein 42 OS=Homo sapiens OX=9606 GN=ARHGAP42 PE=1 SV=3//0
ARHGAP45	--	gnl|BL_ORD_ID|178030 sp|Q5RB40|HMHA1_PONAB Rho GTPase-activating protein 45 OS=Pongo abelii OX=9601 GN=ARHGAP45 PE=2 SV=1//0
ARHGAP5	--	gnl|BL_ORD_ID|349137 sp|Q13017|RHG05_HUMAN Rho GTPase-activating protein 5 OS=Homo sapiens OX=9606 GN=ARHGAP5 PE=1 SV=2//0
ARHGDIA	--	gnl|BL_ORD_ID|148163 sp|P19803|GDIR1_BOVIN Rho GDP-dissociation inhibitor 1 OS=Bos taurus OX=9913 GN=ARHGDIA PE=1 SV=3//2.30993e-140
ARHGDIB	--	gnl|BL_ORD_ID|148170 sp|Q9TU03|GDIR2_BOVIN Rho GDP-dissociation inhibitor 2 OS=Bos taurus OX=9913 GN=ARHGDIB PE=2 SV=3//5.45131e-141
ARHGEF10	--	gnl|BL_ORD_ID|23090 sp|O15013|ARHGA_HUMAN Rho guanine nucleotide exchange factor 10 OS=Homo sapiens OX=9606 GN=ARHGEF10 PE=1 SV=4//0
ARHGEF10L	--	gnl|BL_ORD_ID|21143 sp|Q29RM4|ARGAL_BOVIN Rho guanine nucleotide exchange factor 10-like protein OS=Bos taurus OX=9913 GN=ARHGEF10L PE=2 SV=1//0
ARHGEF11	--	gnl|BL_ORD_ID|23092 sp|O15085|ARHGB_HUMAN Rho guanine nucleotide exchange factor 11 OS=Homo sapiens OX=9606 GN=ARHGEF11 PE=1 SV=1//0
ARHGEF12_1	--	gnl|BL_ORD_ID|23094 sp|Q9NZN5|ARHGC_HUMAN Rho guanine nucleotide exchange factor 12 OS=Homo sapiens OX=9606 GN=ARHGEF12 PE=1 SV=1//0
ARHGEF16	--	gnl|BL_ORD_ID|23098 sp|Q5VV41|ARHGG_HUMAN Rho guanine nucleotide exchange factor 16 OS=Homo sapiens OX=9606 GN=ARHGEF16 PE=1 SV=1//0
ARHGEF17	--	gnl|BL_ORD_ID|23100 sp|Q96PE2|ARHGH_HUMAN Rho guanine nucleotide exchange factor 17 OS=Homo sapiens OX=9606 GN=ARHGEF17 PE=1 SV=1//6.17215e-62
ARHGEF18	--	gnl|BL_ORD_ID|23102 sp|Q6ZSZ5|ARHGI_HUMAN Rho guanine nucleotide exchange factor 18 OS=Homo sapiens OX=9606 GN=ARHGEF18 PE=1 SV=3//0
ARHGEF2	--	gnl|BL_ORD_ID|23065 sp|B2DCZ9|ARHG2_PIG Rho guanine nucleotide exchange factor 2 OS=Sus scrofa OX=9823 GN=ARHGEF2 PE=2 SV=1//1.59823e-127
ARHGEF28	--	gnl|BL_ORD_ID|21127 sp|Q8N1W1|ARG28_HUMAN Rho guanine nucleotide exchange factor 28 OS=Homo sapiens OX=9606 GN=ARHGEF28 PE=1 SV=3//0
ARHGEF3	--	gnl|BL_ORD_ID|23068 sp|Q9NR81|ARHG3_HUMAN Rho guanine nucleotide exchange factor 3 OS=Homo sapiens OX=9606 GN=ARHGEF3 PE=1 SV=1//0
ARHGEF39	--	gnl|BL_ORD_ID|21134 sp|Q0P5E3|ARG39_BOVIN Rho guanine nucleotide exchange factor 39 OS=Bos taurus OX=9913 GN=ARHGEF39 PE=2 SV=1//4.89555e-57
ARHGEF40	--	gnl|BL_ORD_ID|23055 sp|Q8TER5|ARH40_HUMAN Rho guanine nucleotide exchange factor 40 OS=Homo sapiens OX=9606 GN=ARHGEF40 PE=1 SV=3//0
ARHGEF5	--	gnl|BL_ORD_ID|23074 sp|Q12774|ARHG5_HUMAN Rho guanine nucleotide exchange factor 5 OS=Homo sapiens OX=9606 GN=ARHGEF5 PE=1 SV=3//0
ARHGEF6	--	gnl|BL_ORD_ID|23077 sp|Q15052|ARHG6_HUMAN Rho guanine nucleotide exchange factor 6 OS=Homo sapiens OX=9606 GN=ARHGEF6 PE=1 SV=2//0
ARHGEF7	--	gnl|BL_ORD_ID|23080 sp|Q14155|ARHG7_HUMAN Rho guanine nucleotide exchange factor 7 OS=Homo sapiens OX=9606 GN=ARHGEF7 PE=1 SV=2//0
ARHGEF9	--	gnl|BL_ORD_ID|23085 sp|Q58DL7|ARHG9_BOVIN Rho guanine nucleotide exchange factor 9 OS=Bos taurus OX=9913 GN=ARHGEF9 PE=2 SV=1//0
ARID1A	--	gnl|BL_ORD_ID|23133 sp|O14497|ARI1A_HUMAN AT-rich interactive domain-containing protein 1A OS=Homo sapiens OX=9606 GN=ARID1A PE=1 SV=3//2.34944e-60
ARID1B	--	gnl|BL_ORD_ID|23136 sp|E9Q4N7|ARI1B_MOUSE AT-rich interactive domain-containing protein 1B OS=Mus musculus OX=10090 GN=Arid1b PE=1 SV=1//2.40278e-40
ARID2	--	gnl|BL_ORD_ID|23185 sp|Q68CP9|ARID2_HUMAN AT-rich interactive domain-containing protein 2 OS=Homo sapiens OX=9606 GN=ARID2 PE=1 SV=2//0
ARID3A	--	gnl|BL_ORD_ID|23154 sp|Q99856|ARI3A_HUMAN AT-rich interactive domain-containing protein 3A OS=Homo sapiens OX=9606 GN=ARID3A PE=1 SV=2//0
ARID3B	--	gnl|BL_ORD_ID|23158 sp|Q8IVW6|ARI3B_HUMAN AT-rich interactive domain-containing protein 3B OS=Homo sapiens OX=9606 GN=ARID3B PE=1 SV=2//0
ARID4A	--	gnl|BL_ORD_ID|23163 sp|P29374|ARI4A_HUMAN AT-rich interactive domain-containing protein 4A OS=Homo sapiens OX=9606 GN=ARID4A PE=1 SV=3//0
ARID4B	--	gnl|BL_ORD_ID|23164 sp|Q4LE39|ARI4B_HUMAN AT-rich interactive domain-containing protein 4B OS=Homo sapiens OX=9606 GN=ARID4B PE=1 SV=2//0
ARID5A	--	gnl|BL_ORD_ID|23168 sp|Q3SWY1|ARI5A_BOVIN AT-rich interactive domain-containing protein 5A OS=Bos taurus OX=9913 GN=ARID5A PE=2 SV=1//0
ARID5B	--	gnl|BL_ORD_ID|23171 sp|E1BLP6|ARI5B_BOVIN AT-rich interactive domain-containing protein 5B OS=Bos taurus OX=9913 GN=ARID5B PE=3 SV=1//0
ARIH1	--	gnl|BL_ORD_ID|23142 sp|Q9Y4X5|ARI1_HUMAN E3 ubiquitin-protein ligase ARIH1 OS=Homo sapiens OX=9606 GN=ARIH1 PE=1 SV=2//0
ARIH2	--	gnl|BL_ORD_ID|23151 sp|O95376|ARI2_HUMAN E3 ubiquitin-protein ligase ARIH2 OS=Homo sapiens OX=9606 GN=ARIH2 PE=1 SV=1//1.68109e-23
ARL1	--	gnl|BL_ORD_ID|23231 sp|Q2YDM1|ARL1_BOVIN ADP-ribosylation factor-like protein 1 OS=Bos taurus OX=9913 GN=ARL1 PE=2 SV=1//7.2372e-108
ARL10	--	gnl|BL_ORD_ID|23215 sp|Q8N8L6|ARL10_HUMAN ADP-ribosylation factor-like protein 10 OS=Homo sapiens OX=9606 GN=ARL10 PE=2 SV=1//5.42067e-79
ARL13B	--	gnl|BL_ORD_ID|20139 sp|Q3SXY8|AR13B_HUMAN ADP-ribosylation factor-like protein 13B OS=Homo sapiens OX=9606 GN=ARL13B PE=1 SV=1//0
ARL14	--	gnl|BL_ORD_ID|23223 sp|Q8N4G2|ARL14_HUMAN ADP-ribosylation factor-like protein 14 OS=Homo sapiens OX=9606 GN=ARL14 PE=1 SV=2//2.14373e-109
ARL14EP	--	gnl|BL_ORD_ID|13340 sp|Q5EA92|AL14E_BOVIN ARL14 effector protein OS=Bos taurus OX=9913 GN=ARL14EP PE=2 SV=1//1.32277e-169
ARL16	--	gnl|BL_ORD_ID|23229 sp|Q0P5N6|ARL16_HUMAN ADP-ribosylation factor-like protein 16 OS=Homo sapiens OX=9606 GN=ARL16 PE=1 SV=1//3.55485e-69
ARL2	--	gnl|BL_ORD_ID|23238 sp|Q2TA37|ARL2_BOVIN ADP-ribosylation factor-like protein 2 OS=Bos taurus OX=9913 GN=ARL2 PE=1 SV=1//2.01454e-127
ARL2BP	--	gnl|BL_ORD_ID|20145 sp|Q32PC9|AR2BP_BOVIN ADP-ribosylation factor-like protein 2-binding protein OS=Bos taurus OX=9913 GN=ARL2BP PE=1 SV=2//9.51998e-94
ARL4A	--	gnl|BL_ORD_ID|23261 sp|P61214|ARL4A_RAT ADP-ribosylation factor-like protein 4A OS=Rattus norvegicus OX=10116 GN=Arl4a PE=2 SV=1//6.03822e-126
ARL4C	--	gnl|BL_ORD_ID|23263 sp|P61208|ARL4C_MOUSE ADP-ribosylation factor-like protein 4C OS=Mus musculus OX=10090 GN=Arl4c PE=2 SV=1//1.19903e-125
ARL4D	--	gnl|BL_ORD_ID|23264 sp|Q0VC18|ARL4D_BOVIN ADP-ribosylation factor-like protein 4D OS=Bos taurus OX=9913 GN=ARL4D PE=2 SV=1//1.85871e-126
ARL5A	--	gnl|BL_ORD_ID|23268 sp|Q2KJ96|ARL5A_BOVIN ADP-ribosylation factor-like protein 5A OS=Bos taurus OX=9913 GN=ARL5A PE=2 SV=1//6.49637e-124
ARL6IP1	--	gnl|BL_ORD_ID|20158 sp|Q15041|AR6P1_HUMAN ADP-ribosylation factor-like protein 6-interacting protein 1 OS=Homo sapiens OX=9606 GN=ARL6IP1 PE=1 SV=2//1.0286e-08
ARL6IP4	--	gnl|BL_ORD_ID|20164 sp|Q9JM93|AR6P4_MOUSE ADP-ribosylation factor-like protein 6-interacting protein 4 OS=Mus musculus OX=10090 GN=Arl6ip4 PE=1 SV=1//1.50079e-58
ARL6IP5	--	gnl|BL_ORD_ID|314231 sp|Q5E9M1|PRAF3_BOVIN PRA1 family protein 3 OS=Bos taurus OX=9913 GN=ARL6IP5 PE=2 SV=1//2.55022e-116
ARL6IP6	--	gnl|BL_ORD_ID|20167 sp|Q3MHM8|AR6P6_BOVIN ADP-ribosylation factor-like protein 6-interacting protein 6 OS=Bos taurus OX=9913 GN=ARL6IP6 PE=2 SV=1//8.73019e-133
ARMC1	--	gnl|BL_ORD_ID|23963 sp|Q3ZBE1|ARMC1_BOVIN Armadillo repeat-containing protein 1 OS=Bos taurus OX=9913 GN=ARMC1 PE=2 SV=1//0
ARMC10	--	gnl|BL_ORD_ID|23956 sp|Q8N2F6|ARM10_HUMAN Armadillo repeat-containing protein 10 OS=Homo sapiens OX=9606 GN=ARMC10 PE=1 SV=1//3.7574e-129
ARMC5	--	gnl|BL_ORD_ID|23975 sp|Q96C12|ARMC5_HUMAN Armadillo repeat-containing protein 5 OS=Homo sapiens OX=9606 GN=ARMC5 PE=1 SV=2//1.3307e-09
ARMC6	--	gnl|BL_ORD_ID|23979 sp|Q6NXE6|ARMC6_HUMAN Armadillo repeat-containing protein 6 OS=Homo sapiens OX=9606 GN=ARMC6 PE=1 SV=2//0
ARMC7	--	gnl|BL_ORD_ID|23982 sp|Q9H6L4|ARMC7_HUMAN Armadillo repeat-containing protein 7 OS=Homo sapiens OX=9606 GN=ARMC7 PE=1 SV=1//4.28945e-43
ARMC8	--	gnl|BL_ORD_ID|23984 sp|Q2KI54|ARMC8_BOVIN Armadillo repeat-containing protein 8 OS=Bos taurus OX=9913 GN=ARMC8 PE=2 SV=1//0
ARMCX3	--	gnl|BL_ORD_ID|24035 sp|Q5R9J3|ARMX3_PONAB Armadillo repeat-containing X-linked protein 3 OS=Pongo abelii OX=9601 GN=ARMCX3 PE=2 SV=1//0
ARMT1	--	gnl|BL_ORD_ID|24017 sp|A3KMX8|ARMT1_BOVIN Protein-glutamate O-methyltransferase OS=Bos taurus OX=9913 GN=ARMT1 PE=2 SV=1//0
ARPC1A	--	gnl|BL_ORD_ID|20511 sp|Q1JP79|ARC1A_BOVIN Actin-related protein 2/3 complex subunit 1A OS=Bos taurus OX=9913 GN=ARPC1A PE=2 SV=1//0
ARPC1B	--	gnl|BL_ORD_ID|20516 sp|Q58CQ2|ARC1B_BOVIN Actin-related protein 2/3 complex subunit 1B OS=Bos taurus OX=9913 GN=ARPC1B PE=1 SV=4//0
ARPC2	--	gnl|BL_ORD_ID|28146 sp|Q3MHR7|ARPC2_BOVIN Actin-related protein 2/3 complex subunit 2 OS=Bos taurus OX=9913 GN=ARPC2 PE=1 SV=1//0
ARPC4	--	gnl|BL_ORD_ID|28170 sp|P59999|ARPC4_MOUSE Actin-related protein 2/3 complex subunit 4 OS=Mus musculus OX=10090 GN=Arpc4 PE=1 SV=3//2.83841e-117
ARPC5	--	gnl|BL_ORD_ID|28177 sp|Q9CPW4|ARPC5_MOUSE Actin-related protein 2/3 complex subunit 5 OS=Mus musculus OX=10090 GN=Arpc5 PE=1 SV=3//1.85848e-98
ARPC5L	--	gnl|BL_ORD_ID|28074 sp|Q5E963|ARP5L_BOVIN Actin-related protein 2/3 complex subunit 5-like protein OS=Bos taurus OX=9913 GN=ARPC5L PE=2 SV=1//1.73276e-94
ARPP19	--	gnl|BL_ORD_ID|27995 sp|Q28055|ARP19_BOVIN cAMP-regulated phosphoprotein 19 OS=Bos taurus OX=9913 GN=ARPP19 PE=1 SV=2//1.97892e-57
ARRDC1	--	gnl|BL_ORD_ID|28253 sp|Q99KN1|ARRD1_MOUSE Arrestin domain-containing protein 1 OS=Mus musculus OX=10090 GN=Arrdc1 PE=1 SV=2//0
ARRDC2	--	gnl|BL_ORD_ID|28255 sp|Q8TBH0|ARRD2_HUMAN Arrestin domain-containing protein 2 OS=Homo sapiens OX=9606 GN=ARRDC2 PE=1 SV=2//0
ARRDC3	--	gnl|BL_ORD_ID|28257 sp|Q0VCA2|ARRD3_BOVIN Arrestin domain-containing protein 3 OS=Bos taurus OX=9913 GN=ARRDC3 PE=2 SV=1//6.09472e-37
ARRDC4	--	gnl|BL_ORD_ID|28262 sp|Q8NCT1|ARRD4_HUMAN Arrestin domain-containing protein 4 OS=Homo sapiens OX=9606 GN=ARRDC4 PE=1 SV=3//0
ARSB	--	gnl|BL_ORD_ID|28308 sp|P15848|ARSB_HUMAN Arylsulfatase B OS=Homo sapiens OX=9606 GN=ARSB PE=1 SV=1//0
ARSG	--	gnl|BL_ORD_ID|28386 sp|Q32KH9|ARSG_CANLF Arylsulfatase G OS=Canis lupus familiaris OX=9615 GN=ARSG PE=2 SV=1//4.25842e-24
ARSH	--	gnl|BL_ORD_ID|28390 sp|Q32KH8|ARSH_CANLF Arylsulfatase H OS=Canis lupus familiaris OX=9615 GN=ARSH PE=2 SV=1//0
ARSJ	--	gnl|BL_ORD_ID|28398 sp|Q5FYB0|ARSJ_HUMAN Arylsulfatase J OS=Homo sapiens OX=9606 GN=ARSJ PE=2 SV=1//0
ART1	--	gnl|BL_ORD_ID|263561 sp|P52961|NAR1_HUMAN GPI-linked NAD(P)(+)--arginine ADP-ribosyltransferase 1 OS=Homo sapiens OX=9606 GN=ART1 PE=2 SV=2//2.57343e-156
ARV1	--	gnl|BL_ORD_ID|28484 sp|Q3SZW3|ARV1_BOVIN Protein ARV1 OS=Bos taurus OX=9913 GN=ARV1 PE=2 SV=1//0
ARVCF	--	gnl|BL_ORD_ID|28491 sp|O00192|ARVC_HUMAN Armadillo repeat protein deleted in velo-cardio-facial syndrome OS=Homo sapiens OX=9606 GN=ARVCF PE=1 SV=1//0
ASAH1	--	gnl|BL_ORD_ID|28582 sp|Q17QB3|ASAH1_BOVIN Acid ceramidase OS=Bos taurus OX=9913 GN=ASAH1 PE=2 SV=3//2.86085e-07
ASAP1	--	gnl|BL_ORD_ID|28596 sp|O97902|ASAP1_BOVIN Arf-GAP with SH3 domain, ANK repeat and PH domain-containing protein 1 OS=Bos taurus OX=9913 GN=ASAP1 PE=1 SV=1//0
ASB10	--	gnl|BL_ORD_ID|28610 sp|Q8WXI3|ASB10_HUMAN Ankyrin repeat and SOCS box protein 10 OS=Homo sapiens OX=9606 GN=ASB10 PE=1 SV=2//0
ASB13	--	gnl|BL_ORD_ID|28618 sp|Q8WXK3|ASB13_HUMAN Ankyrin repeat and SOCS box protein 13 OS=Homo sapiens OX=9606 GN=ASB13 PE=1 SV=2//5.20228e-165
ASB14	--	gnl|BL_ORD_ID|28620 sp|A6NK59|ASB14_HUMAN Ankyrin repeat and SOCS box protein 14 OS=Homo sapiens OX=9606 GN=ASB14 PE=2 SV=2//0
ASB3	--	gnl|BL_ORD_ID|28645 sp|Q08DV6|ASB3_BOVIN Ankyrin repeat and SOCS box protein 3 OS=Bos taurus OX=9913 GN=ASB3 PE=2 SV=1//0
ASB6	--	gnl|BL_ORD_ID|28654 sp|Q9NWX5|ASB6_HUMAN Ankyrin repeat and SOCS box protein 6 OS=Homo sapiens OX=9606 GN=ASB6 PE=1 SV=1//0
ASB7	--	gnl|BL_ORD_ID|28657 sp|Q9H672|ASB7_HUMAN Ankyrin repeat and SOCS box protein 7 OS=Homo sapiens OX=9606 GN=ASB7 PE=1 SV=2//0
ASB8	--	gnl|BL_ORD_ID|28661 sp|Q08E43|ASB8_BOVIN Ankyrin repeat and SOCS box protein 8 OS=Bos taurus OX=9913 GN=ASB8 PE=2 SV=1//0
ASCC1	--	gnl|BL_ORD_ID|28680 sp|Q9D8Z1|ASCC1_MOUSE Activating signal cointegrator 1 complex subunit 1 OS=Mus musculus OX=10090 GN=Ascc1 PE=1 SV=1//0
ASCC2	--	gnl|BL_ORD_ID|28682 sp|Q9H1I8|ASCC2_HUMAN Activating signal cointegrator 1 complex subunit 2 OS=Homo sapiens OX=9606 GN=ASCC2 PE=1 SV=3//0
ASCC3	--	gnl|BL_ORD_ID|28684 sp|E1BNG3|ASCC3_BOVIN Activating signal cointegrator 1 complex subunit 3 OS=Bos taurus OX=9913 GN=ascc3 PE=3 SV=1//0
ASCL4	--	gnl|BL_ORD_ID|28707 sp|Q6XD76|ASCL4_HUMAN Achaete-scute homolog 4 OS=Homo sapiens OX=9606 GN=ASCL4 PE=1 SV=1//4.50644e-26
ASF1A	--	gnl|BL_ORD_ID|28758 sp|Q3C1E9|ASF1_CHICK Histone chaperone ASF1 OS=Gallus gallus OX=9031 GN=ASF1 PE=1 SV=1//4.77482e-138
ASF1B	--	gnl|BL_ORD_ID|28746 sp|Q17QJ0|ASF1B_BOVIN Histone chaperone ASF1B OS=Bos taurus OX=9913 GN=ASF1B PE=2 SV=1//7.53165e-142
ASGR2	--	gnl|BL_ORD_ID|28793 sp|P07307|ASGR2_HUMAN Asialoglycoprotein receptor 2 OS=Homo sapiens OX=9606 GN=ASGR2 PE=1 SV=2//5.00725e-124
ASH1L	--	gnl|BL_ORD_ID|28803 sp|Q9NR48|ASH1L_HUMAN Histone-lysine N-methyltransferase ASH1L OS=Homo sapiens OX=9606 GN=ASH1L PE=1 SV=2//0
ASH2L	--	gnl|BL_ORD_ID|28808 sp|Q9UBL3|ASH2L_HUMAN Set1/Ash2 histone methyltransferase complex subunit ASH2 OS=Homo sapiens OX=9606 GN=ASH2L PE=1 SV=1//0
ASIP	--	gnl|BL_ORD_ID|28859 sp|Q29414|ASIP_BOVIN Agouti-signaling protein OS=Bos taurus OX=9913 GN=ASIP PE=2 SV=2//1.63105e-49
ASMT	--	gnl|BL_ORD_ID|28952 sp|P10950|ASMT_BOVIN Acetylserotonin O-methyltransferase OS=Bos taurus OX=9913 GN=ASMT PE=1 SV=2//0
ASNA1	--	gnl|BL_ORD_ID|29054 sp|O43681|ASNA_HUMAN ATPase ASNA1 OS=Homo sapiens OX=9606 GN=ASNA1 PE=1 SV=2//0
ASNS	--	gnl|BL_ORD_ID|29197 sp|Q1LZA3|ASNS_BOVIN Asparagine synthetase [glutamine-hydrolyzing] OS=Bos taurus OX=9913 GN=ASNS PE=2 SV=3//0
ASNSD1	--	gnl|BL_ORD_ID|29168 sp|Q0V8E4|ASND1_BOVIN Asparagine synthetase domain-containing protein 1 OS=Bos taurus OX=9913 GN=ASNSD1 PE=2 SV=1//0
ASPH	--	gnl|BL_ORD_ID|29415 sp|Q28056|ASPH_BOVIN Aspartyl/asparaginyl beta-hydroxylase OS=Bos taurus OX=9913 GN=ASPH PE=1 SV=1//0
ASPM	--	gnl|BL_ORD_ID|29422 sp|P62285|ASPM_BOVIN Abnormal spindle-like microcephaly-associated protein homolog (Fragment) OS=Bos taurus OX=9913 GN=ASPM PE=2 SV=1//0
ASS1	--	gnl|BL_ORD_ID|29599 sp|P14568|ASSY_BOVIN Argininosuccinate synthase OS=Bos taurus OX=9913 GN=ASS1 PE=2 SV=1//0
ASTE1	--	gnl|BL_ORD_ID|30524 sp|Q2TB18|ASTE1_HUMAN Protein asteroid homolog 1 OS=Homo sapiens OX=9606 GN=ASTE1 PE=1 SV=1//0
ASXL1	--	gnl|BL_ORD_ID|30664 sp|Q8IXJ9|ASXL1_HUMAN Putative Polycomb group protein ASXL1 OS=Homo sapiens OX=9606 GN=ASXL1 PE=1 SV=4//0
ASXL2	--	gnl|BL_ORD_ID|30667 sp|Q76L83|ASXL2_HUMAN Putative Polycomb group protein ASXL2 OS=Homo sapiens OX=9606 GN=ASXL2 PE=1 SV=1//1.07693e-49
ATAD1	--	gnl|BL_ORD_ID|30984 sp|F6QV99|ATAD1_BOVIN ATPase family AAA domain-containing protein 1 OS=Bos taurus OX=9913 GN=ATAD1 PE=2 SV=2//0
ATAD2B	--	gnl|BL_ORD_ID|31118 sp|Q9ULI0|ATD2B_HUMAN ATPase family AAA domain-containing protein 2B OS=Homo sapiens OX=9606 GN=ATAD2B PE=1 SV=3//0
ATAD3A	--	gnl|BL_ORD_ID|30992 sp|A7YWC4|ATAD3_BOVIN ATPase family AAA domain-containing protein 3 OS=Bos taurus OX=9913 GN=ATAD3 PE=2 SV=1//0
ATAD5	--	gnl|BL_ORD_ID|30997 sp|Q96QE3|ATAD5_HUMAN ATPase family AAA domain-containing protein 5 OS=Homo sapiens OX=9606 GN=ATAD5 PE=1 SV=4//0
ATAT1	--	gnl|BL_ORD_ID|31027 sp|Q767K7|ATAT_PIG Alpha-tubulin N-acetyltransferase 1 OS=Sus scrofa OX=9823 GN=ATAT1 PE=3 SV=1//0
ATCAY	--	gnl|BL_ORD_ID|31096 sp|Q86WG3|ATCAY_HUMAN Caytaxin OS=Homo sapiens OX=9606 GN=ATCAY PE=1 SV=2//0
ATE1	--	gnl|BL_ORD_ID|31134 sp|O95260|ATE1_HUMAN Arginyl-tRNA--protein transferase 1 OS=Homo sapiens OX=9606 GN=ATE1 PE=1 SV=2//0
ATF1	--	gnl|BL_ORD_ID|31145 sp|Q08DA8|ATF1_BOVIN Cyclic AMP-dependent transcription factor ATF-1 OS=Bos taurus OX=9913 GN=ATF1 PE=2 SV=1//2.33264e-147
ATF2	--	gnl|BL_ORD_ID|31152 sp|P15336|ATF2_HUMAN Cyclic AMP-dependent transcription factor ATF-2 OS=Homo sapiens OX=9606 GN=ATF2 PE=1 SV=4//0
ATF3	--	gnl|BL_ORD_ID|31157 sp|Q2KII1|ATF3_BOVIN Cyclic AMP-dependent transcription factor ATF-3 OS=Bos taurus OX=9913 GN=ATF3 PE=2 SV=1//2.64817e-93
ATF4	--	gnl|BL_ORD_ID|31162 sp|Q3ZCH6|ATF4_BOVIN Cyclic AMP-dependent transcription factor ATF-4 OS=Bos taurus OX=9913 GN=ATF4 PE=1 SV=1//0
ATF5	--	gnl|BL_ORD_ID|31169 sp|Q6P788|ATF5_RAT Cyclic AMP-dependent transcription factor ATF-5 OS=Rattus norvegicus OX=10116 GN=Atf5 PE=1 SV=1//9.95002e-56
ATF6	--	gnl|BL_ORD_ID|31170 sp|P18850|ATF6A_HUMAN Cyclic AMP-dependent transcription factor ATF-6 alpha OS=Homo sapiens OX=9606 GN=ATF6 PE=1 SV=3//0
ATF6B	--	gnl|BL_ORD_ID|31173 sp|Q99941|ATF6B_HUMAN Cyclic AMP-dependent transcription factor ATF-6 beta OS=Homo sapiens OX=9606 GN=ATF6B PE=1 SV=2//1.07394e-41
ATF7	--	gnl|BL_ORD_ID|31177 sp|Q5R9C9|ATF7_PONAB Cyclic AMP-dependent transcription factor ATF-7 OS=Pongo abelii OX=9601 GN=ATF7 PE=2 SV=1//0
ATF7IP	--	gnl|BL_ORD_ID|230013 sp|Q6VMQ6|MCAF1_HUMAN Activating transcription factor 7-interacting protein 1 OS=Homo sapiens OX=9606 GN=ATF7IP PE=1 SV=3//0
ATG101	--	gnl|BL_ORD_ID|31852 sp|Q2HJE0|ATGA1_BOVIN Autophagy-related protein 101 OS=Bos taurus OX=9913 GN=ATG101 PE=2 SV=1//2.41713e-157
ATG12	--	gnl|BL_ORD_ID|31219 sp|Q3T0W7|ATG12_BOVIN Ubiquitin-like protein ATG12 OS=Bos taurus OX=9913 GN=ATG12 PE=2 SV=1//3.77883e-72
ATG13	--	gnl|BL_ORD_ID|31265 sp|O75143|ATG13_HUMAN Autophagy-related protein 13 OS=Homo sapiens OX=9606 GN=ATG13 PE=1 SV=1//0
ATG16L1	--	gnl|BL_ORD_ID|2672 sp|Q676U5|A16L1_HUMAN Autophagy-related protein 16-1 OS=Homo sapiens OX=9606 GN=ATG16L1 PE=1 SV=2//0
ATG16L2	--	gnl|BL_ORD_ID|2676 sp|Q8NAA4|A16L2_HUMAN Autophagy-related protein 16-2 OS=Homo sapiens OX=9606 GN=ATG16L2 PE=1 SV=2//0
ATG2A	--	gnl|BL_ORD_ID|31523 sp|Q2TAZ0|ATG2A_HUMAN Autophagy-related protein 2 homolog A OS=Homo sapiens OX=9606 GN=ATG2A PE=1 SV=3//0
ATG2B	--	gnl|BL_ORD_ID|31526 sp|Q96BY7|ATG2B_HUMAN Autophagy-related protein 2 homolog B OS=Homo sapiens OX=9606 GN=ATG2B PE=1 SV=5//0
ATG3	--	gnl|BL_ORD_ID|31595 sp|Q0VCL3|ATG3_BOVIN Ubiquitin-like-conjugating enzyme ATG3 OS=Bos taurus OX=9913 GN=ATG3 PE=2 SV=1//0
ATG4C	--	gnl|BL_ORD_ID|31646 sp|Q96DT6|ATG4C_HUMAN Cysteine protease ATG4C OS=Homo sapiens OX=9606 GN=ATG4C PE=1 SV=1//0
ATG5	--	gnl|BL_ORD_ID|31694 sp|Q3MQ24|ATG5_BOVIN Autophagy protein 5 OS=Bos taurus OX=9913 GN=ATG5 PE=2 SV=2//0
ATG7	--	gnl|BL_ORD_ID|31739 sp|O95352|ATG7_HUMAN Ubiquitin-like modifier-activating enzyme ATG7 OS=Homo sapiens OX=9606 GN=ATG7 PE=1 SV=1//0
ATG9A	--	gnl|BL_ORD_ID|31812 sp|Q3T904|ATG9A_BOVIN Autophagy-related protein 9A OS=Bos taurus OX=9913 GN=ATG9A PE=2 SV=1//0
ATG9B	--	gnl|BL_ORD_ID|31817 sp|Q674R7|ATG9B_HUMAN Autophagy-related protein 9B OS=Homo sapiens OX=9606 GN=ATG9B PE=2 SV=1//0
ATL2	--	gnl|BL_ORD_ID|32029 sp|Q6PA06|ATLA2_MOUSE Atlastin-2 OS=Mus musculus OX=10090 GN=Atl2 PE=1 SV=1//1.84781e-15
ATL3	--	gnl|BL_ORD_ID|32031 sp|Q6DD88|ATLA3_HUMAN Atlastin-3 OS=Homo sapiens OX=9606 GN=ATL3 PE=1 SV=1//0
ATM	--	gnl|BL_ORD_ID|32103 sp|Q6PQD5|ATM_PIG Serine-protein kinase ATM OS=Sus scrofa OX=9823 GN=ATM PE=3 SV=2//0
ATMIN	--	gnl|BL_ORD_ID|32080 sp|O43313|ATMIN_HUMAN ATM interactor OS=Homo sapiens OX=9606 GN=ATMIN PE=1 SV=2//0
ATN1	--	gnl|BL_ORD_ID|32107 sp|P54259|ATN1_HUMAN Atrophin-1 OS=Homo sapiens OX=9606 GN=ATN1 PE=1 SV=3//3.12487e-47
ATP10A	--	gnl|BL_ORD_ID|30710 sp|O54827|AT10A_MOUSE Probable phospholipid-transporting ATPase VA OS=Mus musculus OX=10090 GN=Atp10a PE=1 SV=4//0
ATP11A	--	gnl|BL_ORD_ID|30716 sp|P98196|AT11A_HUMAN Probable phospholipid-transporting ATPase IH OS=Homo sapiens OX=9606 GN=ATP11A PE=1 SV=3//0
ATP11B	--	gnl|BL_ORD_ID|30718 sp|Q9Y2G3|AT11B_HUMAN Probable phospholipid-transporting ATPase IF OS=Homo sapiens OX=9606 GN=ATP11B PE=1 SV=2//0
ATP13A1	--	gnl|BL_ORD_ID|30731 sp|Q9HD20|AT131_HUMAN Manganese-transporting ATPase 13A1 OS=Homo sapiens OX=9606 GN=ATP13A1 PE=1 SV=2//0
ATP13A2	--	gnl|BL_ORD_ID|30733 sp|Q9NQ11|AT132_HUMAN Cation-transporting ATPase 13A2 OS=Homo sapiens OX=9606 GN=ATP13A2 PE=1 SV=2//0
ATP13A3	--	gnl|BL_ORD_ID|30735 sp|Q9H7F0|AT133_HUMAN Probable cation-transporting ATPase 13A3 OS=Homo sapiens OX=9606 GN=ATP13A3 PE=1 SV=4//0
ATP13A4	--	gnl|BL_ORD_ID|30739 sp|Q4VNC1|AT134_HUMAN Probable cation-transporting ATPase 13A4 OS=Homo sapiens OX=9606 GN=ATP13A4 PE=2 SV=3//0
ATP1A1	--	gnl|BL_ORD_ID|30756 sp|Q08DA1|AT1A1_BOVIN Sodium/potassium-transporting ATPase subunit alpha-1 OS=Bos taurus OX=9913 GN=ATP1A1 PE=1 SV=1//0
ATP1B1	--	gnl|BL_ORD_ID|30805 sp|P05028|AT1B1_SHEEP Sodium/potassium-transporting ATPase subunit beta-1 OS=Ovis aries OX=9940 GN=ATP1B1 PE=2 SV=1//3.63333e-75
ATP1B3	--	gnl|BL_ORD_ID|30814 sp|Q3T0C6|AT1B3_BOVIN Sodium/potassium-transporting ATPase subunit beta-3 OS=Bos taurus OX=9913 GN=ATP1B3 PE=2 SV=1//0
ATP23	--	gnl|BL_ORD_ID|32197 sp|Q9Y6H3|ATP23_HUMAN Mitochondrial inner membrane protease ATP23 homolog OS=Homo sapiens OX=9606 GN=ATP23 PE=1 SV=3//1.29572e-34
ATP2A2	--	gnl|BL_ORD_ID|30873 sp|P11607|AT2A2_PIG Sarcoplasmic/endoplasmic reticulum calcium ATPase 2 OS=Sus scrofa OX=9823 GN=ATP2A2 PE=1 SV=1//0
ATP2A3	--	gnl|BL_ORD_ID|30877 sp|Q93084|AT2A3_HUMAN Sarcoplasmic/endoplasmic reticulum calcium ATPase 3 OS=Homo sapiens OX=9606 GN=ATP2A3 PE=1 SV=2//0
ATP2B1	--	gnl|BL_ORD_ID|30887 sp|P11505|AT2B1_RAT Plasma membrane calcium-transporting ATPase 1 OS=Rattus norvegicus OX=10116 GN=Atp2b1 PE=1 SV=2//2.31278e-42
ATP2B2	--	gnl|BL_ORD_ID|30889 sp|Q9R0K7|AT2B2_MOUSE Plasma membrane calcium-transporting ATPase 2 OS=Mus musculus OX=10090 GN=Atp2b2 PE=1 SV=2//0
ATP2B4	--	gnl|BL_ORD_ID|30894 sp|D3K0R6|AT2B4_BOVIN Plasma membrane calcium-transporting ATPase 4 OS=Bos taurus OX=9913 GN=ATP2B4 PE=1 SV=2//1.24872e-51
ATP2C1	--	gnl|BL_ORD_ID|30898 sp|P57709|AT2C1_BOVIN Calcium-transporting ATPase type 2C member 1 OS=Bos taurus OX=9913 GN=ATP2C1 PE=2 SV=1//7.19674e-10
ATP5F1A	--	gnl|BL_ORD_ID|33380 sp|P19483|ATPA_BOVIN ATP synthase subunit alpha, mitochondrial OS=Bos taurus OX=9913 GN=ATP5F1A PE=1 SV=1//0
ATP5IF1	--	gnl|BL_ORD_ID|31911 sp|P01096|ATIF1_BOVIN ATPase inhibitor, mitochondrial OS=Bos taurus OX=9913 GN=ATPIF1 PE=1 SV=2//3.61035e-62
ATP5MC3	--	gnl|BL_ORD_ID|30938 sp|Q3ZC75|AT5G3_BOVIN ATP synthase F(0) complex subunit C3, mitochondrial OS=Bos taurus OX=9913 GN=ATP5G3 PE=2 SV=1//1.09873e-78
ATP5MF	--	-//-
ATP5MG	--	gnl|BL_ORD_ID|32316 sp|Q28852|ATP5L_BOVIN ATP synthase subunit g, mitochondrial OS=Bos taurus OX=9913 GN=ATP5L PE=1 SV=3//2.06565e-67
ATP5PB	--	gnl|BL_ORD_ID|30920 sp|P13619|AT5F1_BOVIN ATP synthase F(0) complex subunit B1, mitochondrial OS=Bos taurus OX=9913 GN=ATP5F1 PE=1 SV=2//3.20502e-171
ATP5PD	--	gnl|BL_ORD_ID|32296 sp|P13620|ATP5H_BOVIN ATP synthase subunit d, mitochondrial OS=Bos taurus OX=9913 GN=ATP5H PE=1 SV=2//1.54456e-113
ATP5PF	--	gnl|BL_ORD_ID|32308 sp|P02721|ATP5J_BOVIN ATP synthase-coupling factor 6, mitochondrial OS=Bos taurus OX=9913 GN=ATP5J PE=1 SV=2//3.29468e-72
ATP6AP2	--	gnl|BL_ORD_ID|345625 sp|P81134|RENR_BOVIN Renin receptor OS=Bos taurus OX=9913 GN=ATP6AP2 PE=1 SV=2//0
ATP6V0B	--	gnl|BL_ORD_ID|503009 sp|Q2TA24|VATO_BOVIN V-type proton ATPase 21 kDa proteolipid subunit OS=Bos taurus OX=9913 GN=ATP6V0B PE=2 SV=1//1.21694e-129
ATP6V0C	--	gnl|BL_ORD_ID|502980 sp|P23956|VATL_BOVIN V-type proton ATPase 16 kDa proteolipid subunit OS=Bos taurus OX=9913 GN=ATP6V0C PE=1 SV=1//3.31259e-81
ATP6V0E1	--	gnl|BL_ORD_ID|501795 sp|P81103|VA0E1_BOVIN V-type proton ATPase subunit e 1 OS=Bos taurus OX=9913 GN=ATP6V0E1 PE=1 SV=3//5.78873e-49
ATP6V0E2	--	gnl|BL_ORD_ID|501802 sp|Q2KIB5|VA0E2_BOVIN V-type proton ATPase subunit e 2 OS=Bos taurus OX=9913 GN=ATP6V0E2 PE=3 SV=1//1.15776e-45
ATP6V1A	--	gnl|BL_ORD_ID|502221 sp|P31404|VATA_BOVIN V-type proton ATPase catalytic subunit A OS=Bos taurus OX=9913 GN=ATP6V1A PE=2 SV=2//0
ATP6V1B1	--	gnl|BL_ORD_ID|502364 sp|P31407|VATB1_BOVIN V-type proton ATPase subunit B, kidney isoform OS=Bos taurus OX=9913 GN=ATP6V1B1 PE=1 SV=1//0
ATP6V1E1	--	gnl|BL_ORD_ID|502700 sp|P11019|VATE1_BOVIN V-type proton ATPase subunit E 1 OS=Bos taurus OX=9913 GN=ATP6V1E1 PE=2 SV=1//8.07545e-105
ATP6V1E2	--	gnl|BL_ORD_ID|502708 sp|Q32LB7|VATE2_BOVIN V-type proton ATPase subunit E 2 OS=Bos taurus OX=9913 GN=ATP6V1E2 PE=2 SV=1//5.32528e-115
ATP6V1F	--	gnl|BL_ORD_ID|502844 sp|Q28029|VATF_BOVIN V-type proton ATPase subunit F OS=Bos taurus OX=9913 GN=ATP6V1F PE=3 SV=2//1.52776e-80
ATP6V1H	--	gnl|BL_ORD_ID|502932 sp|O46563|VATH_BOVIN V-type proton ATPase subunit H OS=Bos taurus OX=9913 GN=ATP6V1H PE=2 SV=2//9.31737e-14
ATP7B	--	gnl|BL_ORD_ID|32969 sp|Q9XT50|ATP7B_SHEEP Copper-transporting ATPase 2 OS=Ovis aries OX=9940 GN=ATP7B PE=2 SV=1//0
ATP8B1	--	gnl|BL_ORD_ID|30964 sp|O43520|AT8B1_HUMAN Phospholipid-transporting ATPase IC OS=Homo sapiens OX=9606 GN=ATP8B1 PE=1 SV=3//0
ATP8B2	--	gnl|BL_ORD_ID|30967 sp|P98198|AT8B2_HUMAN Phospholipid-transporting ATPase ID OS=Homo sapiens OX=9606 GN=ATP8B2 PE=1 SV=2//0
ATP9A	--	gnl|BL_ORD_ID|33122 sp|O75110|ATP9A_HUMAN Probable phospholipid-transporting ATPase IIA OS=Homo sapiens OX=9606 GN=ATP9A PE=1 SV=3//0
ATP9B	--	gnl|BL_ORD_ID|33124 sp|A1A4J6|ATP9B_BOVIN Probable phospholipid-transporting ATPase IIB OS=Bos taurus OX=9913 GN=ATP9B PE=2 SV=1//8.19549e-85
ATPAF1	--	gnl|BL_ORD_ID|36711 sp|Q5TC12|ATPF1_HUMAN ATP synthase mitochondrial F1 complex assembly factor 1 OS=Homo sapiens OX=9606 GN=ATPAF1 PE=1 SV=1//7.69114e-164
ATRIP	--	gnl|BL_ORD_ID|39196 sp|Q8WXE1|ATRIP_HUMAN ATR-interacting protein OS=Homo sapiens OX=9606 GN=ATRIP PE=1 SV=1//0
ATRN	--	gnl|BL_ORD_ID|39204 sp|O75882|ATRN_HUMAN Attractin OS=Homo sapiens OX=9606 GN=ATRN PE=1 SV=2//9.7365e-16
ATRX	--	gnl|BL_ORD_ID|39212 sp|Q7YQM4|ATRX_PANTR Transcriptional regulator ATRX OS=Pan troglodytes OX=9598 GN=ATRX PE=2 SV=1//0
ATXN1	--	gnl|BL_ORD_ID|39336 sp|P54253|ATX1_HUMAN Ataxin-1 OS=Homo sapiens OX=9606 GN=ATXN1 PE=1 SV=2//0
ATXN1L	--	gnl|BL_ORD_ID|39333 sp|P0C7T5|ATX1L_HUMAN Ataxin-1-like OS=Homo sapiens OX=9606 GN=ATXN1L PE=1 SV=1//0
ATXN7	--	gnl|BL_ORD_ID|39364 sp|O15265|ATX7_HUMAN Ataxin-7 OS=Homo sapiens OX=9606 GN=ATXN7 PE=1 SV=1//0
ATXN7L1	--	gnl|BL_ORD_ID|30951 sp|Q9ULK2|AT7L1_HUMAN Ataxin-7-like protein 1 OS=Homo sapiens OX=9606 GN=ATXN7L1 PE=1 SV=3//7.29216e-115
ATXN7L2	--	gnl|BL_ORD_ID|30953 sp|Q5T6C5|AT7L2_HUMAN Ataxin-7-like protein 2 OS=Homo sapiens OX=9606 GN=ATXN7L2 PE=1 SV=1//0
ATXN7L3	--	gnl|BL_ORD_ID|30955 sp|Q14CW9|AT7L3_HUMAN Ataxin-7-like protein 3 OS=Homo sapiens OX=9606 GN=ATXN7L3 PE=1 SV=1//1.42913e-176
ATXN7L3B	--	gnl|BL_ORD_ID|3124 sp|Q96GX2|A7L3B_HUMAN Ataxin-7-like protein 3B OS=Homo sapiens OX=9606 GN=ATXN7L3B PE=1 SV=2//1.09459e-56
AUNIP	--	gnl|BL_ORD_ID|39445 sp|A4IFU8|AUNIP_BOVIN Aurora kinase A and ninein-interacting protein OS=Bos taurus OX=9913 GN=AUNIP PE=2 SV=1//0
AUP1	--	gnl|BL_ORD_ID|39453 sp|A1L134|AUP1_RAT Ancient ubiquitous protein 1 OS=Rattus norvegicus OX=10116 GN=Aup1 PE=2 SV=1//0
AURKA	--	gnl|BL_ORD_ID|39496 sp|Q2TA06|AURKA_BOVIN Aurora kinase A OS=Bos taurus OX=9913 GN=AURKA PE=2 SV=1//0
AURKAIP1	--	gnl|BL_ORD_ID|13172 sp|Q9NWT8|AKIP_HUMAN Aurora kinase A-interacting protein OS=Homo sapiens OX=9606 GN=AURKAIP1 PE=1 SV=1//2.61237e-91
AURKB	--	gnl|BL_ORD_ID|39501 sp|Q7YRC6|AURKB_BOVIN Aurora kinase B OS=Bos taurus OX=9913 GN=AURKB PE=2 SV=1//0
AURKC	--	gnl|BL_ORD_ID|39509 sp|Q9UQB9|AURKC_HUMAN Aurora kinase C OS=Homo sapiens OX=9606 GN=AURKC PE=1 SV=1//4.21793e-177
AUTS2	--	gnl|BL_ORD_ID|39535 sp|Q8WXX7|AUTS2_HUMAN Autism susceptibility gene 2 protein OS=Homo sapiens OX=9606 GN=AUTS2 PE=1 SV=1//1.58023e-112
AVEN	--	gnl|BL_ORD_ID|39563 sp|Q9NQS1|AVEN_HUMAN Cell death regulator Aven OS=Homo sapiens OX=9606 GN=AVEN PE=1 SV=1//4.46357e-111
AVL9	--	gnl|BL_ORD_ID|39573 sp|Q8NBF6|AVL9_HUMAN Late secretory pathway protein AVL9 homolog OS=Homo sapiens OX=9606 GN=AVL9 PE=1 SV=1//0
AVPI1	--	gnl|BL_ORD_ID|39602 sp|Q3SZR0|AVPI1_BOVIN Arginine vasopressin-induced protein 1 OS=Bos taurus OX=9913 GN=AVPI1 PE=2 SV=1//2.42512e-69
AXIN1	--	gnl|BL_ORD_ID|39736 sp|O35625|AXIN1_MOUSE Axin-1 OS=Mus musculus OX=10090 GN=Axin1 PE=1 SV=3//0
AXIN2	--	gnl|BL_ORD_ID|39740 sp|Q9Y2T1|AXIN2_HUMAN Axin-2 OS=Homo sapiens OX=9606 GN=AXIN2 PE=1 SV=1//0
AXL	--	gnl|BL_ORD_ID|494268 sp|P30530|UFO_HUMAN Tyrosine-protein kinase receptor UFO OS=Homo sapiens OX=9606 GN=AXL PE=1 SV=4//0
AZI2	--	gnl|BL_ORD_ID|39783 sp|Q3SYW5|AZI2_BOVIN 5-azacytidine-induced protein 2 OS=Bos taurus OX=9913 GN=AZI2 PE=2 SV=1//0
AZIN2	--	gnl|BL_ORD_ID|39796 sp|Q96A70|AZIN2_HUMAN Antizyme inhibitor 2 OS=Homo sapiens OX=9606 GN=AZIN2 PE=1 SV=1//0
B3GALNT1	--	gnl|BL_ORD_ID|40442 sp|Q864U6|B3GL1_PIG UDP-GalNAc:beta-1,3-N-acetylgalactosaminyltransferase 1 OS=Sus scrofa OX=9823 GN=B3GALNT1 PE=2 SV=1//0
B3GALT4	--	gnl|BL_ORD_ID|40489 sp|Q5TJE8|B3GT4_CANLF Beta-1,3-galactosyltransferase 4 OS=Canis lupus familiaris OX=9615 GN=B3GALT4 PE=3 SV=1//0
B3GALT6	--	gnl|BL_ORD_ID|40500 sp|Q96L58|B3GT6_HUMAN Beta-1,3-galactosyltransferase 6 OS=Homo sapiens OX=9606 GN=B3GALT6 PE=1 SV=2//6.73378e-128
B3GAT3	--	gnl|BL_ORD_ID|40435 sp|Q9WU47|B3GA3_CRIGR Galactosylgalactosylxylosylprotein 3-beta-glucuronosyltransferase 3 OS=Cricetulus griseus OX=10029 GN=B3GAT3 PE=2 SV=1//2.41292e-07
B3GNT2	--	gnl|BL_ORD_ID|40452 sp|Q9NY97|B3GN2_HUMAN N-acetyllactosaminide beta-1,3-N-acetylglucosaminyltransferase 2 OS=Homo sapiens OX=9606 GN=B3GNT2 PE=1 SV=2//0
B3GNT5	--	gnl|BL_ORD_ID|40460 sp|Q864U8|B3GN5_PIG Lactosylceramide 1,3-N-acetyl-beta-D-glucosaminyltransferase OS=Sus scrofa OX=9823 GN=B3GNT5 PE=2 SV=1//0
B3GNT6	--	gnl|BL_ORD_ID|40463 sp|Q6ZMB0|B3GN6_HUMAN Acetylgalactosaminyl-O-glycosyl-glycoprotein beta-1,3-N-acetylglucosaminyltransferase OS=Homo sapiens OX=9606 GN=B3GNT6 PE=1 SV=2//0
B3GNT7	--	gnl|BL_ORD_ID|40465 sp|Q8NFL0|B3GN7_HUMAN UDP-GlcNAc:betaGal beta-1,3-N-acetylglucosaminyltransferase 7 OS=Homo sapiens OX=9606 GN=B3GNT7 PE=2 SV=1//0
B3GNT8	--	gnl|BL_ORD_ID|40468 sp|Q7Z7M8|B3GN8_HUMAN UDP-GlcNAc:betaGal beta-1,3-N-acetylglucosaminyltransferase 8 OS=Homo sapiens OX=9606 GN=B3GNT8 PE=1 SV=1//0
B3GNTL1	--	gnl|BL_ORD_ID|40473 sp|Q67FW5|B3GNL_HUMAN UDP-GlcNAc:betaGal beta-1,3-N-acetylglucosaminyltransferase-like protein 1 OS=Homo sapiens OX=9606 GN=B3GNTL1 PE=2 SV=2//0
B4GALNT4	--	gnl|BL_ORD_ID|40534 sp|Q76KP1|B4GN4_HUMAN N-acetyl-beta-glucosaminyl-glycoprotein 4-beta-N-acetylgalactosaminyltransferase 1 OS=Homo sapiens OX=9606 GN=B4GALNT4 PE=1 SV=1//0
B4GALT1	--	gnl|BL_ORD_ID|40536 sp|P08037|B4GT1_BOVIN Beta-1,4-galactosyltransferase 1 OS=Bos taurus OX=9913 GN=B4GALT1 PE=1 SV=3//0
B4GALT2	--	gnl|BL_ORD_ID|40541 sp|O60909|B4GT2_HUMAN Beta-1,4-galactosyltransferase 2 OS=Homo sapiens OX=9606 GN=B4GALT2 PE=1 SV=1//0
B4GALT3	--	gnl|BL_ORD_ID|40543 sp|Q5EA87|B4GT3_BOVIN Beta-1,4-galactosyltransferase 3 OS=Bos taurus OX=9913 GN=B4GALT3 PE=2 SV=2//0
B4GALT4	--	gnl|BL_ORD_ID|40550 sp|O60513|B4GT4_HUMAN Beta-1,4-galactosyltransferase 4 OS=Homo sapiens OX=9606 GN=B4GALT4 PE=1 SV=1//0
B4GALT5	--	gnl|BL_ORD_ID|40553 sp|O43286|B4GT5_HUMAN Beta-1,4-galactosyltransferase 5 OS=Homo sapiens OX=9606 GN=B4GALT5 PE=2 SV=1//0
B4GALT6	--	gnl|BL_ORD_ID|40555 sp|Q9UBX8|B4GT6_HUMAN Beta-1,4-galactosyltransferase 6 OS=Homo sapiens OX=9606 GN=B4GALT6 PE=1 SV=1//0
B4GAT1	--	gnl|BL_ORD_ID|40522 sp|Q5EA01|B4GA1_BOVIN Beta-1,4-glucuronyltransferase 1 OS=Bos taurus OX=9913 GN=B4GAT1 PE=2 SV=2//0
B9D2	--	gnl|BL_ORD_ID|40602 sp|Q56JY9|B9D2_BOVIN B9 domain-containing protein 2 OS=Bos taurus OX=9913 GN=B9D2 PE=2 SV=1//1.99893e-122
BAAT	--	gnl|BL_ORD_ID|40616 sp|Q14032|BAAT_HUMAN Bile acid-CoA:amino acid N-acyltransferase OS=Homo sapiens OX=9606 GN=BAAT PE=1 SV=1//4.1298e-144
BABAM1	--	gnl|BL_ORD_ID|40625 sp|Q08E57|BABA1_BOVIN BRISC and BRCA1-A complex member 1 OS=Bos taurus OX=9913 GN=BABAM1 PE=2 SV=1//0
BACE1	--	gnl|BL_ORD_ID|40687 sp|Q2HJ40|BACE1_BOVIN Beta-secretase 1 OS=Bos taurus OX=9913 GN=BACE1 PE=2 SV=1//1.01497e-45
BACE2	--	gnl|BL_ORD_ID|40693 sp|Q9Y5Z0|BACE2_HUMAN Beta-secretase 2 OS=Homo sapiens OX=9606 GN=BACE2 PE=1 SV=1//0
BACH1	--	gnl|BL_ORD_ID|40701 sp|O14867|BACH1_HUMAN Transcription regulator protein BACH1 OS=Homo sapiens OX=9606 GN=BACH1 PE=1 SV=2//0
BAD	--	gnl|BL_ORD_ID|40766 sp|Q92934|BAD_HUMAN Bcl2-associated agonist of cell death OS=Homo sapiens OX=9606 GN=BAD PE=1 SV=3//8.16713e-69
BAG1	--	gnl|BL_ORD_ID|40797 sp|Q99933|BAG1_HUMAN BAG family molecular chaperone regulator 1 OS=Homo sapiens OX=9606 GN=BAG1 PE=1 SV=4//9.79959e-121
BAG2	--	gnl|BL_ORD_ID|40801 sp|Q3ZBG5|BAG2_BOVIN BAG family molecular chaperone regulator 2 OS=Bos taurus OX=9913 PE=2 SV=1//6.4396e-141
BAG3	--	gnl|BL_ORD_ID|40806 sp|Q9JLV1|BAG3_MOUSE BAG family molecular chaperone regulator 3 OS=Mus musculus OX=10090 GN=Bag3 PE=1 SV=2//1.13507e-60
BAG4	--	gnl|BL_ORD_ID|40808 sp|O95429|BAG4_HUMAN BAG family molecular chaperone regulator 4 OS=Homo sapiens OX=9606 GN=BAG4 PE=1 SV=1//1.61221e-173
BAG5	--	gnl|BL_ORD_ID|40811 sp|Q2TA08|BAG5_BOVIN BAG family molecular chaperone regulator 5 OS=Bos taurus OX=9913 GN=BAG5 PE=2 SV=1//0
BAG6	--	gnl|BL_ORD_ID|40823 sp|A5D9M6|BAG6_PIG Large proline-rich protein BAG6 OS=Sus scrofa OX=9823 GN=BAG6 PE=2 SV=1//0
BAHCC1	--	gnl|BL_ORD_ID|40846 sp|Q9P281|BAHC1_HUMAN BAH and coiled-coil domain-containing protein 1 OS=Homo sapiens OX=9606 GN=BAHCC1 PE=1 SV=4//0
BAHD1	--	gnl|BL_ORD_ID|40849 sp|Q8TBE0|BAHD1_HUMAN Bromo adjacent homology domain-containing 1 protein OS=Homo sapiens OX=9606 GN=BAHD1 PE=1 SV=2//0
BAIAP2	--	gnl|BL_ORD_ID|40868 sp|Q5EAD0|BAIP2_BOVIN Brain-specific angiogenesis inhibitor 1-associated protein 2 OS=Bos taurus OX=9913 GN=BAIAP2 PE=2 SV=1//0
BAIAP2L1	--	gnl|BL_ORD_ID|43309 sp|Q3KR97|BI2L1_RAT Brain-specific angiogenesis inhibitor 1-associated protein 2-like protein 1 OS=Rattus norvegicus OX=10116 GN=Baiap2l1 PE=1 SV=1//0
BAK1	--	gnl|BL_ORD_ID|40881 sp|Q16611|BAK_HUMAN Bcl-2 homologous antagonist/killer OS=Homo sapiens OX=9606 GN=BAK1 PE=1 SV=1//5.75267e-98
BANF1	--	gnl|BL_ORD_ID|40790 sp|Q5RBU9|BAF_PONAB Barrier-to-autointegration factor OS=Pongo abelii OX=9601 GN=BANF1 PE=3 SV=1//4.29651e-57
BAP1	--	gnl|BL_ORD_ID|41103 sp|A2VDM8|BAP1_BOVIN Ubiquitin carboxyl-terminal hydrolase BAP1 OS=Bos taurus OX=9913 GN=BAP1 PE=2 SV=1//0
BATF3	--	-//-
BAX	--	gnl|BL_ORD_ID|41259 sp|O02703|BAX_BOVIN Apoptosis regulator BAX OS=Bos taurus OX=9913 GN=BAX PE=2 SV=1//1.66057e-13
BAZ1A	--	gnl|BL_ORD_ID|41265 sp|O88379|BAZ1A_MOUSE Bromodomain adjacent to zinc finger domain protein 1A OS=Mus musculus OX=10090 GN=Baz1a PE=1 SV=3//1.17965e-128
BAZ1B	--	gnl|BL_ORD_ID|41268 sp|Q9UIG0|BAZ1B_HUMAN Tyrosine-protein kinase BAZ1B OS=Homo sapiens OX=9606 GN=BAZ1B PE=1 SV=2//0
BAZ2A	--	gnl|BL_ORD_ID|41271 sp|Q9UIF9|BAZ2A_HUMAN Bromodomain adjacent to zinc finger domain protein 2A OS=Homo sapiens OX=9606 GN=BAZ2A PE=1 SV=4//0
BAZ2B	--	gnl|BL_ORD_ID|41275 sp|Q9UIF8|BAZ2B_HUMAN Bromodomain adjacent to zinc finger domain protein 2B OS=Homo sapiens OX=9606 GN=BAZ2B PE=1 SV=3//0
BBC3	--	gnl|BL_ORD_ID|41281 sp|Q9BXH1|BBC3_HUMAN Bcl-2-binding component 3 OS=Homo sapiens OX=9606 GN=BBC3 PE=1 SV=1//1.47609e-38
BBIP1	--	gnl|BL_ORD_ID|41314 sp|A8MTZ0|BBIP1_HUMAN BBSome-interacting protein 1 OS=Homo sapiens OX=9606 GN=BBIP1 PE=1 SV=2//2.53373e-18
BBS1	--	gnl|BL_ORD_ID|41375 sp|Q3V3N7|BBS1_MOUSE Bardet-Biedl syndrome 1 protein homolog OS=Mus musculus OX=10090 GN=Bbs1 PE=1 SV=1//0
BBS10	--	gnl|BL_ORD_ID|41366 sp|Q8TAM1|BBS10_HUMAN Bardet-Biedl syndrome 10 protein OS=Homo sapiens OX=9606 GN=BBS10 PE=1 SV=2//0
BBS12	--	gnl|BL_ORD_ID|41371 sp|Q5RC62|BBS12_PONAB Bardet-Biedl syndrome 12 protein homolog OS=Pongo abelii OX=9601 GN=BBS12 PE=2 SV=2//0
BBS4	--	gnl|BL_ORD_ID|41381 sp|Q1JQ97|BBS4_BOVIN Bardet-Biedl syndrome 4 protein homolog OS=Bos taurus OX=9913 GN=BBS4 PE=1 SV=1//0
BBX	--	gnl|BL_ORD_ID|41410 sp|Q8WY36|BBX_HUMAN HMG box transcription factor BBX OS=Homo sapiens OX=9606 GN=BBX PE=1 SV=1//0
BCAR1	--	gnl|BL_ORD_ID|41441 sp|P56945|BCAR1_HUMAN Breast cancer anti-estrogen resistance protein 1 OS=Homo sapiens OX=9606 GN=BCAR1 PE=1 SV=2//0
BCAR3	--	gnl|BL_ORD_ID|41444 sp|Q58DL5|BCAR3_BOVIN Breast cancer anti-estrogen resistance protein 3 OS=Bos taurus OX=9913 GN=BCAR3 PE=2 SV=2//0
BCAS2	--	gnl|BL_ORD_ID|441352 sp|Q9D287|SPF27_MOUSE Pre-mRNA-splicing factor SPF27 OS=Mus musculus OX=10090 GN=Bcas2 PE=1 SV=1//9.99353e-156
BCAS3	--	gnl|BL_ORD_ID|41453 sp|Q9H6U6|BCAS3_HUMAN Breast carcinoma-amplified sequence 3 OS=Homo sapiens OX=9606 GN=BCAS3 PE=1 SV=3//0
BCAS4	--	gnl|BL_ORD_ID|41455 sp|Q8TDM0|BCAS4_HUMAN Breast carcinoma-amplified sequence 4 OS=Homo sapiens OX=9606 GN=BCAS4 PE=1 SV=1//6.80682e-82
BCAT1	--	gnl|BL_ORD_ID|41462 sp|Q9GKM4|BCAT1_SHEEP Branched-chain-amino-acid aminotransferase, cytosolic OS=Ovis aries OX=9940 GN=BCAT1 PE=2 SV=1//0
BCCIP	--	gnl|BL_ORD_ID|41490 sp|Q2NL37|BCCIP_BOVIN BRCA2 and CDKN1A-interacting protein OS=Bos taurus OX=9913 GN=BCCIP PE=2 SV=1//2.61151e-156
BCDIN3D	--	gnl|BL_ORD_ID|45541 sp|Q29S19|BN3D2_BOVIN Pre-miRNA 5&apos;-monophosphate methyltransferase OS=Bos taurus OX=9913 GN=BCDIN3D PE=2 SV=1//0
BCKDHA	--	gnl|BL_ORD_ID|284830 sp|P11178|ODBA_BOVIN 2-oxoisovalerate dehydrogenase subunit alpha, mitochondrial OS=Bos taurus OX=9913 GN=BCKDHA PE=1 SV=1//0
BCKDK	--	gnl|BL_ORD_ID|41726 sp|Q2KJG8|BCKD_BOVIN [3-methyl-2-oxobutanoate dehydrogenase [lipoamide]] kinase, mitochondrial OS=Bos taurus OX=9913 GN=BCKDK PE=2 SV=1//0
BCL10	--	gnl|BL_ORD_ID|41730 sp|O95999|BCL10_HUMAN B-cell lymphoma/leukemia 10 OS=Homo sapiens OX=9606 GN=BCL10 PE=1 SV=1//1.1815e-124
BCL2	--	gnl|BL_ORD_ID|41733 sp|O02718|BCL2_BOVIN Apoptosis regulator Bcl-2 OS=Bos taurus OX=9913 GN=BCL2 PE=2 SV=1//1.14523e-78
BCL2A1	--	gnl|BL_ORD_ID|40295 sp|Q3C2I0|B2LA1_BOVIN Bcl-2-related protein A1 OS=Bos taurus OX=9913 GN=BCL2A1 PE=2 SV=1//1.99402e-124
BCL2L1	--	gnl|BL_ORD_ID|40227 sp|Q07817|B2CL1_HUMAN Bcl-2-like protein 1 OS=Homo sapiens OX=9606 GN=BCL2L1 PE=1 SV=1//1.67476e-155
BCL2L12	--	gnl|BL_ORD_ID|40283 sp|Q9HB09|B2L12_HUMAN Bcl-2-like protein 12 OS=Homo sapiens OX=9606 GN=BCL2L12 PE=1 SV=1//2.27195e-87
BCL2L13	--	gnl|BL_ORD_ID|40284 sp|Q9BXK5|B2L13_HUMAN Bcl-2-like protein 13 OS=Homo sapiens OX=9606 GN=BCL2L13 PE=1 SV=1//5.84966e-82
BCL2L14	--	gnl|BL_ORD_ID|40286 sp|Q5E9L4|B2L14_BOVIN Apoptosis facilitator Bcl-2-like protein 14 OS=Bos taurus OX=9913 GN=BCL2L14 PE=2 SV=1//0
BCL2L2	--	gnl|BL_ORD_ID|40232 sp|Q45T69|B2CL2_CANLF Bcl-2-like protein 2 OS=Canis lupus familiaris OX=9615 GN=BCL2L2 PE=2 SV=1//1.7947e-100
BCL3	--	gnl|BL_ORD_ID|41740 sp|P20749|BCL3_HUMAN B-cell lymphoma 3 protein OS=Homo sapiens OX=9606 GN=BCL3 PE=1 SV=2//0
BCL6	--	gnl|BL_ORD_ID|41745 sp|P41182|BCL6_HUMAN B-cell lymphoma 6 protein OS=Homo sapiens OX=9606 GN=BCL6 PE=1 SV=1//0
BCL7A	--	gnl|BL_ORD_ID|41748 sp|Q4VC05|BCL7A_HUMAN B-cell CLL/lymphoma 7 protein family member A OS=Homo sapiens OX=9606 GN=BCL7A PE=1 SV=1//1.72599e-85
BCL7B	--	gnl|BL_ORD_ID|41752 sp|Q3T0A6|BCL7B_BOVIN B-cell CLL/lymphoma 7 protein family member B OS=Bos taurus OX=9913 GN=BCL7B PE=2 SV=1//3.14241e-115
BCL7C	--	gnl|BL_ORD_ID|41755 sp|Q8WUZ0|BCL7C_HUMAN B-cell CLL/lymphoma 7 protein family member C OS=Homo sapiens OX=9606 GN=BCL7C PE=1 SV=3//1.81164e-79
BCL9	--	gnl|BL_ORD_ID|41763 sp|O00512|BCL9_HUMAN B-cell CLL/lymphoma 9 protein OS=Homo sapiens OX=9606 GN=BCL9 PE=1 SV=4//0
BCL9L	--	gnl|BL_ORD_ID|41760 sp|Q86UU0|BCL9L_HUMAN B-cell CLL/lymphoma 9-like protein OS=Homo sapiens OX=9606 GN=BCL9L PE=1 SV=1//0
BCLAF1	--	gnl|BL_ORD_ID|41769 sp|Q9NYF8|BCLF1_HUMAN Bcl-2-associated transcription factor 1 OS=Homo sapiens OX=9606 GN=BCLAF1 PE=1 SV=2//8.78231e-37
BCLAF3	--	gnl|BL_ORD_ID|41766 sp|A2AJT9|BCLA3_HUMAN BCLAF1 and THRAP3 family member 3 OS=Homo sapiens OX=9606 GN=BCLAF3 PE=1 SV=1//0
BCNT2	--	gnl|BL_ORD_ID|59704 sp|O02751|CFDP2_BOVIN Craniofacial development protein 2 OS=Bos taurus OX=9913 GN=CFDP2 PE=1 SV=2//1.06984e-29
BCOR	--	gnl|BL_ORD_ID|41785 sp|Q6W2J9|BCOR_HUMAN BCL-6 corepressor OS=Homo sapiens OX=9606 GN=BCOR PE=1 SV=1//0
BCORL1	--	gnl|BL_ORD_ID|41784 sp|A2AQH4|BCORL_MOUSE BCL-6 corepressor-like protein 1 OS=Mus musculus OX=10090 GN=Bcorl1 PE=2 SV=1//7.01288e-103
BCR	--	gnl|BL_ORD_ID|41840 sp|Q6PAJ1|BCR_MOUSE Breakpoint cluster region protein OS=Mus musculus OX=10090 GN=Bcr PE=1 SV=3//0
BCS1L	--	gnl|BL_ORD_ID|41843 sp|Q5E9H5|BCS1_BOVIN Mitochondrial chaperone BCS1 OS=Bos taurus OX=9913 GN=BCS1L PE=2 SV=1//0
BDH1	--	gnl|BL_ORD_ID|41965 sp|Q02337|BDH_BOVIN D-beta-hydroxybutyrate dehydrogenase, mitochondrial OS=Bos taurus OX=9913 GN=BDH1 PE=1 SV=2//0
BDH2	--	gnl|BL_ORD_ID|41954 sp|Q3T046|BDH2_BOVIN 3-hydroxybutyrate dehydrogenase type 2 OS=Bos taurus OX=9913 GN=BDH2 PE=2 SV=1//3.79449e-151
BDKRB1	--	gnl|BL_ORD_ID|45009 sp|Q8HZP2|BKRB1_MACMU B1 bradykinin receptor OS=Macaca mulatta OX=9544 GN=BDKRB1 PE=3 SV=1//0
BDKRB2	--	gnl|BL_ORD_ID|45018 sp|Q9GLX8|BKRB2_PIG B2 bradykinin receptor OS=Sus scrofa OX=9823 GN=BDKRB2 PE=2 SV=1//0
BDNF	--	gnl|BL_ORD_ID|41991 sp|Q95106|BDNF_BOVIN Brain-derived neurotrophic factor OS=Bos taurus OX=9913 GN=BDNF PE=2 SV=2//3.42888e-171
BDP1	--	gnl|BL_ORD_ID|42035 sp|A6H8Y1|BDP1_HUMAN Transcription factor TFIIIB component B&apos;&apos; homolog OS=Homo sapiens OX=9606 GN=BDP1 PE=1 SV=3//0
BECN1	--	gnl|BL_ORD_ID|42086 sp|Q4A1L4|BECN1_BOVIN Beclin-1 OS=Bos taurus OX=9913 GN=BECN1 PE=1 SV=1//0
BEND3	--	gnl|BL_ORD_ID|42147 sp|Q5T5X7|BEND3_HUMAN BEN domain-containing protein 3 OS=Homo sapiens OX=9606 GN=BEND3 PE=1 SV=1//0
BEND5	--	gnl|BL_ORD_ID|42151 sp|Q7L4P6|BEND5_HUMAN BEN domain-containing protein 5 OS=Homo sapiens OX=9606 GN=BEND5 PE=1 SV=1//0
BEND6	--	gnl|BL_ORD_ID|42154 sp|Q5SZJ8|BEND6_HUMAN BEN domain-containing protein 6 OS=Homo sapiens OX=9606 GN=BEND6 PE=1 SV=2//1.74016e-166
BEND7	--	gnl|BL_ORD_ID|42156 sp|Q8N7W2|BEND7_HUMAN BEN domain-containing protein 7 OS=Homo sapiens OX=9606 GN=BEND7 PE=1 SV=2//0
BEST1	--	gnl|BL_ORD_ID|42179 sp|O76090|BEST1_HUMAN Bestrophin-1 OS=Homo sapiens OX=9606 GN=BEST1 PE=1 SV=1//0
BET1	--	gnl|BL_ORD_ID|42202 sp|O15155|BET1_HUMAN BET1 homolog OS=Homo sapiens OX=9606 GN=BET1 PE=1 SV=1//2.04957e-58
BET1L	--	gnl|BL_ORD_ID|42195 sp|Q3MHP8|BET1L_BOVIN BET1-like protein OS=Bos taurus OX=9913 GN=BET1L PE=3 SV=1//5.30725e-61
BEX2_1	--	gnl|BL_ORD_ID|42556 sp|Q9BXY8|BEX2_HUMAN Protein BEX2 OS=Homo sapiens OX=9606 GN=BEX2 PE=1 SV=1//8.12355e-56
BFAR	--	gnl|BL_ORD_ID|42581 sp|Q9NZS9|BFAR_HUMAN Bifunctional apoptosis regulator OS=Homo sapiens OX=9606 GN=BFAR PE=1 SV=1//0
BFSP1	--	gnl|BL_ORD_ID|42649 sp|Q06002|BFSP1_BOVIN Filensin OS=Bos taurus OX=9913 GN=BFSP1 PE=1 SV=2//8.05474e-79
BHLHE40	--	gnl|BL_ORD_ID|43253 sp|Q5EA15|BHE40_BOVIN Class E basic helix-loop-helix protein 40 OS=Bos taurus OX=9913 GN=BHLHE40 PE=2 SV=1//2.68072e-23
BHLHE41	--	gnl|BL_ORD_ID|43259 sp|Q9C0J9|BHE41_HUMAN Class E basic helix-loop-helix protein 41 OS=Homo sapiens OX=9606 GN=BHLHE41 PE=1 SV=1//9.0286e-25
BICC1	--	gnl|BL_ORD_ID|43326 sp|Q9H694|BICC1_HUMAN Protein bicaudal C homolog 1 OS=Homo sapiens OX=9606 GN=BICC1 PE=1 SV=2//0
BICD1	--	gnl|BL_ORD_ID|43329 sp|Q96G01|BICD1_HUMAN Protein bicaudal D homolog 1 OS=Homo sapiens OX=9606 GN=BICD1 PE=1 SV=3//0
BICD2	--	gnl|BL_ORD_ID|43331 sp|Q8TD16|BICD2_HUMAN Protein bicaudal D homolog 2 OS=Homo sapiens OX=9606 GN=BICD2 PE=1 SV=1//0
BICDL1	--	gnl|BL_ORD_ID|43336 sp|Q6ZP65|BICL1_HUMAN BICD family-like cargo adapter 1 OS=Homo sapiens OX=9606 GN=BICDL1 PE=2 SV=2//0
BICRA	--	gnl|BL_ORD_ID|43347 sp|Q9NZM4|BICRA_HUMAN BRD4-interacting chromatin-remodeling complex-associated protein OS=Homo sapiens OX=9606 GN=BICRA PE=1 SV=2//0
BICRAL	--	gnl|BL_ORD_ID|43349 sp|Q6AI39|BICRL_HUMAN BRD4-interacting chromatin-remodeling complex-associated protein-like OS=Homo sapiens OX=9606 GN=BICRAL PE=1 SV=2//0
BID	--	gnl|BL_ORD_ID|43354 sp|Q4JHS0|BID_PIG BH3-interacting domain death agonist OS=Sus scrofa OX=9823 GN=BID PE=1 SV=1//1.13748e-71
BIN1	--	gnl|BL_ORD_ID|43416 sp|O00499|BIN1_HUMAN Myc box-dependent-interacting protein 1 OS=Homo sapiens OX=9606 GN=BIN1 PE=1 SV=1//0
BIN3	--	gnl|BL_ORD_ID|43426 sp|Q9NQY0|BIN3_HUMAN Bridging integrator 3 OS=Homo sapiens OX=9606 GN=BIN3 PE=1 SV=1//1.25415e-164
BIRC2	--	gnl|BL_ORD_ID|44952 sp|Q13490|BIRC2_HUMAN Baculoviral IAP repeat-containing protein 2 OS=Homo sapiens OX=9606 GN=BIRC2 PE=1 SV=2//0
BIRC3	--	gnl|BL_ORD_ID|44955 sp|Q13489|BIRC3_HUMAN Baculoviral IAP repeat-containing protein 3 OS=Homo sapiens OX=9606 GN=BIRC3 PE=1 SV=2//0
BIRC5	--	gnl|BL_ORD_ID|44957 sp|Q6J1J1|BIRC5_BOVIN Baculoviral IAP repeat-containing protein 5 OS=Bos taurus OX=9913 GN=BIRC5 PE=2 SV=2//5.23119e-90
BIRC6	--	gnl|BL_ORD_ID|44966 sp|Q9NR09|BIRC6_HUMAN Baculoviral IAP repeat-containing protein 6 OS=Homo sapiens OX=9606 GN=BIRC6 PE=1 SV=2//0
BIVM	--	gnl|BL_ORD_ID|44983 sp|Q86UB2|BIVM_HUMAN Basic immunoglobulin-like variable motif-containing protein OS=Homo sapiens OX=9606 GN=BIVM PE=2 SV=3//0
BLCAP	--	gnl|BL_ORD_ID|45215 sp|P62950|BLCAP_RAT Bladder cancer-associated protein OS=Rattus norvegicus OX=10116 GN=Blcap PE=3 SV=1//5.76509e-49
BLM	--	gnl|BL_ORD_ID|45306 sp|P54132|BLM_HUMAN Bloom syndrome protein OS=Homo sapiens OX=9606 GN=BLM PE=1 SV=1//0
BLMH	--	gnl|BL_ORD_ID|45295 sp|P70645|BLMH_RAT Bleomycin hydrolase OS=Rattus norvegicus OX=10116 GN=Blmh PE=1 SV=1//0
BLOC1S2	--	gnl|BL_ORD_ID|45058 sp|Q32WR5|BL1S2_RAT Biogenesis of lysosome-related organelles complex-1 subunit 2 OS=Rattus norvegicus OX=10116 GN=Bloc1s2 PE=2 SV=1//1.69291e-64
BLOC1S3	--	gnl|BL_ORD_ID|45060 sp|A5PJP1|BL1S3_BOVIN Biogenesis of lysosome-related organelles complex 1 subunit 3 OS=Bos taurus OX=9913 GN=BLOC1S3 PE=2 SV=1//2.22667e-56
BLOC1S4	--	gnl|BL_ORD_ID|45069 sp|Q9NUP1|BL1S4_HUMAN Biogenesis of lysosome-related organelles complex 1 subunit 4 OS=Homo sapiens OX=9606 GN=BLOC1S4 PE=1 SV=1//1.77455e-106
BLOC1S5	--	gnl|BL_ORD_ID|45092 sp|A5A777|BL1S5_PIG Biogenesis of lysosome-related organelles complex 1 subunit 5 OS=Sus scrofa OX=9823 GN=BLOC1S5 PE=2 SV=1//5.43634e-97
BLOC1S6	--	gnl|BL_ORD_ID|45096 sp|Q08DU8|BL1S6_BOVIN Biogenesis of lysosome-related organelles complex 1 subunit 6 OS=Bos taurus OX=9913 GN=BLOC1S6 PE=1 SV=1//2.97163e-83
BLVRA	--	gnl|BL_ORD_ID|43356 sp|P53004|BIEA_HUMAN Biliverdin reductase A OS=Homo sapiens OX=9606 GN=BLVRA PE=1 SV=2//3.57408e-173
BLZF1	--	gnl|BL_ORD_ID|157208 sp|Q9H2G9|GO45_HUMAN Golgin-45 OS=Homo sapiens OX=9606 GN=BLZF1 PE=1 SV=2//0
BMF	--	gnl|BL_ORD_ID|45396 sp|Q8K589|BMF_RAT Bcl-2-modifying factor OS=Rattus norvegicus OX=10116 GN=Bmf PE=2 SV=1//7.31554e-102
BMI1	--	gnl|BL_ORD_ID|45406 sp|Q32KX7|BMI1_BOVIN Polycomb complex protein BMI-1 OS=Bos taurus OX=9913 GN=BMI1 PE=2 SV=1//0
BMP1	--	gnl|BL_ORD_ID|45430 sp|P13497|BMP1_HUMAN Bone morphogenetic protein 1 OS=Homo sapiens OX=9606 GN=BMP1 PE=1 SV=2//0
BMP2	--	gnl|BL_ORD_ID|45438 sp|O19006|BMP2_DAMDA Bone morphogenetic protein 2 OS=Dama dama OX=30532 GN=BMP2 PE=2 SV=1//0
BMP2K	--	gnl|BL_ORD_ID|45435 sp|Q9NSY1|BMP2K_HUMAN BMP-2-inducible protein kinase OS=Homo sapiens OX=9606 GN=BMP2K PE=1 SV=2//0
BMP3	--	gnl|BL_ORD_ID|45444 sp|P22444|BMP3_BOVIN Bone morphogenetic protein 3 OS=Bos taurus OX=9913 GN=BMP3 PE=1 SV=2//0
BMP4	--	gnl|BL_ORD_ID|45449 sp|Q2KJH1|BMP4_BOVIN Bone morphogenetic protein 4 OS=Bos taurus OX=9913 GN=BMP4 PE=2 SV=1//0
BMP6	--	gnl|BL_ORD_ID|45461 sp|P20722|BMP6_MOUSE Bone morphogenetic protein 6 OS=Mus musculus OX=10090 GN=Bmp6 PE=1 SV=2//0
BMP7	--	gnl|BL_ORD_ID|45465 sp|P23359|BMP7_MOUSE Bone morphogenetic protein 7 OS=Mus musculus OX=10090 GN=Bmp7 PE=1 SV=2//0
BMPR1A	--	gnl|BL_ORD_ID|45489 sp|P36894|BMR1A_HUMAN Bone morphogenetic protein receptor type-1A OS=Homo sapiens OX=9606 GN=BMPR1A PE=1 SV=2//0
BMPR1B	--	gnl|BL_ORD_ID|45493 sp|O00238|BMR1B_HUMAN Bone morphogenetic protein receptor type-1B OS=Homo sapiens OX=9606 GN=BMPR1B PE=1 SV=1//0
BMPR2	--	gnl|BL_ORD_ID|45487 sp|O35607|BMPR2_MOUSE Bone morphogenetic protein receptor type-2 OS=Mus musculus OX=10090 GN=Bmpr2 PE=1 SV=1//0
BMS1	--	gnl|BL_ORD_ID|45505 sp|Q14692|BMS1_HUMAN Ribosome biogenesis protein BMS1 homolog OS=Homo sapiens OX=9606 GN=BMS1 PE=1 SV=1//0
BMT2	--	gnl|BL_ORD_ID|426626 sp|Q1RMZ1|SAMTR_HUMAN S-adenosylmethionine sensor upstream of mTORC1 OS=Homo sapiens OX=9606 GN=BMT2 PE=1 SV=1//0
BNIP1	--	gnl|BL_ORD_ID|429983 sp|Q8VHI8|SEC20_RAT Vesicle transport protein SEC20 OS=Rattus norvegicus OX=10116 GN=Bnip1 PE=2 SV=1//1.48354e-142
BNIP3L	--	gnl|BL_ORD_ID|45563 sp|Q3T013|BNI3L_BOVIN BCL2/adenovirus E1B 19 kDa protein-interacting protein 3-like OS=Bos taurus OX=9913 GN=BNIP3L PE=2 SV=1//2.36348e-84
BOD1L1	--	gnl|BL_ORD_ID|41904 sp|Q8NFC6|BD1L1_HUMAN Biorientation of chromosomes in cell division protein 1-like 1 OS=Homo sapiens OX=9606 GN=BOD1L1 PE=1 SV=2//0
BOK	--	gnl|BL_ORD_ID|45642 sp|Q9UMX3|BOK_HUMAN Bcl-2-related ovarian killer protein OS=Homo sapiens OX=9606 GN=BOK PE=1 SV=1//8.86007e-137
BoLA	--	gnl|BL_ORD_ID|166633 sp|P13752|HA1A_BOVIN BOLA class I histocompatibility antigen, alpha chain BL3-6 OS=Bos taurus OX=9913 PE=2 SV=1//2.51499e-173
BOLA1	--	gnl|BL_ORD_ID|45657 sp|Q3T138|BOLA1_BOVIN BolA-like protein 1 OS=Bos taurus OX=9913 GN=BOLA1 PE=2 SV=1//1.3731e-89
BOLA_2	--	gnl|BL_ORD_ID|166635 sp|P13753|HA1B_BOVIN BOLA class I histocompatibility antigen, alpha chain BL3-7 OS=Bos taurus OX=9913 PE=2 SV=1//0
BOLA3	--	gnl|BL_ORD_ID|45664 sp|Q3SZ84|BOLA3_BOVIN BolA-like protein 3 OS=Bos taurus OX=9913 GN=BOLA3 PE=3 SV=1//2.10678e-52
BOLA-DMA	--	gnl|BL_ORD_ID|100530 sp|P28067|DMA_HUMAN HLA class II histocompatibility antigen, DM alpha chain OS=Homo sapiens OX=9606 GN=HLA-DMA PE=1 SV=1//6.57131e-116
BOLA-DRA	--	gnl|BL_ORD_ID|106324 sp|Q30631|DRA_MACMU Mamu class II histocompatibility antigen, DR alpha chain OS=Macaca mulatta OX=9544 GN=Mamu-DRA PE=2 SV=1//6.2545e-137
BOLA-DRB3	--	gnl|BL_ORD_ID|809 sp|P13760|2B14_HUMAN HLA class II histocompatibility antigen, DRB1-4 beta chain OS=Homo sapiens OX=9606 GN=HLA-DRB1 PE=1 SV=1//5.97953e-143
BOLA-NC1	--	gnl|BL_ORD_ID|166635 sp|P13753|HA1B_BOVIN BOLA class I histocompatibility antigen, alpha chain BL3-7 OS=Bos taurus OX=9913 PE=2 SV=1//7.23593e-163
BOP1	--	gnl|BL_ORD_ID|45715 sp|Q14137|BOP1_HUMAN Ribosome biogenesis protein BOP1 OS=Homo sapiens OX=9606 GN=BOP1 PE=1 SV=2//0
BORA	--	gnl|BL_ORD_ID|45755 sp|Q6PGQ7|BORA_HUMAN Protein aurora borealis OS=Homo sapiens OX=9606 GN=BORA PE=1 SV=2//0
BORCS5	--	gnl|BL_ORD_ID|45759 sp|Q08DP2|BORC5_BOVIN BLOC-1-related complex subunit 5 OS=Bos taurus OX=9913 GN=BORCS5 PE=2 SV=1//8.8191e-105
BORCS6	--	gnl|BL_ORD_ID|45766 sp|Q3SX20|BORC6_BOVIN BLOC-1-related complex subunit 6 OS=Bos taurus OX=9913 GN=BORCS6 PE=2 SV=2//2.96399e-159
BORCS7	--	gnl|BL_ORD_ID|45770 sp|Q2KIB7|BORC7_BOVIN BLOC-1-related complex subunit 7 OS=Bos taurus OX=9913 GN=BORCS7 PE=3 SV=2//4.12209e-62
BORCS8	--	gnl|BL_ORD_ID|45780 sp|Q96FH0|BORC8_HUMAN BLOC-1-related complex subunit 8 OS=Homo sapiens OX=9606 GN=BORCS8 PE=1 SV=1//7.46055e-72
BPHL	--	gnl|BL_ORD_ID|45930 sp|Q8R164|BPHL_MOUSE Valacyclovir hydrolase OS=Mus musculus OX=10090 GN=Bphl PE=1 SV=1//4.77851e-129
BPTF	--	gnl|BL_ORD_ID|46065 sp|Q12830|BPTF_HUMAN Nucleosome-remodeling factor subunit BPTF OS=Homo sapiens OX=9606 GN=BPTF PE=1 SV=3//2.79774e-96
BRAF	--	gnl|BL_ORD_ID|46370 sp|P15056|BRAF_HUMAN Serine/threonine-protein kinase B-raf OS=Homo sapiens OX=9606 GN=BRAF PE=1 SV=4//0
BRAP	--	gnl|BL_ORD_ID|46375 sp|Q7Z569|BRAP_HUMAN BRCA1-associated protein OS=Homo sapiens OX=9606 GN=BRAP PE=1 SV=2//0
BRAT1	--	gnl|BL_ORD_ID|46378 sp|D2I4M3|BRAT1_AILME BRCA1-associated ATM activator 1 OS=Ailuropoda melanoleuca OX=9646 GN=BRAT1 PE=3 SV=1//0
BRCA1	--	gnl|BL_ORD_ID|46397 sp|Q864U1|BRCA1_BOVIN Breast cancer type 1 susceptibility protein homolog OS=Bos taurus OX=9913 GN=BRCA1 PE=1 SV=1//0
BRCA2	--	gnl|BL_ORD_ID|46411 sp|P51587|BRCA2_HUMAN Breast cancer type 2 susceptibility protein OS=Homo sapiens OX=9606 GN=BRCA2 PE=1 SV=3//0
BRCC3	--	gnl|BL_ORD_ID|46414 sp|A5PJP6|BRCC3_BOVIN Lys-63-specific deubiquitinase BRCC36 OS=Bos taurus OX=9913 GN=BRCC3 PE=2 SV=1//0
BRD1	--	gnl|BL_ORD_ID|46424 sp|O95696|BRD1_HUMAN Bromodomain-containing protein 1 OS=Homo sapiens OX=9606 GN=BRD1 PE=1 SV=1//3.39528e-137
BRD2	--	gnl|BL_ORD_ID|46425 sp|Q32S26|BRD2_BOVIN Bromodomain-containing protein 2 OS=Bos taurus OX=9913 GN=BRD2 PE=3 SV=1//4.329e-23
BRD3	--	gnl|BL_ORD_ID|46430 sp|Q15059|BRD3_HUMAN Bromodomain-containing protein 3 OS=Homo sapiens OX=9606 GN=BRD3 PE=1 SV=1//0
BRD3OS	--	-//-
BRD4	--	gnl|BL_ORD_ID|46435 sp|O60885|BRD4_HUMAN Bromodomain-containing protein 4 OS=Homo sapiens OX=9606 GN=BRD4 PE=1 SV=2//1.78106e-35
BRD7	--	gnl|BL_ORD_ID|46440 sp|Q5R8B0|BRD7_PONAB Bromodomain-containing protein 7 OS=Pongo abelii OX=9601 GN=BRD7 PE=2 SV=1//0
BRD8	--	gnl|BL_ORD_ID|46442 sp|Q8R3B7|BRD8_MOUSE Bromodomain-containing protein 8 OS=Mus musculus OX=10090 GN=Brd8 PE=1 SV=2//0
BRD9	--	gnl|BL_ORD_ID|46444 sp|Q9H8M2|BRD9_HUMAN Bromodomain-containing protein 9 OS=Homo sapiens OX=9606 GN=BRD9 PE=1 SV=2//0
BRF1	--	gnl|BL_ORD_ID|468341 sp|Q92994|TF3B_HUMAN Transcription factor IIIB 90 kDa subunit OS=Homo sapiens OX=9606 GN=BRF1 PE=1 SV=1//0
BRF2	--	gnl|BL_ORD_ID|46500 sp|Q29S07|BRF2_BOVIN Transcription factor IIIB 50 kDa subunit OS=Bos taurus OX=9913 GN=BRF2 PE=2 SV=1//0
BRI3	--	gnl|BL_ORD_ID|46520 sp|Q32L83|BRI3_BOVIN Brain protein I3 OS=Bos taurus OX=9913 GN=BRI3 PE=2 SV=1//2.09131e-07
BRI3BP	--	gnl|BL_ORD_ID|46519 sp|Q8BXV2|BRI3B_MOUSE BRI3-binding protein OS=Mus musculus OX=10090 GN=Bri3bp PE=1 SV=1//3.68261e-86
BRIP1	--	gnl|BL_ORD_ID|128415 sp|Q9BX63|FANCJ_HUMAN Fanconi anemia group J protein OS=Homo sapiens OX=9606 GN=BRIP1 PE=1 SV=1//0
BRIX1	--	gnl|BL_ORD_ID|46788 sp|Q3SZZ0|BRX1_BOVIN Ribosome biogenesis protein BRX1 homolog OS=Bos taurus OX=9913 GN=BRIX1 PE=2 SV=1//0
BRMS1	--	gnl|BL_ORD_ID|46666 sp|Q1LZE0|BRMS1_BOVIN Breast cancer metastasis-suppressor 1 homolog OS=Bos taurus OX=9913 GN=BRMS1 PE=2 SV=1//1.65276e-103
BRPF1	--	gnl|BL_ORD_ID|46747 sp|P55201|BRPF1_HUMAN Peregrin OS=Homo sapiens OX=9606 GN=BRPF1 PE=1 SV=2//0
BRPF3	--	gnl|BL_ORD_ID|46749 sp|Q9ULD4|BRPF3_HUMAN Bromodomain and PHD finger-containing protein 3 OS=Homo sapiens OX=9606 GN=BRPF3 PE=1 SV=2//0
BRWD1	--	gnl|BL_ORD_ID|46782 sp|Q9NSI6|BRWD1_HUMAN Bromodomain and WD repeat-containing protein 1 OS=Homo sapiens OX=9606 GN=BRWD1 PE=1 SV=4//0
BRWD3	--	gnl|BL_ORD_ID|46784 sp|Q6RI45|BRWD3_HUMAN Bromodomain and WD repeat-containing protein 3 OS=Homo sapiens OX=9606 GN=BRWD3 PE=1 SV=2//0
BSDC1	--	gnl|BL_ORD_ID|46852 sp|Q3SX22|BSDC1_BOVIN BSD domain-containing protein 1 OS=Bos taurus OX=9913 GN=BSDC1 PE=2 SV=1//0
BSG	--	gnl|BL_ORD_ID|41185 sp|Q99PA3|BASI_CRIGR Basigin (Fragment) OS=Cricetulus griseus OX=10029 GN=BSG PE=2 SV=1//1.0361e-112
BTBD1	--	gnl|BL_ORD_ID|47099 sp|Q9H0C5|BTBD1_HUMAN BTB/POZ domain-containing protein 1 OS=Homo sapiens OX=9606 GN=BTBD1 PE=1 SV=1//5.94114e-16
BTBD10	--	gnl|BL_ORD_ID|47119 sp|Q9BSF8|BTBDA_HUMAN BTB/POZ domain-containing protein 10 OS=Homo sapiens OX=9606 GN=BTBD10 PE=1 SV=2//0
BTBD11	--	gnl|BL_ORD_ID|47122 sp|A6QL63|BTBDB_HUMAN Ankyrin repeat and BTB/POZ domain-containing protein BTBD11 OS=Homo sapiens OX=9606 GN=BTBD11 PE=2 SV=3//4.40431e-137
BTBD2	--	gnl|BL_ORD_ID|47101 sp|Q9BX70|BTBD2_HUMAN BTB/POZ domain-containing protein 2 OS=Homo sapiens OX=9606 GN=BTBD2 PE=1 SV=1//0
BTBD3	--	gnl|BL_ORD_ID|47105 sp|M3XQV7|BTBD3_MUSPF BTB/POZ domain-containing protein 3 OS=Mustela putorius furo OX=9669 GN=BTBD3 PE=2 SV=2//0
BTBD6	--	gnl|BL_ORD_ID|47107 sp|Q8K2J9|BTBD6_MOUSE BTB/POZ domain-containing protein 6 OS=Mus musculus OX=10090 GN=Btbd6 PE=2 SV=2//0
BTBD7	--	gnl|BL_ORD_ID|47110 sp|Q9P203|BTBD7_HUMAN BTB/POZ domain-containing protein 7 OS=Homo sapiens OX=9606 GN=BTBD7 PE=1 SV=3//0
BTBD8	--	gnl|BL_ORD_ID|199959 sp|Q9UPP5|K1107_HUMAN Uncharacterized protein KIAA1107 OS=Homo sapiens OX=9606 GN=KIAA1107 PE=2 SV=2//0
BTBD9	--	gnl|BL_ORD_ID|47114 sp|A4IFG2|BTBD9_BOVIN BTB/POZ domain-containing protein 9 OS=Bos taurus OX=9913 GN=BTBD9 PE=2 SV=2//1.24223e-22
BTD	--	gnl|BL_ORD_ID|47146 sp|A6QQ07|BTD_BOVIN Biotinidase OS=Bos taurus OX=9913 GN=BTD PE=2 SV=1//0
BTF3	--	gnl|BL_ORD_ID|47155 sp|P20290|BTF3_HUMAN Transcription factor BTF3 OS=Homo sapiens OX=9606 GN=BTF3 PE=1 SV=1//9.75572e-115
BTF3L4	--	gnl|BL_ORD_ID|47071 sp|Q2KIY7|BT3L4_BOVIN Transcription factor BTF3 homolog 4 OS=Bos taurus OX=9913 GN=BTF3L4 PE=2 SV=1//1.03111e-62
BTG1	--	gnl|BL_ORD_ID|47157 sp|P53348|BTG1_BOVIN Protein BTG1 OS=Bos taurus OX=9913 GN=BTG1 PE=2 SV=2//1.2344e-119
BTG2	--	gnl|BL_ORD_ID|47163 sp|Q04211|BTG2_MOUSE Protein BTG2 OS=Mus musculus OX=10090 GN=Btg2 PE=1 SV=1//3.53453e-95
BTRC	--	gnl|BL_ORD_ID|129677 sp|Q9Y297|FBW1A_HUMAN F-box/WD repeat-containing protein 1A OS=Homo sapiens OX=9606 GN=BTRC PE=1 SV=1//0
BUB1B	--	gnl|BL_ORD_ID|47441 sp|O60566|BUB1B_HUMAN Mitotic checkpoint serine/threonine-protein kinase BUB1 beta OS=Homo sapiens OX=9606 GN=BUB1B PE=1 SV=3//0
BUB3	--	gnl|BL_ORD_ID|47458 sp|O43684|BUB3_HUMAN Mitotic checkpoint protein BUB3 OS=Homo sapiens OX=9606 GN=BUB3 PE=1 SV=1//0
BUD13	--	gnl|BL_ORD_ID|47469 sp|Q9BRD0|BUD13_HUMAN BUD13 homolog OS=Homo sapiens OX=9606 GN=BUD13 PE=1 SV=1//0
BUD31	--	gnl|BL_ORD_ID|47500 sp|O70454|BUD31_RAT Protein BUD31 homolog OS=Rattus norvegicus OX=10116 GN=Bud31 PE=2 SV=2//2.45916e-92
BYSL	--	gnl|BL_ORD_ID|47770 sp|Q5E9N0|BYST_BOVIN Bystin OS=Bos taurus OX=9913 GN=BYSL PE=2 SV=1//0
BZW1	--	gnl|BL_ORD_ID|47863 sp|Q6P7P5|BZW1_RAT Basic leucine zipper and W2 domain-containing protein 1 OS=Rattus norvegicus OX=10116 GN=Bzw1 PE=1 SV=1//0
C10H14orf119	--	gnl|BL_ORD_ID|69153 sp|Q9JJ93|CN119_MOUSE Uncharacterized protein C14orf119 homolog OS=Mus musculus OX=10090 GN=MNCb-2990 PE=2 SV=1//4.85604e-66
C10H14orf93	--	gnl|BL_ORD_ID|69148 sp|Q9H972|CN093_HUMAN Uncharacterized protein C14orf93 OS=Homo sapiens OX=9606 GN=C14orf93 PE=1 SV=1//0
C10H15orf41	--	gnl|BL_ORD_ID|69620 sp|Q5E9S8|CO041_BOVIN Uncharacterized protein C15orf41 homolog OS=Bos taurus OX=9913 PE=2 SV=1//2.35133e-136
C10H15orf61	--	gnl|BL_ORD_ID|69637 sp|Q0VG49|CO061_MOUSE Uncharacterized protein C15orf61 homolog OS=Mus musculus OX=10090 PE=2 SV=2//2.10765e-108
C10H15orf62	--	gnl|BL_ORD_ID|69638 sp|A8K5M9|CO062_HUMAN Uncharacterized protein C15orf62, mitochondrial OS=Homo sapiens OX=9606 GN=C15orf62 PE=2 SV=1//7.49229e-68
C11H2orf42	--	gnl|BL_ORD_ID|53286 sp|Q3SYX3|CB042_BOVIN Uncharacterized protein C2orf42 homolog OS=Bos taurus OX=9913 PE=2 SV=1//0
C11H2orf49	--	gnl|BL_ORD_ID|28820 sp|A2VDP0|ASHWN_BOVIN Ashwin OS=Bos taurus OX=9913 PE=2 SV=1//1.40605e-121
C11H2orf68	--	gnl|BL_ORD_ID|53298 sp|A4IFR8|CB068_BOVIN UPF0561 protein C2orf68 homolog OS=Bos taurus OX=9913 PE=2 SV=2//2.23134e-78
C11H9orf116	--	gnl|BL_ORD_ID|63885 sp|Q32P67|CI116_BOVIN UPF0691 protein C9orf116 homolog OS=Bos taurus OX=9913 PE=2 SV=1//2.91164e-69
C11H9orf78	--	gnl|BL_ORD_ID|474571 sp|Q9NZ63|TLS1_HUMAN Telomere length and silencing protein 1 homolog OS=Homo sapiens OX=9606 GN=C9orf78 PE=1 SV=1//8.58538e-149
C13H20orf194	--	gnl|BL_ORD_ID|80826 sp|Q5TEA3|CT194_HUMAN Uncharacterized protein C20orf194 OS=Homo sapiens OX=9606 GN=C20orf194 PE=1 SV=1//0
C14H8orf37	--	gnl|BL_ORD_ID|60068 sp|E1BC52|CH037_BOVIN Protein C8orf37 homolog OS=Bos taurus OX=9913 PE=1 SV=1//6.9528e-119
C14H8orf76	--	gnl|BL_ORD_ID|60092 sp|Q96K31|CH076_HUMAN Uncharacterized protein C8orf76 OS=Homo sapiens OX=9606 GN=C8orf76 PE=2 SV=1//2.09421e-06
C14H8orf82	--	gnl|BL_ORD_ID|60096 sp|A8E4L3|CH082_BOVIN UPF0598 protein C8orf82 homolog OS=Bos taurus OX=9913 PE=2 SV=1//1.08565e-100
C14H8orf89	--	gnl|BL_ORD_ID|60103 sp|P0DMQ9|CH089_HUMAN Putative uncharacterized protein C8orf89 OS=Homo sapiens OX=9606 GN=C8orf89 PE=2 SV=1//1.17378e-60
C15H11orf52	--	gnl|BL_ORD_ID|65062 sp|Q96A22|CK052_HUMAN Uncharacterized protein C11orf52 OS=Homo sapiens OX=9606 GN=C11orf52 PE=1 SV=2//2.05246e-23
C15H11orf58	--	gnl|BL_ORD_ID|437337 sp|Q3MHL8|SMAP_BOVIN Small acidic protein OS=Bos taurus OX=9913 GN=SMAP PE=2 SV=1//7.37039e-81
C16H1orf112	--	gnl|BL_ORD_ID|48921 sp|Q9NSG2|CA112_HUMAN Uncharacterized protein C1orf112 OS=Homo sapiens OX=9606 GN=C1orf112 PE=1 SV=1//0
C16H1orf115	--	gnl|BL_ORD_ID|48925 sp|Q8BGN9|CA115_MOUSE Uncharacterized protein C1orf115 homolog OS=Mus musculus OX=10090 PE=2 SV=1//2.92846e-29
C16H1orf116	--	gnl|BL_ORD_ID|426861 sp|A5D7K1|SARG_BOVIN Specifically androgen-regulated gene protein OS=Bos taurus OX=9913 GN=SARG PE=2 SV=1//0
C16H1orf159	--	gnl|BL_ORD_ID|48995 sp|Q96HA4|CA159_HUMAN Uncharacterized protein C1orf159 OS=Homo sapiens OX=9606 GN=C1orf159 PE=2 SV=2//6.27275e-43
C16H1orf174	--	gnl|BL_ORD_ID|49005 sp|Q32PF7|CA174_BOVIN UPF0688 protein C1orf174 homolog OS=Bos taurus OX=9913 PE=2 SV=1//9.46978e-141
C16H1orf21	--	gnl|BL_ORD_ID|48876 sp|Q9H246|CA021_HUMAN Uncharacterized protein C1orf21 OS=Homo sapiens OX=9606 GN=C1orf21 PE=1 SV=1//2.35557e-75
C16H1orf74	--	gnl|BL_ORD_ID|48896 sp|A6QQA5|CA074_BOVIN UPF0739 protein C1orf74 homolog OS=Bos taurus OX=9913 PE=2 SV=1//0
C17H12orf43	--	gnl|BL_ORD_ID|65296 sp|Q58CQ0|CL043_BOVIN Uncharacterized protein C12orf43 homolog OS=Bos taurus OX=9913 PE=2 SV=1//1.57607e-105
C17H12orf49	--	gnl|BL_ORD_ID|65303 sp|Q17QN8|CL049_BOVIN UPF0454 protein C12orf49 homolog OS=Bos taurus OX=9913 PE=2 SV=1//6.7761e-119
C17H12orf65	--	gnl|BL_ORD_ID|65323 sp|Q9H3J6|CL065_HUMAN Probable peptide chain release factor C12orf65, mitochondrial OS=Homo sapiens OX=9606 GN=C12orf65 PE=2 SV=1//1.70977e-70
C17H22orf39	--	gnl|BL_ORD_ID|82440 sp|Q6P5X5|CV039_HUMAN UPF0545 protein C22orf39 OS=Homo sapiens OX=9606 GN=C22orf39 PE=1 SV=2//9.99039e-54
C17H4orf46	--	gnl|BL_ORD_ID|56899 sp|Q0II83|CD046_BOVIN Uncharacterized protein C4orf46 homolog OS=Bos taurus OX=9913 PE=3 SV=1//1.35886e-47
C18H16orf46	--	gnl|BL_ORD_ID|75938 sp|Q6P387|CP046_HUMAN Uncharacterized protein C16orf46 OS=Homo sapiens OX=9606 GN=C16orf46 PE=2 SV=2//7.59861e-132
C18H16orf70	--	gnl|BL_ORD_ID|75956 sp|O08654|CP070_RAT UPF0183 protein C16orf70 homolog OS=Rattus norvegicus OX=10116 PE=2 SV=1//0
C18H16orf74	--	gnl|BL_ORD_ID|75967 sp|Q8K1L6|CP074_MOUSE Uncharacterized protein C16orf74 homolog OS=Mus musculus OX=10090 PE=3 SV=2//5.36239e-16
C18H16orf87	--	gnl|BL_ORD_ID|75974 sp|Q32KT0|CP087_BOVIN UPF0547 protein C16orf87 homolog OS=Bos taurus OX=9913 PE=2 SV=1//7.45617e-86
C18H19orf12	--	gnl|BL_ORD_ID|79075 sp|Q08DM5|CS012_BOVIN Protein C19orf12 homolog OS=Bos taurus OX=9913 PE=2 SV=1//2.21147e-61
C18H19orf33	--	-//-
C18H19orf47	--	gnl|BL_ORD_ID|79091 sp|Q8N9M1|CS047_HUMAN Uncharacterized protein C19orf47 OS=Homo sapiens OX=9606 GN=C19orf47 PE=1 SV=1//0
C18H19orf48	--	gnl|BL_ORD_ID|140466 sp|P70213|FV1_MOUSE Friend virus susceptibility protein 1 OS=Mus musculus OX=10090 GN=Fv1 PE=4 SV=1//1.77081e-08
C18H19orf54	--	gnl|BL_ORD_ID|79095 sp|A6QQD2|CS054_BOVIN UPF0692 protein C19orf54 homolog OS=Bos taurus OX=9913 PE=2 SV=3//0
C18H19orf81	--	gnl|BL_ORD_ID|79109 sp|C9J6K1|CS081_HUMAN Putative uncharacterized protein C19orf81 OS=Homo sapiens OX=9606 GN=C19orf81 PE=4 SV=1//4.2586e-88
C19H17orf53	--	gnl|BL_ORD_ID|77155 sp|Q8N3J3|CQ053_HUMAN Uncharacterized protein C17orf53 OS=Homo sapiens OX=9606 GN=C17orf53 PE=1 SV=1//0
C19H17orf58	--	gnl|BL_ORD_ID|77160 sp|Q2M2W7|CQ058_HUMAN UPF0450 protein C17orf58 OS=Homo sapiens OX=9606 GN=C17orf58 PE=3 SV=2//6.49105e-43
C19H17orf67	--	gnl|BL_ORD_ID|77173 sp|Q0P5P2|CQ067_HUMAN Uncharacterized protein C17orf67 OS=Homo sapiens OX=9606 GN=C17orf67 PE=1 SV=2//3.44348e-39
C19H17orf80	--	gnl|BL_ORD_ID|77181 sp|Q9BSJ5|CQ080_HUMAN Uncharacterized protein C17orf80 OS=Homo sapiens OX=9606 GN=C17orf80 PE=2 SV=2//9.29382e-122
C19H17orf97	--	gnl|BL_ORD_ID|216999 sp|Q810M6|LIAT1_MOUSE Protein LIAT1 OS=Mus musculus OX=10090 GN=Liat1 PE=1 SV=1//8.65113e-50
C1D	--	gnl|BL_ORD_ID|48025 sp|Q32PE4|C1D_BOVIN Nuclear nucleic acid-binding protein C1D OS=Bos taurus OX=9913 GN=C1D PE=2 SV=1//6.87066e-89
C1GALT1	--	gnl|BL_ORD_ID|48037 sp|Q0VC84|C1GLT_BOVIN Glycoprotein-N-acetylgalactosamine 3-beta-galactosyltransferase 1 OS=Bos taurus OX=9913 GN=C1GALT1 PE=2 SV=1//0
C1GALT1C1	--	gnl|BL_ORD_ID|48033 sp|Q3SX46|C1GLC_BOVIN C1GALT1-specific chaperone 1 OS=Bos taurus OX=9913 GN=C1GALT1C1 PE=2 SV=1//0
C1H21orf2	--	gnl|BL_ORD_ID|81776 sp|O43822|CU002_HUMAN Protein C21orf2 OS=Homo sapiens OX=9606 GN=C21orf2 PE=1 SV=1//1.75414e-117
C1H21orf58	--	gnl|BL_ORD_ID|81794 sp|P58505|CU058_HUMAN Uncharacterized protein C21orf58 OS=Homo sapiens OX=9606 GN=C21orf58 PE=2 SV=2//1.25074e-13
C1H21orf91	--	gnl|BL_ORD_ID|122812 sp|Q9NYK6|EURL_HUMAN Protein EURL homolog OS=Homo sapiens OX=9606 GN=EURL PE=1 SV=3//0
[truncated: 8,756 more rows]
